# Supplementary material for: The single-cell expression profile of transposable elements and transcription factors in human early biparental and uniparental embryonic development
Source: Front Cell Dev Biol. 2022 Nov 11;10:1020490. doi: 10.3389/fcell.2022.1020490 (PMC9691860; doi:10.3389/fcell.2022.1020490)
Supplement: Supplementary file 2 [file DataSheet4.CSV]

Cell.Tissue.Name	TF	Retrotransposon	P.value	FDR.value	Number	Expected.Mean.Value.of.Retrotransposon.TF.Intersections	Number.of.Retrotransposon.in.the.Genome
induced pluripotent stem cell	CTCF	HERVFH21-int	0.00584062	0.0216142	4	0.71	118
induced pluripotent stem cell	CTCF	HERVK-int	2.68E-06	1.63E-05	10	1.45	255
induced pluripotent stem cell	CTCF	HERVL-int	0.0446309	0.129261	19	12.28	2276
induced pluripotent stem cell	CTCF	HERVL74-int	0.0116928	0.0398854	10	4.25	599
induced pluripotent stem cell	CTCF	L1M2a	0.000993349	0.00438789	11	3.51	534
induced pluripotent stem cell	CTCF	L1MDa	4.23E-07	2.82E-06	90	50.89	7281
induced pluripotent stem cell	CTCF	LTR1	0	0	180	11.59	1448
induced pluripotent stem cell	CTCF	LTR12D	6.29E-12	6.54E-11	24	3.99	489
induced pluripotent stem cell	CTCF	LTR12E	0.00360993	0.0142083	5	1.01	115
induced pluripotent stem cell	CTCF	LTR16D	0.0233499	0.0735222	13	6.87	1108
induced pluripotent stem cell	CTCF	LTR22B	0.00229811	0.00953405	7	1.78	233
induced pluripotent stem cell	CTCF	LTR27B	1.44E-08	1.09E-07	20	4.14	573
induced pluripotent stem cell	CTCF	LTR33B	0.000558506	0.00254017	22	9.86	1588
induced pluripotent stem cell	CTCF	LTR35	3.34E-28	7.33E-27	24	0.8	118
induced pluripotent stem cell	CTCF	LTR73	0.0205814	0.0661622	5	1.55	217
induced pluripotent stem cell	CTCF	LTR75B	0.0159321	0.0528773	5	1.45	206
induced pluripotent stem cell	CTCF	MER101B	0.00585586	0.0216142	6	1.6	259
induced pluripotent stem cell	CTCF	MER21-int	0.0473974	0.135457	13	7.64	1092
induced pluripotent stem cell	CTCF	MER34B	3.32E-06	1.96E-05	17	4.38	669
induced pluripotent stem cell	CTCF	MER4B-int	0.0438122	0.127491	16	9.87	1470
induced pluripotent stem cell	CTCF	MER52C	0.0060464	0.0220982	9	3.25	375
induced pluripotent stem cell	CTCF	MER52D	1.29E-09	1.10E-08	23	4.77	653
induced pluripotent stem cell	CTCF	MER61A	1.55E-06	9.80E-06	20	5.57	812
induced pluripotent stem cell	CTCF	MER70C	0.00132393	0.00560616	8	2.08	275
induced pluripotent stem cell	CTCF	MLT1E3	0.000135497	0.000676383	30	14.05	2038
induced pluripotent stem cell	CTCF	MSTC-int	0.00651754	0.0232661	6	1.64	203
induced pluripotent stem cell	CTCF	THE1A-int	1.03E-10	9.58E-10	42	12.99	1464
induced pluripotent stem cell	CTCF	THE1B-int	0	0	175	37.27	4230
induced pluripotent stem cell	POU5F1	LTR26	0.0352773	0.162948	3	0.71	616
induced pluripotent stem cell	POU5F1	LTR35	5.32E-06	4.92E-05	4	0.11	118
induced pluripotent stem cell	POU5F1	LTR48B	6.83E-07	6.79E-06	11	1.54	1021
induced pluripotent stem cell	POU5F1	LTR73	0.00389985	0.0236428	3	0.31	217
induced pluripotent stem cell	POU5F1	MER11B	0.000232651	0.00173593	7	1.19	548
induced pluripotent stem cell	POU5F1	MER34B	0.00052699	0.00385796	6	0.98	669
induced pluripotent stem cell	POU5F1	MER4B-int	2.83E-08	3.78E-07	15	2.34	1470
induced pluripotent stem cell	POU5F1	MER4D0	2.03E-18	5.26E-17	16	0.56	433
induced pluripotent stem cell	POU5F1	MER4D1	2.24E-38	1.09E-36	44	2.58	1521
induced pluripotent stem cell	POU5F1	MER51-int	0.0115001	0.0628456	4	0.86	558
induced pluripotent stem cell	POU5F1	MER67B	1.02E-15	2.19E-14	15	0.68	484
induced pluripotent stem cell	POU5F1	MER67D	0	0	56	1.32	1013
induced pluripotent stem cell	POU5F1	MSTA-int	1.03E-08	1.48E-07	27	7.14	3159
induced pluripotent stem cell	ETS1	LTR33B	2.38E-07	1.15E-05	14	2.39	1588
induced pluripotent stem cell	ETS1	LTR5_Hs	0.0167566	0.212007	6	2.01	645
induced pluripotent stem cell	ETS1	MER67D	0.000147913	0.00366721	9	1.88	1013
H1-hESC	JUND	LTR26	0.000143664	0.00336812	8	1.47	616
H1-hESC	JUND	MER67B	0.0207467	0.269265	4	1.03	484
H1-hESC	JUND	MER67D	1.24E-10	1.31E-08	16	1.83	1013
H1-hESC	REST	LTR75B	0.0018404	0.0363061	4	0.51	206
H1-hESC	REST	MER4D0	0.0389685	0.402674	4	1.26	433
H1-hESC	REST	MER52D	1.80E-05	0.000520433	11	2.19	653
H1-hESC	REST	MER61C	0.0486468	0.46039	3	0.81	314
H1-hESC	NRF1	MER61C	0.00325068	0.134903	3	0.29	314
