# Supplementary material for: The single-cell expression profile of transposable elements and transcription factors in human early biparental and uniparental embryonic development
Source: Front Cell Dev Biol. 2022 Nov 11;10:1020490. doi: 10.3389/fcell.2022.1020490 (PMC9691860; doi:10.3389/fcell.2022.1020490)
Supplement: Supplementary file 3 [file DataSheet3.CSV]

TE family	BI1c_oo_num	BI2c_1c_num	BI4c_2c_num	BI8c_4c_num	BIM_8c_num
Alu	3285	17239	9673	30143	28191
L1	2215	11334	6572	20030	18371
MIR	1534	8130	4324	14241	13102
L2	1162	6108	3301	10611	9811
ERVL-MaLR	830	4254	2541	7473	6772
hAT-Charlie	717	3378	1918	6115	5676
ERV1	436	2300	1345	3970	3676
ERVL	410	1955	1203	3519	3274
TcMar-Tigger	281	1465	878	2587	2312
CR1	163	863	479	1518	1351
hAT-Tip100	127	658	294	1158	1008
Gypsy	55	282	127	496	410
hAT-Blackjack	43	251	165	488	415
TcMar-Mariner	36	193	108	319	369
hAT	29	134	85	225	196
RTE-X	29	185	134	346	356
LTR	24	109	51	200	187
ERVK	22	115	84	183	225
TcMar-Tc2	20	105	50	181	169
Satellite	17	70	92	111	88
DNA	16	66	43	127	124
RTE-Bo.B	16	110	47	165	167
SVA	11	60	50	99	90
hAT-Ac	10	57	32	89	95
5S-Deu-L2	8	36	14	61	55
Helitron	5	32	16	53	50
MULE-MuDR	5	14	12	27	42
centr	3	16	8	41	50
Penelope	3	15	8	29	25
MamRep564	2	9	6	15	16
PiggyBac	2	33	26	70	49
RNA	2	16	7	12	16
UCON1	2	3	4	7	2
TcMar	1	8	3	13	15
TcMar-Pogo	1	3	0	2	1
UCON26	1	1	2	6	3
UCON47	1	0	0	1	1
UCON48	1	2	0	2	0
UCON66	1	3	1	1	1
UCON80_AMi	1	2	0	4	5
UCON82	1	1	1	1	1
UCON85	1	1	0	0	0
UCON94	1	0	0	1	0
acro	0	1	2	0	1
Dong-R4	0	9	2	13	4
Eulor4	0	1	0	0	0
hAT-Tag1	0	1	1	1	2
Merlin	0	0	1	3	0
PIF-Harbinger	0	1	0	2	1
RTE-BovB	0	2	13	8	9
SINE	0	0	0	1	2
telo	0	10	5	18	6
UCON105	0	4	0	14	12
UCON15	0	0	0	1	1
UCON16	0	1	0	1	0
UCON17	0	2	0	2	1
UCON18	0	0	0	1	0
UCON19	0	1	0	0	0
UCON20	0	1	0	0	0
UCON22	0	1	1	2	0
UCON25	0	2	0	1	0
UCON27	0	0	0	2	4
UCON28a	0	1	2	2	2
UCON28b	0	2	0	0	1
UCON28c	0	0	0	1	1
UCON31	0	0	0	1	2
UCON34	0	1	0	1	4
UCON35	0	1	3	1	5
UCON37	0	3	0	0	5
UCON38	0	1	0	1	0
UCON4	0	0	2	1	1
UCON40	0	2	1	1	1
UCON41	0	4	0	1	2
UCON43	0	0	0	1	0
UCON44	0	0	0	1	1
UCON46	0	0	0	2	1
UCON5	0	2	1	1	0
UCON53	0	0	0	2	1
UCON54	0	0	0	3	0
UCON58	0	1	0	0	0
UCON59	0	0	0	0	1
UCON6	0	0	0	3	1
UCON60	0	1	0	0	0
UCON61	0	0	0	1	0
UCON63	0	0	0	1	0
UCON65	0	0	0	1	1
UCON68	0	1	0	0	1
UCON70	0	0	0	0	1
UCON71_Crp	0	4	0	3	2
UCON73	0	1	1	2	2
UCON76	0	1	0	3	3
UCON77	0	0	0	1	2
UCON84	0	0	0	1	1
UCON88	0	1	0	1	2
UCON9	0	1	0	2	4
UCON93	0	0	1	0	1
UCON96	0	0	0	0	1
