# Supplementary material for: The single-cell expression profile of transposable elements and transcription factors in human early biparental and uniparental embryonic development
Source: Front Cell Dev Biol. 2022 Nov 11;10:1020490. doi: 10.3389/fcell.2022.1020490 (PMC9691860; doi:10.3389/fcell.2022.1020490)
Supplement: Supplementary file 8 [file DataSheet5.CSV]

Supplementary Table S5. Number of cells used in the main analysis of the article at different developmental stages (931Gb 150bp,90bp)
	Oocyte	1C	2C	4C	8C	Morula
BI	9	7	10	16	34	47
AG	-	4	8	10	23	44
PG	-	4	10	11	20	28
Supplementary Table S6. The number of cells in the GSE36552 used to verify the analysis at different developmental stages (total 145Gb 100bp)
	Oocyte	1C	2C	4C	8C	Morula
Number	3	3	6	12	20	16
Supplementary Table S7. The number of cells in the GSE44183 used to verify the analysis at different developmental stages (total 50.31Gb 180bp)
	Oocyte	1C	2C	4C	8C	Morula
Number	3	2	3	4	11	3
