# Supplementary material for: The single-cell expression profile of transposable elements and transcription factors in human early biparental and uniparental embryonic development
Source: Front Cell Dev Biol. 2022 Nov 11;10:1020490. doi: 10.3389/fcell.2022.1020490 (PMC9691860; doi:10.3389/fcell.2022.1020490)
Supplement: Supplementary file 10 [file DataSheet1.CSV]

	Oocyte_R1	Oocyte_R2	Oocyte_R3	Oocyte_R4	Oocyte_R5	Oocyte_R6	Oocyte_R7	Oocyte_R8	Oocyte_R9	BI_1C_R1	BI_1C_R2	BI_1C_R3	BI_1C_R4	BI_1C_R5	BI_1C_R6	BI_1C_R7	BI_2C_R1	BI_2C_R3	BI_2C_R4	BI_2C_R5	BI_2C_R6_C1	BI_2C_R6_C2	BI_2C_R7_C1	BI_2C_R7_C2	BI_2C_R8_C1	BI_2C_R8_C2	BI_4C_R1_C1	BI_4C_R2_C2	BI_4C_R3_C1	BI_4C_R3_C2	BI_4C_R4_C1	BI_4C_R4_C3	BI_4C_R5_C2	BI_4C_R5_C3	BI_4C_R6_C1	BI_4C_R6_C2	BI_4C_R6_C3	BI_4C_R6_C4	BI_4C_R8_C1	BI_4C_R8_C2	BI_4C_R8_C3	BI_4C_R8_C4	BI_8C_R1_C1	BI_8C_R1_C2	BI_8C_R1_C3	BI_8C_R1_C4	BI_8C_R2_C1	BI_8C_R2_C2	BI_8C_R2_C5
7SK:RNA:RNA	1.05263697678975	0.161064823823357	0.826840727379573	-1.13016182652656	1.0804213728359	1.24918686298229	1.16333473260079	1.15719934415235	0.634143559415756	-1.3538823578232	-0.862843376472022	1.22536163825833	0.621623614795743	0.347229074839838	0.122180171044994	-1.2918851053616	-0.227223047414514	1.41562380683101	0.531862637093025	1.30475535248418	0.457525393472809	0.373293056711814	-0.331567977631099	1.12525940083848	1.12105306445623	1.11221012157638	1.80314176820565	-1.85005547342099	1.32181511446629	1.55280641980016	1.23677164133097	-0.56314500529603	1.21911021102099	-0.840516130639777	0.795928640020314	1.71063946039505	1.35602232892916	1.8949128356559	1.27118582130014	0.876636840009901	0.762484232149194	2.07915314491402	0.880220334865179	0.338493297261195	1.38014476326237	1.68440722664397	-0.913639713335326	1.09299826106289	2.44159137851907
Alu:Alu:SINE	1.98984560732558	1.99364628757167	2.23504519813521	1.78760890555772	1.59663784523676	2.51352281703532	2.0477502559445	1.69732133740677	1.68232499445697	1.78948591453685	2.02443718885447	2.00853497047599	1.84252548122213	2.22644784939648	2.31409969615152	2.59584520749751	1.64090940059812	2.21864884354022	1.76697808877482	2.25793307416539	2.26637929606016	2.20142017011074	2.10742897085282	2.18815360690451	2.39692360796174	2.33062361005711	2.06647112845337	2.33199466922022	1.78802367274347	2.42909181706061	1.98732972910425	2.08184705983904	2.20680560184592	1.94757677813597	2.65830567646232	2.18424237367043	2.67777816891148	2.95419421226158	2.57869930456691	2.88923836356389	2.88274776834929	2.86073762599053	2.59787183193951	2.43015495027581	2.69886569954954	2.52529994103391	3.2760150286911	2.97420279064287	2.80570130094532
AluJb:Alu:SINE	7.5434592024015	7.96495347780771	7.56454318371468	7.45903303872104	6.85421721911263	7.39567472493384	7.89469205206368	7.44706533246994	7.38580090871838	7.57210373179387	7.59229709054121	7.33273951930784	7.18377484488429	7.47252514215716	7.28298910571557	7.40982722639208	7.19095777531227	7.28081961316024	7.23443706513513	7.15934091869918	7.28362171682734	7.22007874697587	7.40221662535732	7.36423485570897	7.38680353678714	7.39120900295066	7.22456503135069	7.59361637625689	7.10452078926237	7.42231102156788	7.25168634435547	7.40753781252993	7.35834970050102	7.46090212772329	7.46941159884726	7.49295462748575	7.51957102373788	7.52801861348602	7.39752555470705	7.57830062725802	7.37141870965323	7.52692328493368	7.40490580756357	7.28022225646523	7.28451528533737	7.27674824708715	7.54852853338266	7.42973083463322	7.67985765278101
AluJo:Alu:SINE	6.42863027491918	6.99451553013057	6.82464588972727	6.55691832925657	6.22917213122161	7.03955469796998	7.08209680505173	6.63275781626192	6.52791393973831	6.68583206223098	6.99616214474277	6.89098563731948	6.53146137503572	6.73792969240098	6.48455124433843	6.81758042029222	6.52602037541294	6.59838007683546	6.57228740193772	6.55369147111629	6.83155106543207	6.78851124269893	6.50980092012499	6.50919096995196	6.7057789655781	6.5325037401499	6.53212050054877	7.03099348466987	6.65027951856695	6.96092296595786	6.6019401936541	6.89044100665079	6.67799184204772	6.76259222745147	6.77561679980447	6.84456963749691	6.83515548954963	6.92664630378825	6.77429760049419	7.02584167569716	6.75484581269978	6.92339416153306	6.93726718216339	6.81750645147658	6.85698861563581	6.88703165858216	7.04689868668067	6.97671152266896	7.35639183494626
AluJr4:Alu:SINE	5.45578053490455	5.26650511963792	5.50955781192286	5.39444880763593	5.09069862300152	5.45199822248129	5.77923149632753	5.594750175177	5.32488966638979	5.23966018429765	5.77978827895502	5.48722468862568	5.38826950338278	5.49115379680563	5.68450879666834	5.67771757694662	5.72849094903184	5.7621864425836	5.73041604291139	5.66704299420081	5.79655440362508	5.70296552560718	5.93021726312828	5.98398322161191	5.75983385070683	5.69457681854689	5.53601808791674	6.14923153054134	5.49386866101571	5.60892976920206	5.51002284524696	5.47263542558646	5.47712133791888	5.6628984078959	5.89296536903179	5.88072756126439	6.00865905215618	5.99269500868846	6.0286868503985	6.09232194197767	6.04685869272822	6.03905265524292	5.58264685761308	5.39599132024156	5.53011036288043	5.69660413612644	5.56297755693063	5.62361503157255	6.01928909471556
AluJr:Alu:SINE	6.9384925582279	6.99988675335659	7.10338903754635	7.13710372966865	6.47300414756017	6.93362290256711	7.17886998685657	6.96607202766651	6.74807958777431	7.02559407113822	7.26793541752685	6.97855520228242	6.91902485636202	6.96596805835706	6.96129965763699	7.24153570315929	7.08769431170236	7.11114389533226	7.09115984980657	6.77373566851745	7.15562335786548	7.09252983969563	7.06651190015181	7.03757630741705	7.16394498787147	7.04025067774236	6.74758957660449	7.21163019923172	6.70452933199648	6.96114255313485	6.89473226927404	7.10557185382991	6.88749667003204	6.84419118159441	7.00388048833823	7.1034799838394	7.03230037116183	7.1902091143846	7.04860357343495	7.32202819823306	7.02798041466721	7.21523357282159	6.95659797065944	6.79608614635604	6.88524530429869	6.76643598460002	7.1202432458427	6.98461824074472	7.26818081557084
AluSc5:Alu:SINE	3.68059930208002	4.63492337392524	3.96891752330342	3.66208051901408	3.99965195919404	4.31015186110333	4.39738889906806	4.43179110154294	3.82576611896977	4.1301598586505	4.3923344974154	3.96760320410881	3.92061719142592	4.36361209559223	3.80986843978878	3.89214311478431	3.70132925996484	3.91356845095714	3.62660879838883	3.63954358597286	3.61085069104503	3.65670740271759	3.88112925854248	3.75676952481836	3.88680025487929	3.64011820735756	3.75857013308194	4.67252740072075	3.69742534247523	3.96354224980848	4.20531956412824	4.17451436373814	3.94742610958278	3.93790683704906	4.24320247998031	4.11723800832172	4.18678168402381	4.2348096370873	4.04282712518388	4.34129457558928	4.09925704629478	4.2200247856991	4.1581348908361	4.11407670406557	4.53666150846593	4.18501858719623	4.68762719779528	4.51788932551419	5.17490608128076
AluSc8:Alu:SINE	5.2442607078845	5.72206691630614	5.65778391603507	5.50061578762	5.01198199959604	5.28441030219659	5.62166405812198	5.53838102736066	5.21626322646237	5.24102842880491	5.55995254740747	5.00045202832147	5.17972775921657	5.36738876005329	5.02214989725373	5.17020787576096	5.21838478672861	5.4353353246899	5.27865638560298	5.39180061222466	5.37851260869403	5.35385089557079	5.13519304022941	5.24329764584973	5.36746822255226	5.25361174528107	5.20182553312749	5.75980672749257	5.21425365061825	5.5764058759885	5.23763767857771	5.60664004951784	5.79787174593741	5.45244093419339	5.84296642088601	5.77966621463286	5.78832611689405	5.89998953252964	5.63852174056402	5.77370433975509	5.5920279819067	5.59742301051002	5.49816571234199	5.46576950570333	5.48644409674912	5.48271711533892	5.95553464778087	6.16201279593618	6.18225174798619
AluSc:Alu:SINE	7.42872769556911	7.44220192855562	7.39674814045194	7.27735998348602	6.22870121056304	7.2229587774112	8.19771402466263	7.54234816533734	7.7646751091581	7.43239373612141	7.5376412018891	7.03396100257364	6.97582396993537	7.13854114600173	6.21982632519442	6.19045901805635	6.19764597649087	6.30783609675518	5.89013213047586	6.02665751691098	6.26307573103494	6.26687931442828	6.64528273168122	6.55275660043114	6.29946013433171	6.37244794177436	6.80893971871561	7.1492551776245	6.29921738989969	6.73000799735153	7.12446531771676	7.59148690401657	7.11650200137723	7.05798779113452	6.97458093357342	6.99423358539019	6.88611257348946	6.94730852681019	6.40564646550874	6.4623345093439	6.51928074209101	6.54867619874291	6.03845427879739	5.91239111763695	5.87311290177592	5.98438728504265	6.55504916620431	6.26855310962155	6.42009664379802
AluSg4:Alu:SINE	3.32300119077263	3.64742001382582	3.79822842903583	3.63017892718953	3.65674036181773	3.70019196109461	4.16687954589158	4.18222798719477	4.03205686587672	3.78138117683399	4.01065615345204	3.77627764726091	3.65152163276572	3.74032924626937	3.4475587161498	3.50225118013912	4.29067598758586	4.31513997854617	3.90756776681057	3.94424548885798	3.7810718409049	3.86755342622139	3.67436562724695	3.88682265306655	4.29073864513366	3.716917971177	3.76270603262599	4.58422348683644	3.81376759108749	3.88628199981354	4.0906260992643	4.07964204426337	4.63722406634985	4.54168271988896	4.09357056066637	4.21773402515841	4.33847233801021	4.46872301058557	4.29382554777405	4.55859585127926	4.24254018872367	4.34476158032007	4.17378705233497	4.13416666545592	4.26925309711176	4.27815993064823	4.61487320370432	4.91666927836506	4.03772151782641
AluSg7:Alu:SINE	4.08899610387401	3.33214998485521	4.12127013361602	4.71255409004316	4.48700960313293	4.47013461400239	4.30604919650343	4.58944134749646	3.96985479440017	4.27111923897988	4.08236411230178	4.40190466608291	4.37799074311471	4.56792203557724	4.63094433892199	4.79488962155071	4.94366670944702	4.88492127311305	4.5142109592419	4.29654045224781	4.79323724596557	4.76956953030295	3.89245440789953	4.00976603928225	5.15994898029913	4.88015278283077	4.45496838788119	4.74686282653177	4.05696940598783	4.31337465518581	4.64250417815852	4.33376152347188	5.02384608665653	5.08552061114575	4.36649137951121	4.73340681657282	4.68921841082666	4.63174590884794	4.3900738768129	4.56033045709147	4.38511430072193	4.46325509558005	4.54456660245524	4.38125691947317	4.39751621191984	4.45769402919133	4.78885988750799	5.08974933696482	5.07361826499349
AluSg:Alu:SINE	5.27082865617324	5.61114907884338	5.4001152054727	5.26330947451823	5.18507299471188	5.49926814818728	5.604831920873	5.57993985939427	5.21155496150109	5.31895578696819	5.77768583862572	5.37651565381648	5.31375436347431	5.4293344563269	5.37818633952131	5.45028773283086	5.70880429280224	5.63518940750576	5.60140839960985	5.41104844784286	5.6217200596034	5.56067886255257	5.72251016220487	5.74644106706948	5.53219709770084	5.52313337990012	5.63776849135047	6.14125485640795	5.6272715407099	5.77483401543455	5.8403951773269	5.99434332604271	5.82049370898794	5.91243547758514	6.05266152630776	6.1471633857894	6.01565439514154	6.06815514009346	6.12120174719639	6.24999770156479	5.9438355369191	6.11895472583023	5.99294549575114	6.09064950799273	5.99599633594949	6.14154392498506	6.51231394374221	6.5213815927472	6.59261449533062
AluSp:Alu:SINE	6.24636137405261	6.56122997989765	6.44107696944296	6.17464229053258	6.44551293521307	6.38589991432509	6.63753960305215	6.51766640112276	6.56934129123437	6.03904501625709	6.79470193193046	6.05065633007196	6.24810352658928	6.37799187551908	6.14378125453734	6.27556397792127	6.4053745747655	6.59292950609945	6.27050652007541	6.2229651908447	6.70876464814155	6.65756540613356	6.42267744179563	6.54167164525327	6.74958939034384	6.65859422411483	6.49541049614311	7.17786333676091	6.38125981256613	6.6685374886311	6.47181029890534	6.70496178409726	6.76597790928732	6.90166885373619	6.97972544484396	7.02691952731726	7.18619268643527	7.03347846625775	6.82108694012748	6.96050766816613	6.84300400633246	6.86595972151647	6.58090277126906	6.6154448865529	6.47333708399888	6.48079780456815	6.90013837778025	7.03830404724222	7.14613403832036
AluSq10:Alu:SINE	1.73762084671053	1.64014091839421	2.44885742202053	1.84755194152475	2.06966110435622	2.20754326014196	1.8662380881061	2.11062962297596	2.05665918396996	2.03818254027568	1.77621395314324	1.43977150960378	1.8568114384696	2.09502542064678	2.38592543072278	0.27673081255225	2.01399309920324	1.60513728739967	1.5341438168227	2.0793428649843	1.76305839794824	1.89773775631252	2.17865648014119	2.36541186174192	1.78654871368566	1.40894202954807	2.05026331822652	2.97558803532543	2.10474759889859	2.08112520101367	2.80727970739685	2.73114745885693	2.79002008373399	2.23140528127176	2.67334355382686	2.63840259343144	2.50870183886755	2.6205832079214	2.44282324498314	3.29623839139013	2.1095578801158	2.70867462959375	3.52726318785937	3.14532504292319	2.49565886273308	3.20020953404408	2.86177023293089	3.04888355517502	3.40005074575996
AluSq2:Alu:SINE	6.2253819025407	6.49774305146632	6.12781279493678	5.99844867325177	5.77770252339812	6.09220674767429	6.44867611719493	6.07915110230937	6.33272125585198	6.16531692532077	6.55213103068199	5.85614306743526	5.98062299032272	6.23530249194128	6.22228556193237	6.18504017436078	6.01625013140385	6.19890723198727	5.90662125740577	6.13703696492362	6.02045912850705	5.99731056289915	6.13696651952065	6.17803511819135	6.23544759284334	6.0811391919531	6.13783115760747	6.82987995589118	6.0914719896123	6.35401090129051	6.24825506051593	6.62994584525677	6.42928456553266	6.50468730230357	6.54927527269264	6.57402329712432	6.57374706810702	6.6228124812357	6.49154164637846	6.677399989743	6.41919301736793	6.62062463965707	6.52638810912556	6.47908421385955	6.48340067311277	6.5952118970217	6.87959809972513	6.9183253686509	7.03526718508142
AluSq4:Alu:SINE	5.19072608797471	5.29816959678767	1.53256669014638	4.15666116059574	2.29380917609643	3.65446224307828	5.73612350908585	3.80777311582916	3.02755786877909	4.1664870554737	3.87335507192247	0.560787830142436	1.98009547031633	3.17282333441961	3.32956161648746	3.4599794597773	2.25966576357748	2.90737710396213	2.25317044537047	2.17516078788153	1.77236079061055	1.85657968381901	1.70865285089546	1.91052187030623	2.64314896673518	2.5472946468657	2.41117762934931	2.87733234529135	2.05941405759707	2.30542415395843	2.49729661516183	2.82406613439139	3.21760640680082	3.06145653893487	2.63918463501554	2.21374303806713	3.06077042116759	2.62855137757058	2.54536288429932	2.90750371154118	2.09613485978366	2.89766489858274	2.96601917704048	2.83696867625526	3.16810916152187	2.42661056419311	2.37073570915	2.62400036120975	3.2302425561143
AluSq:Alu:SINE	5.58085587769168	5.67348499703345	5.42642572494685	4.79199092069119	4.76252113996445	5.20625404806021	5.59578418486799	5.389149196605	4.84687813758602	5.09859667331766	5.50724784701121	5.02928285403918	4.75873948989415	4.92559150968249	4.79589868528089	4.93780863047864	4.99711454389043	5.10312435793911	4.81008649911331	4.73502107583559	4.90098768001569	4.80410985555513	5.01370637200471	4.96263447729633	4.95521280368377	4.75504563718891	4.80554629336871	5.48948222198669	4.66113709241036	5.17045836462573	5.00029463844067	5.49236966245141	5.29263588169379	5.18111383079993	5.19067886348925	5.13182798853577	5.20350681321974	5.16281492432867	5.0952052221064	5.43630455488641	5.06550928365795	5.17918372634723	5.54779027687058	5.61669159300746	5.43567761958541	5.49540543085575	6.8640562308139	6.61410824016034	6.68700542409179
AluSx1:Alu:SINE	7.03976285718775	7.3199678505293	6.94730505408656	6.77118908168445	6.41854400099019	6.82718213168492	7.3638240201951	6.82076962330806	6.55383033034205	7.01643363773227	7.18295855671988	6.61743989549028	6.61333203460338	6.7581729734308	6.45951146337511	6.75447211050481	6.62156546094663	6.86353141394993	6.49142047471998	6.55759977407506	6.5951034828634	6.60216925038849	6.59312005280089	6.7084918573759	6.67963458969464	6.47461136047034	6.69638098105771	7.18579261287557	6.74727227872417	7.31260468043702	6.89657056334819	7.0599265602671	7.33599261620865	7.2676305470846	7.15046833768705	7.21397557339874	7.16753750338825	7.21719689122637	7.14607399081063	7.34497789565138	7.13960356773188	7.22193759825141	7.31493062967291	7.26719166514845	7.18224597287826	7.36608498488826	7.60872469962186	7.54542071373034	7.69214417420001
AluSx3:Alu:SINE	5.35384146731706	5.76686689011935	5.55947966144848	5.3703768113086	5.12867482785773	5.50053517401405	5.73804571110418	5.6160931717149	5.3031347961063	5.49518392481025	6.02979826470007	4.86409130868679	5.37142193281017	5.40951781351554	5.30047986413523	5.52922236689487	5.46602797518935	5.7847726013284	5.51860941699383	5.50781842235648	5.55865259053314	5.64000508384452	5.56177474840344	5.5223042740352	5.62066069417564	5.58499111951872	5.55515315844581	5.7485944510678	5.25197566593056	5.58226381623721	5.56618832573255	6.0177252657008	5.87599092717632	5.80066603910081	5.92250245126594	6.01236293681442	5.95799295734318	6.03922750318728	5.84151357425099	6.08988451694043	5.78670207801132	5.95363074540484	5.81857748348479	5.74131835690085	5.77872398575643	5.68142841075289	6.14809040583936	6.27974679636074	6.31996278265033
AluSx4:Alu:SINE	3.91877897792422	4.40398902082326	4.4071900910744	4.28212177715116	3.8160166294938	4.28840424847602	4.94014425922143	4.39852400056	3.99690680373865	3.87332951761733	4.56844967276681	3.44802478923323	4.05364192713077	3.94454133542828	4.02751418832234	4.06940706034783	4.11874453744367	4.21083847906511	3.89563361323606	3.89456786913836	3.89595211690332	3.92333606597153	3.78809439257529	3.84262282408736	4.12943229971099	3.91941983360386	3.99570650486382	5.04207842465819	4.17549494566382	4.30026585323803	4.55820405452426	4.79344126937598	4.91152670949846	4.84815270620638	4.61176303115302	4.56788301913709	4.47875429324446	4.57048537824625	4.40996843216887	4.67792090728746	4.51469956143494	4.63934939070719	4.67065204199296	4.95263947170644	4.71518615477278	4.70333214659724	5.1513969480945	4.8093478105911	4.97741811873432
AluSx:Alu:SINE	7.51353334334994	7.80881111020419	6.89772461361322	7.20655382114383	6.30754750732617	6.80515655553041	7.2992815217204	6.82109782266867	6.86275156092156	7.46416935052508	7.26826240726229	6.80749491763291	6.88027193830866	6.90679861997969	6.77829443781125	6.89580351874902	6.84576414426284	7.06016603562571	6.77269527515123	6.65799125247458	6.8172185725313	6.78875365225105	6.89587104492477	6.88166761511601	6.94048836134648	6.90738325902592	6.77736189388591	7.33503546430174	6.80990098779167	7.73692498887103	6.86540597600679	7.20187614510965	7.49314536406849	7.5754376712307	7.20292936258238	7.24418095945956	7.19763250938069	7.23288788281009	7.14001181377534	7.30552170957105	7.08435872120284	7.20791641770375	7.37380434955918	7.41560392018258	7.31928378485091	7.45455964491798	7.93712039945695	7.52637544447714	7.83603270492448
AluSz6:Alu:SINE	5.83890846316656	6.36433106811723	5.88662778391353	5.75117613913787	5.24980654810004	5.74114687515913	6.29096844089302	5.68177486836646	5.62401839058853	5.78238386042226	6.20575442762695	5.23926083526169	5.4984022601254	5.62830182990035	5.36518615643333	5.6086441285288	5.51532216008012	5.75512506135117	5.3222413649829	5.39220752982947	5.40261016027309	5.44243016914621	5.38013179032922	5.40435920321683	5.5654140884073	5.35810458192568	5.54359690361045	6.29916105429808	5.56623279046172	5.92268852891968	5.93849090878918	6.02635443965132	6.1583876344988	5.91301902165928	6.15055717813107	6.10330640108657	6.09295150442961	6.15863977230075	6.18528796584711	6.35713207486828	5.99797101990482	6.08036551908169	6.33571586375781	6.2301827938147	6.28061001464728	6.18191754537236	6.53218214695894	6.57184464308972	6.8833893926368
AluSz:Alu:SINE	6.88868310315705	7.07518866925637	6.96133649545146	6.77232561063629	6.35196456996466	6.74914415210979	7.07715565272275	6.84696512338191	6.7239316254137	6.93809695881925	7.42153464393327	6.86613742918686	6.68034782493522	6.75883544447192	6.63066539858188	6.80176047039571	6.59492246925965	6.75441034976079	6.55807361695937	6.5670686451253	6.58016943172094	6.5921882486984	6.61429793113408	6.65399206099395	6.72357435381466	6.53194029183137	6.69418276386805	7.60434157144961	6.65277566552046	6.98213054869547	6.92967699215767	7.29489977473239	7.06679985332013	7.04424861525122	7.15647258405504	7.05847932362419	7.09684186650265	7.17933242098876	7.07973772786767	7.23058700256577	7.03478051858613	7.14387007978726	7.26644665470296	7.26107258195012	7.14942410651267	7.19986131274561	7.47867029593422	7.51732689046715	7.66983396046957
AluY:Alu:SINE	6.5953978859121	6.99403668891714	6.95429014222082	6.70222076683218	6.03358023750676	6.7694025614361	7.41927293172954	6.87307061612755	6.54494020345628	7.01778046762504	7.05594699757891	6.70200709105437	6.38298446929437	6.81917642653387	6.36819464729203	6.64420304927623	6.30570024439178	6.57795457572801	6.12437145627836	6.11728456092797	6.35392111095951	6.32258438816933	6.2860406558711	6.34608927190814	6.40065085336165	6.1642781327548	6.53996396682676	7.33202258883722	6.47549199118806	6.86148657338374	6.78138074251589	7.22332028022485	7.22869695623064	7.18442782258341	6.97144089554139	6.9853633696755	6.99812638598039	6.97220218017386	6.92229180190153	7.16417487707525	6.89281846192558	6.99628028754519	6.94108243347087	6.97643862855767	6.98728283510111	6.88573982769385	7.53766019351179	7.4663928936567	7.70749127650796
AluYa5:Alu:SINE	4.48557458789594	4.78167081794129	5.12558893986532	4.9489537738869	3.15308322753035	3.7371751793077	4.71672008492236	3.45300475016101	4.19276494625014	4.51078134238908	4.11043613108047	3.77060869783868	4.17766829769961	3.88444132189336	2.89774066367393	3.04671197138495	2.81729939030891	3.37881902520777	2.62774983721267	2.68649389706821	2.78396170228903	3.07887106866864	2.42649264404577	2.78931839775281	3.31827764179245	2.77130362445634	3.51282252079646	4.51469528343092	3.38752646333422	5.10155008715803	3.97526286793441	4.28399048624686	4.6914678424918	5.01024853436507	3.91431013888186	3.91425383583004	3.72444717941875	3.8513926662009	3.51607759806117	3.98168730452433	3.63271142395289	3.52687760513916	4.23012442213978	4.92111610897251	4.59514946864303	4.3587484986272	5.67125792075036	5.15298744813884	5.36814038780523
AluYb8:Alu:SINE	3.33634584251486	4.3290212033887	3.82130637631837	2.86541420171986	2.31369054665026	3.60864226247373	4.48107945989031	3.08754497666655	3.1204153971291	3.23108512084737	3.34433371624661	3.35255761123406	2.48778137407766	3.34457295228817	2.84284883610642	2.46931501033197	2.71596201309233	2.92144945580081	2.22165717966439	2.26491796868734	2.53696693515265	2.41017498397285	2.66416429592289	2.49830853520835	2.93083103918696	2.40818184440298	2.86770821546404	4.09143070388075	2.86873266991906	3.65646221960059	2.96277973299624	3.59443514628323	3.89948435084776	3.78282135930376	3.33233181557549	3.06766343921482	3.42147762863426	3.2894376959123	3.03736844873854	3.32645216998663	3.06763014600491	3.02247254917609	3.44908665777345	3.68291791877117	3.38515048184844	3.30163594086584	4.47928828769295	4.54075552997334	5.2546608856878
AluYc3:Alu:SINE	1.35844643383409	1.29604475666234	1.91697838905671	0.81574832252875	1.41108526786136	1.34112435830798	0.251933986020831	1.79477667355748	1.39080414569803	0.690873625868742	1.20962949589172	0.32345964383627	1.56201189824896	1.88652137790718	1.39514584685788	1.48070361687819	1.66631911612348	1.55161280698397	1.10595045763698	1.04299696504219	1.91051112909137	2.04726949028349	1.93976457185884	1.90248969860897	2.27850585314727	1.66922512781174	2.10742173206647	2.87733234529135	1.51418700711375	1.60996483364011	1.92536300535505	2.71399972769615	1.86798456790295	1.25954469824279	2.19434436167255	1.96408836120458	1.10470790064826	1.68408976872973	1.4253365011274	2.36137127394304	1.89471313161629	2.03002045633637	1.2297267893253	2.03876042606458	1.7190491048522	1.65031301530099	1.71990796046896	1.85805802321312	2.11403450555581
AluYc:Alu:SINE	4.31354382111049	4.28370885556682	3.6540794457469	3.6393114107528	3.52394280646104	3.61769840238875	4.10363720121545	3.99754143126932	3.69952422725959	4.57836282962481	4.56942196258575	3.26413214020723	3.70599196106637	3.64425997083677	4.18262318159141	4.65875744722613	4.42582986166441	4.53750299124914	3.93374005958384	3.92722565842464	4.24328119842381	4.15326505468587	3.98180913319869	3.83096768049561	4.95481964464587	4.39448745779507	3.74964946732356	4.82007693298211	3.07967303201866	4.5113355513778	3.69791327847774	3.62144643477385	4.28624714352575	4.41741317500297	4.04270430241731	3.99772036685313	4.28127252744473	4.3136267042103	4.01495410500443	4.33262713237911	4.0743365134755	4.21679897645022	3.80950750901102	3.8706230686486	3.84254627361935	3.70562175876342	4.59574862329265	3.95168419988491	4.05060276076969
AluYe5:Alu:SINE	0.334797183639432	3.18148970996772	1.88673850386699	2.31528025693335	1.01046278422899	2.10596346732404	3.11900105660147	1.8704140877631	1.42854447368087	2.23467437466286	2.89187583513746	2.30692113854372	1.56676250100756	2.26746686884102	1.20479211836666	1.52949378104762	1.00492063387812	2.16985867937079	0.829697081008824	1.28021424356806	-0.0193986786175003	1.00928182343181	0.817054731611672	1.03345185158536	1.22459374339707	0.240371152273055	1.67378574699161	3.23959636099349	1.7048073667224	1.3586504053592	1.79898146444344	2.67226012152338	3.10115652692115	2.6660417666802	1.72674747245738	2.40378664095499	2.20332018931637	2.12300281090543	1.96433300186008	2.1537319091648	1.88641432880159	2.21354033562244	2.53941975685834	2.86487746437234	2.88042708907009	2.76611770450948	4.27374609250543	2.65574905952433	3.16104202187091
AluYf1:Alu:SINE	0.740262291747596	-0.244400284284807	0.761457968116722	1.28063685110772	1.02485152168109	1.15609643991628	1.90433793433837	2.15145161749621	1.42110949519336	1.3781210843015	1.79586095052703	1.01660682439621	1.09010169073264	2.05782513696069	0.906299129810666	0.948824583914363	1.4377847161744	2.20979138970616	1.28922941038726	2.04813465853045	1.23336428987787	1.69257670754874	2.06632729516727	1.61480762615719	1.48316773169078	2.02485786217203	1.97916739654279	2.8919738952843	1.84349075425635	2.15626484559976	2.45249333814599	3.05674157733096	3.17174684283725	2.4334789934495	2.82535976112549	2.77667557862854	2.70697732360374	2.54154000058095	2.53256953283941	2.53977893141586	2.71569368368612	2.52049654068708	3.17357932448593	3.46683440686769	2.89926003740319	2.6476241892495	3.80897156951286	3.60245488026293	3.72050945285925
AluYg6:Alu:SINE	1.51345217998108	-1.02455884183438	0.946029244644692	1.50378040242193	1.39147679647299	1.41281628676409	1.67416035636678	2.00062872776163	1.80138435447296	2.21436910850212	1.61742289375948	2.09720060756165	0.29244181143721	1.53821468363896	0.543393636121298	0.532664186689451	1.46882933785636	1.39975045767472	1.24019998314695	1.41916570366192	1.45967741595336	1.38152128391165	1.82198153620246	1.80959595171627	2.08353317879976	1.30956955573487	1.62499558282218	2.96077294954029	1.86131653820895	2.75530755351464	1.56017179638483	2.50296806501976	2.24422003769617	2.56622143139799	2.38566148137508	2.54688748459566	2.5599951332551	2.44622982077662	2.16293544425818	2.10446086015802	1.74331348516092	1.28520126523211	1.60352055359581	3.76877188822419	1.85863500638543	1.72276809451642	2.52776408880487	0.483934197713482	2.65917579642328
AluYh3:Alu:SINE	3.0571885020123	2.58389904496898	2.12727379789307	2.4941791064498	1.89435009204848	1.79495053810956	2.4216843078048	2.41765465827087	2.37834161744487	1.69495974104474	2.73446888411642	2.28455995838556	2.22617154193565	2.26746686884102	3.23039042802568	3.30525290892923	2.92367979386748	2.80584744609079	2.24951413416736	2.33003636806674	2.68494094308817	2.65718601669371	2.4018000314554	2.43879440767594	2.93083103918696	2.45673506981997	2.43370110401639	1.80922351091666	2.51481888742165	3.12121806848645	2.63661022755862	3.07881752903016	3.73056422753665	3.11072758794165	3.00125042758915	3.21685132969995	3.1500939379156	3.34522905554072	2.89864223923692	3.26824278390071	2.80934960339442	3.14291870225196	2.73779302266281	2.55734033861058	2.82839975174144	2.61070360063545	3.29105290605564	3.19198439881569	3.04209007900955
AluYh3a3:Alu:SINE	2.4942814329928	2.21590055470099	1.21956680971031	1.29337587688515	1.69633720545985	1.66692206368227	0.945081166580776	1.17062236448449	1.31076143802449	1.30446817472673	1.60337114030383	1.84328539758068	1.23218420434641	1.90707004613457	1.78718793463391	1.17621442611002	1.43327003581987	2.32400935919805	1.16183091603144	0.960983813381351	1.2949221828773	1.58831569722434	1.6678308563752	1.97255726122568	2.98583766869917	2.85426992225216	2.30302912557207	-3.64181494264904	1.78421414432681	1.51280108518646	1.58614728278809	1.38276514375928	2.2385543001605	2.34790048674371	1.99501145905206	1.91043564771226	1.90766994721541	2.06196692031906	2.09881091608864	2.05263579229343	2.28070613631163	1.67025750170906	1.80058439212697	2.18862477271116	1.85156783916233	1.37982334338959	4.02910100702304	1.85805802321312	1.60419458911458
AluYj4:Alu:SINE	2.32267153179378	3.2069091388047	2.61648826340448	2.26146610411944	2.32543236452695	2.53012070844435	2.96485037677421	3.07372442104792	1.94380469451473	2.03818254027568	2.55670314385833	2.29206938040769	2.42550444455614	2.67529325313487	2.22515221013502	2.34042399726395	2.95971973035068	2.79202689047216	2.3012651992198	2.45839134264852	2.73213663442445	2.66095249948918	2.78023646717565	2.82200104518316	3.23840327011796	2.73608871816527	3.08011613487192	3.48828356747654	2.68045794425567	2.53547222061919	2.96762235747203	3.1585242716409	2.48639046406508	3.05469975647199	3.29094659941264	3.42409082776177	3.31768083495261	3.40539757700717	3.25323167668463	3.34707145718937	3.28307147695703	3.42169599636078	3.07970991883225	3.55605678598305	3.0405350028704	3.07627263281332	3.06676058953756	2.82138811635835	2.87439783223155
AluYk11:Alu:SINE	-0.358349996920514	3.85617482768793	2.30959535468703	2.94616423019286	0.995863984807833	3.40610371683042	1.42116384190289	2.93306744604377	2.25011744282964	1.55649006677963	3.62516857862853	2.60620639461065	3.14344218569616	2.16026594251518	1.028901451903	1.25756006556398	2.7346076744638	2.48493972601069	2.49511426118483	4.09014063624548	2.4373370942038	2.09473602752241	3.03572785235537	3.2745706224788	3.0108737468605	1.9490640228025	2.06325051375333	3.40830757762002	1.6582873510875	2.45328654564767	2.14941938192662	2.3433005774312	1.77308582608015	1.64439051914822	3.39952126006329	3.72682371109336	3.79595098343409	4.16558926019611	4.17077423430123	4.77477073327738	3.97518719791031	4.38173823790806	1.1394399426532	0.11943973119851	0.752955550494224	1.14141231994459	2.26761411974329	2.02322650078082	2.98431227834274
AluYk4:Alu:SINE	2.85114866613509	3.12576498812962	2.82900472214441	2.92038011303714	1.72511617000989	2.71381306737209	3.22671663326328	2.53671401828686	2.28217146911973	2.93782163855739	3.25348009246885	2.81430102914408	2.8793133878819	3.07022085594025	1.99031261905762	2.19242718301107	2.80704289014172	2.72629481438884	2.90344060157402	2.30136847319716	2.52830887240953	2.45273459839165	3.41158110641689	3.48246557831275	2.27850585314727	2.27536093138206	2.56695406144491	3.75697133277091	2.46391251507414	3.74072860447406	2.1710808787078	3.08643039885888	3.82616480955008	3.55393302403266	3.17592634336114	2.85314594262038	2.95428694076514	3.2624370940938	3.13126453450567	3.2197680273983	3.21038992552223	2.9274290004892	2.64264206585062	2.57675842446768	2.85605128307195	2.68733682665636	3.23071526946144	2.23173054352042	3.20869421990809
AluYm1:Alu:SINE	2.93748686908382	3.1098801775896	3.72840141319354	3.01183846979436	2.37847510051143	2.89641997157845	3.94870901713755	2.93763366402335	3.10252090725255	3.23386418701763	3.48815114895413	3.29020438051701	2.66852936642418	2.21654677841377	2.9884543773621	2.57514053413581	3.31511558718631	3.68376416508333	3.17600903621576	2.85167290793694	2.80725726489256	2.88859718368419	3.24981192257626	3.25599423690587	3.35788677988749	3.21634427584658	3.21218788630896	4.1309377738197	2.89295310181284	3.49027770020961	3.24437535939162	4.06019248464751	3.50181393346121	3.61383116561373	3.63057567607838	3.74584774709806	3.91776141076045	3.7442132595648	3.61967090304138	4.00762315949986	3.62980021374543	3.50077498123652	3.73069087600916	3.28895379999832	3.74281957567978	3.56006958419139	4.93634988658062	4.12236889376571	4.23157243717703
AmnSINE1:5S-Deu-L2:SINE	4.56478895412423	4.67770733230385	3.23389986728474	3.67969694640238	4.10479363252689	4.11792716179459	3.8830809734662	3.89542042288792	4.21766249787187	5.02654829801291	4.34177362493559	3.88033714737758	3.85069122892707	4.14271826401203	4.01691167936308	4.51204431789954	3.97319606119907	4.01918800042033	4.11962426328793	3.77541964555663	4.16772761705557	4.07505217368941	3.43853691640542	3.49566709017129	3.64021473879455	3.23174612045809	4.33703780519392	4.29912481967875	3.76758185591702	4.02579593656597	3.82453567655868	4.21912479350486	3.80028101158955	4.13276337691271	3.59854964935897	3.7178204348434	3.54860652670888	3.8217520849146	3.66632247165943	3.94067209195691	3.77095553148061	3.85480179386937	3.06374606784324	3.47825494498656	3.16810916152187	3.43336415663727	3.65868936646352	3.46831192916455	3.4861759302515
Arthur1:hAT-Tip100:DNA	2.4962026631707	4.2031409574997	3.17761303004785	2.98188231279494	2.1090750728971	3.03847414306496	3.56656335137453	3.47320745747853	2.16162436457619	3.51155198685526	3.31495686601986	2.47812460675369	3.15221844875517	3.12984797143956	2.61104722204909	3.55701526554909	3.13182871279688	2.82814599481325	3.23650567987362	3.15249408945413	2.85855055928011	2.90345629808794	2.19723286571413	1.94974258345951	2.65105414624229	2.22287074876066	2.68625208494652	3.93376970890875	2.97975454912814	3.50360655414966	3.69946366638519	3.4039972993532	3.61126246731674	3.06649433296482	2.62362011847443	2.75660801557773	2.58874454654108	3.11038946446332	2.92507549630507	3.01059922056815	2.60425412195191	2.73745359414379	2.15032477839703	2.56974085180903	1.84445037139347	2.21075422631259	3.23315132425932	3.41124947080133	2.38681317250501
Arthur1B:hAT-Tip100:DNA	1.65209867327237	1.54039051562715	2.1133846857324	1.8105106698444	2.61990069666309	2.31772169641312	2.87695599751971	2.64919200171355	1.99132983637758	2.77471722894922	2.62180968545991	1.75769346724528	3.21158585570803	2.76831379255712	2.53297884867927	2.65163656712592	2.45672960210864	2.92319465694184	2.88808521349083	3.163890224185	3.13523487752235	2.9495739801829	2.83033041249456	2.66945679140418	2.36074395138424	2.45198446706137	2.84434948918641	4.0295459805416	2.80479611809923	3.49731502693018	3.72092042825587	2.87486634948884	2.94300103597438	2.67599209753337	2.55041671445114	3.20613311347993	3.43372625071046	3.28738641314175	2.8866660481902	3.29008452581576	2.68241889480125	3.27763142992231	2.40672019569729	2.74084954400019	1.41366745530102	2.32890389808673	2.52282580716429	2.68652071819109	1.33441372699203
Arthur1C:hAT-Tip100:DNA	1.99619483500424	1.8139878481972	2.78175183729386	3.13050395114305	2.08462397703293	2.98117011582832	2.50962375910699	2.06807000855716	3.05268853350467	1.71628251051356	2.89187583513746	3.25274681798211	2.80245438235629	2.81039573799143	2.16525406855396	3.10256404931084	2.76253905915297	2.44073363350619	2.59458353198578	2.50325868100558	2.57916728964302	2.60688527821891	2.42649264404577	2.49385418485897	2.65105414624229	2.18005075157773	2.62562746313008	2.65529437728489	2.63911660409923	1.82939780555778	2.55244843523691	3.29142542538403	-1.67916672638229	2.93224480745486	2.59980946978071	2.90397900841961	2.79308901542248	2.75511410087901	2.96763511072387	2.96466212538113	2.70104140689925	3.02247254917609	1.44274733300806	1.79213984041058	1.80064774873508	0.951368717056724	0.975758225456645	0.6742879262047	-2.32271702880732
BLACKJACK:hAT-Blackjack:DNA	5.88056039402464	4.83596834782612	4.19282622741224	4.08632552177384	4.20230993670927	5.12285396638537	4.76332939823111	3.91189240346684	4.53263277187249	4.82895358159865	4.91360423100386	4.06706399763945	4.06461812513636	4.76684668345253	4.5935468185367	4.74741677116055	3.75023093793422	4.14239530354143	4.097651628698	4.00183652221581	3.97369214989943	3.94543059967778	3.29174678798995	3.31071913659511	4.27223387655308	3.81783313702097	3.78428750598975	5.15179712894026	3.1186123777243	3.85047749799177	3.72922549675435	3.3455390988666	3.76633835923776	3.64812023909236	2.96846060476616	3.43099931810558	3.38563149686112	3.46730947640965	3.01112022266361	3.72394910844562	3.13200880781835	3.82417513629038	3.00820905687168	3.09142282454084	2.85214756959148	2.29913979618028	3.33705091927747	3.2258142633341	2.12871905723873
BSR/Beta:Satellite:Satellite	1.43894965268316	0.895033998903558	2.64975536438742	3.44454915197682	3.0166321248025	3.15845498180382	3.03211575916821	3.8697439348424	3.03946277128541	3.3670486184405	3.34763677457586	-0.236156144099153	3.8693475940016	3.94277220626275	2.31940474838121	2.49683968372206	3.02720376171801	3.48119000201723	3.3202694683325	3.4437514249206	3.17472897656151	2.81724910288672	3.14848797894338	3.63471602003852	3.10017188450819	3.59711677136438	4.05553404012668	-0.383718404627561	3.21255112874225	3.46958484627077	3.1891543048919	2.12243233995412	5.14846250812056	3.95320616189291	3.74804029109842	3.13235665135742	2.73883842567273	2.67507139320547	3.10497867223474	2.83235098916184	3.40154156176445	3.2980820403936	4.99560059070869	4.47928335669347	5.00478868063736	4.80275256567908	5.48264871069501	5.72234744894696	6.14796090886745
CR1-3_Croc:CR1:LINE	2.38892091733498	1.4902007711033	2.01035245983417	2.3266054062904	2.50969755652947	2.61111263308522	1.99368303467422	2.40609383586979	2.06844713972201	2.46682248907015	2.66840713343833	2.26681551308649	2.51935316995347	2.862581491162	2.57482595861477	3.064823721328	1.92951016856697	2.64448125447282	2.47339001799324	2.79868037779643	3.09411663059287	2.79448389211371	2.33459128176195	2.5544788066754	2.67824028654645	2.62232983280861	2.83693655679729	3.14828229286486	2.34055303145991	2.54460470418246	1.87862552750336	3.14533280688654	2.24422003769617	1.96284425026676	2.52909394498232	3.0451343261548	2.46842793972961	2.73033407188052	2.76170368829078	2.67982500506158	2.57956150936154	2.9185924186887	2.37059888728329	1.19743273266388	2.35812906414187	2.16690234378374	2.25798322668233	1.26945469840444	2.68457936402342
CR1_Mam:CR1:LINE	2.24680578101906	2.31088716226499	2.59727742713881	2.2922377627862	1.98584243247315	2.31517392433432	1.98940037288222	0.804377969529605	2.17224393340365	2.83301376176414	2.3175225936343	0.692557107773559	2.75449032314916	2.22398175690129	2.29259349093056	2.1985434100285	2.57757929480892	3.21847637513259	2.62145655023688	2.43908572375436	2.28872659475216	2.23074778520526	2.22147647732412	1.7071809462882	1.6355084562728	2.13531485773634	2.83246227640237	3.21884872879924	2.83860596451555	3.3494558743224	3.22215222260691	2.03645348757868	3.36517962505628	3.56314967913759	2.44833258833786	2.32374393328146	3.06580821519754	3.26873302255061	3.32375434472888	2.91201839189571	2.97665836779919	2.76886979037717	3.0774449122014	3.10800351527389	3.25717798958152	2.76232263354093	3.83463131629344	3.1525055878419	4.43217840353048
Chap1_Mam:hAT-Charlie:DNA	0.694799917670839	1.7480298804054	1.67232863252154	1.00146546832384	2.15625363317219	2.08691527235334	1.55564175613145	2.22841265863234	1.15799868347208	2.22203198124769	2.12171559648384	2.50064347028904	2.51569016219473	2.74512434763821	2.72310463096481	2.5793159055463	2.54685266394685	2.73685457460384	3.23240170694524	2.76969284092318	2.84913133736362	3.05634195560861	2.60065089020057	2.73469731327258	2.7520745485575	2.60204516163711	2.96131157413583	2.60235195801469	2.41027503167038	2.47496227112671	2.35933717102157	2.80988149939943	1.71725737652721	2.78825939940445	2.99585957895428	2.83143966403852	2.69975707563026	2.80290476471536	2.93373355904819	2.96037946358913	2.70472465231555	2.87009806875009	3.05102177817886	3.18606782638554	2.42626686930908	2.88052805568722	2.37073570915	1.31262687026965	2.19635045812736
Charlie10:hAT-Charlie:DNA	2.12655665286749	2.56901043247523	1.89547218383575	1.37244440036084	2.30180921876351	1.9386234641457	2.37900357668992	2.6761801464312	1.81657451996694	3.98627466706774	2.4472940396745	-2.31559768577899	2.68725066203239	2.24837321002544	3.06159401400876	3.61487005824727	1.84624832727882	2.83768805194645	2.4571534989456	3.07197371279611	3.18153944556403	2.73693840646711	2.19107900013975	2.62347167816236	3.17750508791136	2.64614048150233	2.62746401093738	2.24706301568384	1.89262344283399	1.93846890061214	2.76677272311703	2.42631765524437	2.03091493538225	3.19813952572173	3.01989277839843	3.30847182670884	2.48652798137323	2.74456918770239	2.72343815021183	3.07768551378452	2.86097396879972	3.23111141428742	2.06980440173902	1.9833616466748	2.2570329472705	2.20080389545942	1.98524273422875	-1.6972900382763	1.68461615642515
Charlie10a:hAT-Charlie:DNA	3.18453982964686	2.24397257347968	1.97082162107753	2.18402417814596	0.560545913549988	1.44985755844444	2.42446595076668	2.95792748336316	1.86080777494376	1.94531585588383	1.67613049458625	2.60072692884603	1.41891105460829	2.17333802408253	0.791229800025879	-0.193272816693486	1.04574262839837	-0.293069063698432	0.446704828752719	1.45108330663022	0.0859618370403261	1.29696389588359	1.11081585013983	1.19308199717724	1.6675967708243	0.149399374067328	1.07161034463739	2.48286844824516	0.670216936819217	2.05179758591915	1.26367909425089	2.52600171289739	1.76855067091476	1.40196503828456	1.17670113553811	1.14378600515939	-0.281586460471634	1.27350955995479	0.770410533387649	1.17290265615307	0.595430147486028	1.7960268889981	1.08274459897665	2.18604412611767	1.43540744193742	1.01880999785226	1.62127735702734	2.04037958000707	1.07848035285483
Charlie10b:hAT-Charlie:DNA	1.71272329508881	1.42173297182584	-0.246770259083119	0.574586265711862	1.38152646561982	1.08011053293836	1.78538599147701	0.542013705062114	1.58586472826941	-0.168258692165464	1.20962949589172	2.08193313543086	1.77173242923103	2.23868790429098	1.15519517722729	2.33511894503425	2.04146049390385	1.90897480007374	1.77877763570597	2.08768783691648	1.55613768214092	1.80484400941983	1.75744301506489	1.91052187030623	1.96575014314337	2.7986090751466	1.40185203150797	2.29307925297055	0.622588887829962	0.454194131132048	2.1566921412557	-0.0776371895143288	-1.06012751797606	-0.280900342704355	1.93438683723562	0.649767499709783	2.07656848367722	1.25800537341883	2.10541160011999	1.53469270075858	1.56483070467413	2.26033249712919	1.93004245936386	1.8975003560684	1.40261761911443	1.71737724588154	1.50501755091147	1.73669716620885	0.925717598302424
Charlie13a:hAT-Charlie:DNA	2.28782480046361	-2.03615975351286	1.39903529752186	0.548268957394489	1.3613237583023	1.14793312927712	3.15174613769608	1.44825410108277	1.52048196900656	-0.350580248959419	2.78347646322312	2.20890459714165	2.23349758202772	3.00681164039983	1.53200502957508	2.42655315099389	2.36660918419581	2.00078234932686	1.43169209191311	2.19526196720262	1.79070992927875	2.08809148480374	1.60329233523763	1.42601355485761	1.1390715699589	0.538864140829051	2.15856069355766	1.0855728760633	-0.0464607411509226	1.51280108518646	1.20912011000046	1.72686130549116	-2.93192969487766	-0.617372579325568	1.63623346491655	1.65121603992425	0.075088483467098	2.22902100498223	1.07051512583799	2.11451119601152	1.28857732804597	2.26603051824383	2.22749804364262	2.45613043667907	1.84087255004559	2.48095770149041	2.45630512482273	-1.15829353754361	2.31443620303382
Charlie13b:hAT-Charlie:DNA	2.35634474690037	2.42109030239861	-0.770018402847667	1.39556681778169	0.668176577742353	0.438256646765961	1.73131877020673	1.17062236448449	0.682152778602117	-0.255270069155094	1.12198218883297	0.560787830142436	1.27749940055846	1.17592174739601	1.67277758345616	-0.010951259899531	1.10401153652235	1.70428964719292	0.717579782888118	1.19602215234771	0.91887095997543	0.884118680477805	1.05472638348879	1.34488801004524	1.6023562489559	0.933518332833	1.03620841758647	0.0717571240552651	1.5091744652902	1.16194011111315	0.364932672027647	1.38276514375928	0.363907171126674	1.08129646683648	1.6875267593041	1.10929982908822	0.716942369639493	2.35139571810579	0.952732090181603	2.46516806762469	2.01890351184767	1.7776777503299	1.17805477878098	1.65256945056929	2.05609954328194	1.04031620307322	1.35769283615462	1.45055001347515	-0.243275487127485
Charlie15a:hAT-Charlie:DNA	3.86360568989423	3.18419607156546	3.02265784494791	3.06596543000548	2.79494949412796	2.92038165359208	2.91338673914462	2.93763366402335	3.42400035928762	3.90880783108168	4.02079994288254	3.57811620598531	3.48521725361051	3.54656030363507	3.33723919738649	3.4565192487124	2.8263287970283	3.06594670392743	3.41768893261752	3.36815989525419	3.40558756500867	3.52792661285166	2.91462365788406	3.05346997279439	3.50731063317439	3.19392181179075	3.41842033136929	4.24951581501285	3.2677252635216	3.42536246028815	3.33757431001017	3.3513748803307	3.45831097218769	3.00963147107028	3.46586320820001	3.65379857607847	3.61604780750441	3.40174126580406	3.44110494794609	3.611899604637	3.38305674709035	3.40909456948278	3.49567774913956	3.34482493625223	3.12439166094278	3.40677470244803	3.56979733792502	3.15808284714001	3.91560759623219
Charlie15b:hAT-Charlie:DNA	3.65019457549825	-2.72930693407281	2.82558006126304	2.39409564789282	2.51292857711092	2.75573035225376	3.33518563759138	2.8320200158493	3.01853525117945	2.4826330950968	2.82881000452464	2.05068059192675	2.34395457759204	2.99546078073114	2.5457178744567	2.58347391569496	2.77088734854444	2.58515187641522	2.16748532852219	2.54619908823961	2.51517958096774	2.00470987586469	1.61434217142421	1.10755982373908	2.31221691048958	1.59351330607604	2.35976443807294	2.17231558917602	1.76882922548733	2.46516787353442	2.66751776502169	2.64399556335375	2.64401940826866	2.96614635913054	2.07956884708012	2.49559419020811	2.53467732527081	2.83569458753835	2.25201507431186	2.8126459180825	2.2169163984363	2.18314285843806	2.36829739029501	2.86880160282847	2.60157788161682	2.04998100572483	1.90590599199223	1.97357091033496	2.80865988298506
Charlie16a:hAT-Charlie:DNA	2.7566456974603	1.73660118458178	1.99472714193109	2.51491500492898	2.44278296774416	2.6947978012586	2.40482997624982	2.7082061731506	2.3009220184651	3.1894124244468	2.97301826799056	1.34796396035066	2.94592246801357	2.33598681527778	2.50700336227601	2.71544807987088	2.47923859100256	2.9557875933817	2.7927750336865	2.863218898934	2.79733982823521	2.78123866536369	2.02346359073549	2.40521811214234	2.58599055289523	2.55161430801021	3.4007950324715	3.54432936187328	2.63260192307804	3.00202955122133	3.20705759638443	3.04889839986993	2.69208781130968	2.74992325066091	2.54194208746017	3.34476998541952	2.75611001218139	3.08557429534359	2.83727329286062	3.04273049875095	3.09785914796623	3.16165461330943	3.04752323233635	2.24377659278624	1.83367827441156	1.754516792831	2.95274201113662	3.14351676327347	3.63570766422246
Charlie17:hAT-Charlie:DNA	2.10408379701543	-3.42245411463275	1.10178377405392	0.574586265711862	1.13306510632132	1.72380943808432	2.9888323414607	1.84356683772691	1.25946814363694	0.0983699710884842	0.628811500305695	-3.00874486633893	1.43526019260981	0.524159782998916	1.83124792442794	1.57601379668251	0.879294420760709	1.60513728739967	1.36299556062687	0.731409371736851	1.40771767702265	1.73141654086501	1.44728808676105	1.27186287503036	1.97353228358543	2.01015171478233	2.23476115444307	-3.64181494264904	-1.14507302981903	-0.268806012577578	-0.467976450907457	1.65696386587378	2.4479676586628	2.71244813949436	0.516343777801153	1.89456229855597	0.817025828196475	0.564858192858882	0.888193569044032	1.63647539506852	0.682441524475658	1.358226400247	1.02264067490695	0.9280997988803	1.6123381500965	1.55326722615152	2.28973192499691	-3.64320018733161	1.75057412421695
Charlie17a:hAT-Charlie:DNA	0.683103877907647	2.09097463153223	-3.54260712508745	1.22121343063691	1.43979537374379	1.29973914214512	0.992709215570031	1.37492282799722	0.617614257464545	1.63271743216751	0.480891370229073	-0.40605518089455	1.14215805268869	0.825264875782837	1.57746740365184	0.787556436318241	1.96469647769201	2.20443901296757	0.822092481623605	1.57408828626776	1.07921361005061	1.5201074471978	1.11081585013983	1.67732798313852	1.77715897333582	1.49932609101634	1.1306992610074	1.58393173106416	1.36336411737916	1.89416864171556	2.00012308056416	2.09068364163954	2.64780013110857	2.43031943315913	1.4390654000056	2.32374393328146	2.26113976020519	2.52407230754056	1.86065457238524	2.62733482244018	2.37192214458329	1.98589565142743	2.64613857290935	1.98019207191352	2.72437345909675	2.24641440671147	2.3793440836866	1.90975939759001	2.84206894511619
Charlie17b:hAT-Charlie:DNA	3.21586654887328	2.88016486111215	2.03334197805887	2.40039157634963	1.71799870224103	0.332896131108134	1.20180101342859	1.35294392127844	1.25065751395479	0.422609639274063	2.20262223509664	-3.70189204689888	2.05844878456285	1.64504470727615	2.01213166645226	0.882866616122565	-0.499156762898156	1.7247283148702	1.07085913782571	0.687446248315735	1.3942946566905	1.61005568386074	2.1533386721569	1.34488801004524	0.409556745228085	0.976077947251796	-1.47609720638964	3.89508218691713	1.33983361996897	1.91144022822422	1.63615770336275	1.69252316791026	-0.447023045089655	1.82786881407	2.99043951148494	1.87026960598693	0.411560720088311	1.6529991816597	1.5474391979283	1.44116664274775	2.97665836779919	1.1559895337521	1.5784565849326	1.11796856130964	-0.612285401427835	0.448265139384643	-3.47858907079686	-2.95005300677166	0.242232328654216
Charlie18a:hAT-Charlie:DNA	2.99970789208102	2.88016486111215	2.36547581308148	3.32832969447297	2.83781319855974	3.12949972955179	3.14094981150586	3.30360467309235	3.22645780848331	2.86294796958219	2.79069671119661	2.38715282854797	3.09116897942226	2.8172403916814	2.76463308966139	3.15311632847367	2.84304227800204	3.16036319790594	3.17091996670828	2.75131776561819	2.81054134009375	2.70147369689482	1.94766975136596	2.32395514806357	2.58178002035889	2.25816853084168	2.62194421771379	3.20406493261501	2.56675535728045	2.67083679432537	3.22837501804518	3.45698474145797	2.27482047814489	2.86284134265481	2.44364873902543	2.82515033513095	2.72480310755634	2.56718243119429	2.52394878979551	3.40649487766017	2.55424370137725	2.97607950960638	2.58311141635639	2.66696980418798	2.93709249307508	2.72946943735374	2.54000414369937	3.23512628095971	3.50328307857313
Charlie19a:hAT-Charlie:DNA	1.99302526024296	-2.32384182596464	1.7303924334763	2.37711010152708	2.32543236452695	1.9679295907312	2.50706947930189	2.19546850291299	2.05269878275387	2.65675116043792	2.89964789498516	1.05169814420749	2.52482264575801	1.49309424835849	2.50260775080297	3.04147635733101	2.64175752050033	2.99549504297682	2.57493653460199	2.53916918231135	2.51517958096774	2.49355659291191	2.26253796412189	2.43879440767594	2.94853061628636	2.29226274218466	2.28251558573897	3.16501441774313	2.43247574165057	2.82909988570572	3.09873536923227	2.87084219918912	3.22186626414778	1.47859826430548	2.81245635628958	2.75660801557773	2.62843229480833	2.55870780420331	3.15457561337412	3.02679390648813	2.65960421703508	2.54228389487199	2.78445778751992	2.66537108282428	2.11229410162559	2.70561144689984	3.17556344938636	1.78174983014979	2.40023619283715
Charlie1:hAT-Charlie:DNA	1.79728068311687	1.4902007711033	1.90413024657886	2.29688893396193	2.21443558855492	2.04100557104926	3.20277093966693	2.05714093802497	2.18969638335488	2.35078096399199	2.63870197902442	0.89322780323571	2.4971711144275	2.46813756430318	2.38592543072278	2.80910399957917	2.7838668817938	2.99143164851956	2.49940304545704	2.67731952079216	2.4229483567517	2.3955761845517	1.60329233523763	1.71693712123357	2.69721618800545	1.53569373518722	3.16722474556283	3.58802383550221	2.12937264620398	3.27959154308531	3.65673564793104	3.43963236340058	2.4996065154566	3.04447820240045	2.23564816781379	2.48234896345809	2.39747620375732	2.88908246095641	2.43338921274978	3.18266427719492	2.31385834362853	2.56781719687716	3.3928017068094	3.68695832830818	3.88798712473111	2.59509570296946	4.12630541001476	4.23835972972529	4.40291667338353
Charlie1a:hAT-Charlie:DNA	3.91831612209554	4.29711987462683	4.19892646419438	3.68202252884585	3.80100531008536	4.26943106433079	4.19894738101978	4.42923159157129	3.93482598305361	5.00080383852531	5.00817835088787	4.1598350309251	4.29328247115801	3.93521829342685	3.96724904167604	4.45367890330956	4.33289996068298	4.46127047176671	4.44531319451236	4.77143777688793	4.04008601848711	3.82738738449605	3.39319823581636	3.36447487989994	3.74043762847278	3.12832452930494	4.45997207749677	5.24431767552591	4.02215892983274	4.90460070438984	4.76793345551196	4.67307530176442	4.22307621076192	4.3565987303991	3.95862118520677	4.08285824514789	3.73092808350283	4.32387569582713	4.15902913284294	4.65295861272755	3.87542957839173	4.27637772225024	5.01913496085309	4.51941653813662	4.7933904834407	4.51168779126816	4.79907709005464	5.26468282661064	5.19181021498802
Charlie1b:hAT-Charlie:DNA	2.93501467993843	2.60823114562851	2.97506414782483	2.80864220157923	2.21007828318597	2.3477991516504	2.59981883824454	2.29121355987137	2.56590252892483	3.24855682965366	2.32900377600826	2.98895023051968	2.64945088631894	3.23580711028198	2.30340440703477	2.58761470836099	3.1723857715625	3.27829905697517	2.36035411558981	2.75131776561819	2.4420876969624	1.68262637669558	2.51065443636748	2.25269212804208	2.33946655293696	1.66922512781174	3.14231820634847	3.72904522388767	2.79650877785066	3.42611575599232	3.64861872024946	3.80998803165217	3.44224297321587	3.25936861195794	2.63918463501554	3.08484177574991	2.60480914904489	3.32763329365034	3.21492912227036	3.28389255556784	3.32940403359803	3.48074092220341	3.20400763550983	3.04216233034784	3.28462396619026	3.0278990485291	3.60395949855844	4.25335251431143	3.68609615663527
Charlie20a:hAT-Charlie:DNA	1.70851276255246	-3.42245411463275	0.734058993928607	0.649621451654776	0.819407547466277	0.194059686253919	0.932811073988962	0.823426164500299	1.25946814363694	1.64184991573079	2.31982939973222	-0.657369609175457	1.70796581087204	0.87405503995227	0.884320223091891	2.80910399957917	1.32337436499665	2.13403958156584	2.04046492846759	1.36359585250711	1.74418991364386	1.42126161256117	-0.00614557719647145	0.95340914391182	1.78654871368566	1.63747642949716	1.91017452505584	1.72416107237281	1.64521526952015	2.70083115019356	3.19044379572177	3.20288837258555	1.46867332536916	1.73717225259919	1.25674384321164	2.32893875015856	1.9235432963717	2.09633456382327	1.77287896150286	2.03112958707247	1.69404243615414	1.92386026050798	2.76914355254688	2.07405820814561	2.73028189578292	2.51317858050157	2.54000414369937	2.61638127673331	3.63441483922016
Charlie21a:hAT-Charlie:DNA	2.35634474690037	1.60142640621352	3.04080209707132	3.64776046523933	2.68985928527	2.84670213045948	3.02299715495178	2.89813956498419	2.60320289033803	2.91007710992374	2.97660893612129	3.0515458716989	3.02614874613278	2.55514894129281	2.30876635017616	3.22336037309851	2.78503852809069	2.78504431846103	2.98830682221726	3.33449722561174	2.79067313687702	2.61084567943501	2.50164536642512	2.16361249798839	2.64710936795128	2.60204516163711	3.47737967386667	3.81809982359206	2.70050487620096	2.55545472020652	2.54264443514028	0.615509991045617	1.99894063074974	2.94177776811358	2.57952479860921	2.89224866863412	2.83509842350002	3.08557429534359	2.76511084661239	3.43359680743796	2.9850266174697	3.05397121623546	2.41993624708881	-0.0111804512185542	2.42226686397574	2.15998190093916	2.382197152669	2.98219218067635	-0.713279116373221
Charlie22a:hAT-Charlie:DNA	1.98984560732558	2.76169477630473	2.35729022849504	2.87326764522543	2.09447627347594	2.65564689369677	4.05696913613177	2.6995730260059	2.20002349751073	3.05394492279541	3.71244017576587	1.79116939644167	3.21887850425417	3.84471367595414	2.50260775080297	2.59173842554485	2.37722875302327	2.18820781803899	1.97034275138349	1.95138251740923	1.88602010908308	1.99743711653561	1.30817528429833	1.42601355485761	2.37641006812864	1.89236867912595	2.23747486031467	3.89721211317495	1.42535579340713	2.04582741893264	1.24582147685089	1.5621060724151	2.61324774960191	2.02168475028969	1.71708556154564	2.61920814617529	2.08999150400936	1.90314333479241	1.72592197841508	1.96368830627693	2.17409640125337	2.33198848603563	2.22217888216502	1.15487311824509	1.68612432015573	1.93074342435746	-3.47858907079686	0.364132997900861	1.38473881087955
Charlie23a:hAT-Charlie:DNA	3.72031675258236	1.96661761518375	3.0380320121975	2.75727570342897	2.33318434133126	2.96131506251834	2.33441967008189	2.27808426842958	2.3725944751893	3.30698052189709	2.47923288218234	2.26168729671957	2.4802055802692	2.66740055233596	3.05907194457605	3.47540393010293	2.69440125398576	2.6140695540548	2.19300192390402	2.48852544949259	2.38854693003437	2.69058429709556	1.277869934803	1.34488801004524	1.00554017733438	1.48690357101779	1.93980632266221	3.43399392132934	1.86484387872692	1.82193508435619	1.0471507820554	1.75596938964923	2.31245932964483	0.801711604617314	2.38067393986404	1.93378301170926	1.75218504437501	2.14897829730869	1.83512127038008	2.50655328378754	2.42679875480913	2.66770055538344	2.42212204030879	2.32118920313302	2.70794291770065	2.23681433298245	2.65913798328937	1.34723239944713	2.79975774704447
Charlie24:hAT-Charlie:DNA	2.72508785705258	4.14850446853626	2.78889472480624	1.69036635800234	3.19472121556794	3.42981354890947	0.345024409086843	2.79330550366861	2.95620978798162	2.61125047291889	4.64135834350014	2.65247799389847	2.92664476258767	2.04904030740495	2.78808475069644	2.92172287768732	3.35695704809047	3.33069199103611	3.09130233874359	3.62237832284276	3.01180798313015	3.14356428081123	2.42649264404577	2.42454238496874	2.7520745485575	2.14182953875753	2.96131157413583	3.25184141195359	3.15221237639976	3.38773806089342	3.98637084534605	3.00168180014793	3.06452239374137	2.83155620515778	2.6468769806387	3.42061860205102	3.18637909765536	2.93100476734267	3.24484588330835	3.55907446525538	3.02050100566336	3.20701386270836	3.43253129345499	3.18796716218919	3.14794525224118	3.00727976132637	2.07048701409836	2.25943314606976	3.29223423214226
Charlie26a:hAT-Charlie:DNA	1.89993483717695	2.5789607633284	1.2023250032758	2.12518367812303	0.919491006023259	0.533566826570286	1.70884591435467	1.64892479654492	0.600807139148164	1.19698225975659	1.74804307617654	0.841402735371124	1.7323572639962	1.85130647161611	1.2207924597131	1.98902611042606	1.93774066770348	1.68040791518954	2.05168839083744	1.74007342374202	1.80872843478143	1.85657968381901	0.322358489775565	0.483405514666085	1.75811077836513	0.660224997833319	1.8988322484519	2.69854436107871	1.51917454862478	1.17632884856525	1.37257318249003	0.940932391480245	1.06627100679154	1.48676157494464	1.33085181536537	0.998074193977999	1.78888641122544	1.57645910453736	2.11848368168734	1.90379016469587	1.1419738538541	1.98589565142743	1.15506526055628	-0.776648293358126	1.05384785468281	1.65031301530099	1.47017081958131	-2.95005300677166	2.14606053227522
Charlie29a:hAT-Charlie:DNA	2.8443964460178	3.84785877144627	1.99865642007098	2.48653088561155	1.88834406798827	2.09965429813077	2.23880549270721	2.48792385411743	1.45774362837314	2.75400642950665	2.28226629815657	1.02549577181346	2.2786895762191	2.30913956524159	2.38592543072278	3.14130981588669	3.23776853082536	3.11029987147723	2.52197099902207	2.83737766775012	2.53696693515265	2.5412879957331	1.89927321050411	2.09284342710019	2.70470685973461	1.86705087114166	2.54925448434551	3.80651891824843	2.42646971759036	2.68040624534152	2.73069666664322	2.64399556335375	3.24393757522811	2.87508639361491	2.87537018170015	2.77998136676304	2.85700853313576	3.28120719677579	3.07549250658028	3.2713923928036	2.8451257765597	2.93327697037162	2.9072938910277	3.03223395315051	2.99863251121639	3.08043064296198	2.79993235336898	2.44129922574356	2.93477834322046
Charlie2a:hAT-Charlie:DNA	1.51856728064785	-2.32384182596464	2.39492907999498	1.42373769474839	2.01279824246168	1.78199139346706	1.62595825454891	1.70516451486779	1.84138968908666	2.24963724733958	2.19220547423839	-2.31559768577899	2.31746296214506	1.66683206146106	0.478855114983727	2.41679697604852	2.39294960081022	2.7555856113099	1.62706776743952	2.62529833604129	2.02470349661703	1.74089528481955	1.68845014357794	1.82714026136718	1.72884039606502	1.16531994689032	2.97436658983747	3.58729893514426	2.76552038279952	3.09325146074731	3.49568978767253	2.10523993941375	3.19056311463673	2.74762175367263	2.89349756629271	3.01166916986025	2.72480310755634	2.58806001621584	2.80511618122609	3.22636871142965	2.54996103958525	2.49370922472343	3.02507692668408	2.88563047895863	2.76074110326762	2.23359371828241	3.19975304385747	2.88621865093062	3.0833330375436
Charlie2b:hAT-Charlie:DNA	3.29835055882919	2.14969991754501	2.5235009650163	3.08618964246811	2.38215834592772	3.11470150845284	3.55586806225778	2.44784563055002	2.79047024378381	1.87943415119979	3.13433743729643	1.62111793223953	3.03492073220562	3.04663991335134	2.63448579502111	2.92172287768732	2.44856629146947	3.18145959104927	2.76800263067892	3.08431954861841	3.11850808371703	2.99635004498063	2.19107900013975	2.49385418485897	2.76269411738496	2.69212559474415	3.21116486831692	3.16279957741358	2.6913023572698	3.27434677581802	3.3874762030323	3.35965307330007	3.78405956848253	3.46804335215223	2.69182836850097	2.76334204775908	2.9458242668464	3.23684934414539	3.05279291906417	3.42554307263086	3.30145810320747	3.16628425120817	3.34624230326265	3.37753626921999	3.14794525224118	3.46775149894674	3.19849439045027	3.78869172947619	4.11142812533497
Charlie30a:hAT-Charlie:DNA	1.19627967901859	-0.937547464844753	1.21098306601892	0.58748967054777	1.30895577278498	0.928879563214432	1.3981743236782	1.29578550743849	0.666404421633977	1.9553326341273	0.254118050864285	-3.70189204689888	1.33289817994825	0.854823678024382	1.59944631037061	1.14172825003885	2.17067222538386	1.82108891493917	2.29603414980225	1.8477841167448	1.11558125422148	1.22059091709902	0.817054731611672	0.910849529493025	1.59105669370196	1.13022862707905	1.88350627797368	3.47132716605805	1.66260701223202	2.06363204356615	2.23338476204396	0.977300035651119	-0.852488153197819	1.83363251878675	1.91863848026748	2.34436322048419	1.51017300875642	2.03359622318985	1.91781298622519	2.12446152686469	1.91920415162458	2.00082130164411	2.6702776760227	2.19888127287835	1.53267074736263	0.801086514007386	2.35329340648665	-1.85144071810356	2.58993785692873
Charlie3:hAT-Charlie:DNA	2.41839673546793	1.92940401884331	2.29220361197516	2.21723284914262	2.18352805109185	2.03764422334656	2.46261771673105	2.65525262632524	2.37547217501692	1.96195517488779	1.60337114030383	1.5556033251289	2.1418303935019	1.81851664879312	1.75978896044579	1.30336960159527	0.879294420760709	1.10939815666706	1.68346745590165	1.6498483321493	1.8438197545927	1.1883300548808	1.48550929958125	1.12525940083848	0.963867480933814	1.38154305535996	2.41798809835184	-2.54320265398093	0.390256910461346	-1.56808899670784	0.579342543373103	2.7280514811518	3.1650203600763	1.51876430603081	1.10770826405116	2.40858281321848	1.83294640101947	2.16171732308612	2.12495619619296	2.35352809648202	2.2169163984363	2.50719257506072	3.01667855698525	3.69212926772441	2.46156465139011	3.4478361892458	2.77138617146262	0.590906317265649	1.30162390416904
Charlie4a:hAT-Charlie:DNA	3.81910947201209	2.70659609542779	3.47310529539978	3.77458371135969	3.07897525537663	3.4953975484486	4.25482271949288	3.63985120155326	3.27670761384022	3.88207592906019	4.202560647166	2.78121530455832	3.46055943512603	3.10866714936011	3.09625094781781	3.71607996017878	3.00113152140823	3.31254692194561	3.15549549638265	3.45440115283726	2.8923479388634	3.28403211743241	2.49711021125973	2.76918348934375	2.95726429625512	2.25237141315736	3.56373724239888	3.57489454406041	3.1385135320416	3.28394126721178	3.62636811131464	3.77740838117128	3.00428637799985	2.6355825591955	3.01989277839843	3.63432647266565	3.49772114584932	3.27082288747007	3.35440808581988	3.55434632405944	3.53507295438898	3.44643223992042	2.95838555218541	3.37753626921999	3.09925207657869	2.86177217765513	3.36088736743198	2.81042481156108	3.61811190233208
Charlie4z:hAT-Charlie:DNA	2.94975696167563	3.32513241219656	3.37608809393302	3.42521769495851	3.56194392463966	3.86631231593099	3.40425299419996	3.8697439348424	3.0079049308777	4.0500227712874	4.00639901632872	3.58703564762238	3.91610454838894	3.43165142310855	3.7697414758282	4.16855111066288	4.66258887961248	4.76952596932853	4.71157323253906	4.43787521035286	4.44714780584236	4.47010371142911	3.88793972754501	3.7718074021829	4.35580223848072	4.26494614394003	4.00036634554187	3.63127765335048	3.77958930898008	4.02414099204262	3.85880170953595	4.05978323561377	3.38161835139944	3.97302232108037	4.08905180015305	4.30689825550914	4.17607758840787	4.37913054294334	4.10973251133172	4.37627429448531	4.29410990619826	4.36933284105057	4.04025565971045	4.2429467421096	4.10658542449308	3.68995564201902	4.06996690837301	3.94208089130752	4.37308188825117
Charlie5:hAT-Charlie:DNA	2.6506275033835	2.01562519429044	1.80925100838862	1.5920730095676	2.09447627347594	1.94603090542356	1.82662895001106	2.1906723306495	1.6472336746457	2.03818254027568	1.84890368651151	2.06329905588596	2.06710684730596	2.16289406492145	2.20162171272483	3.18089589258075	3.18502417043423	3.37937166407234	2.91480436022434	3.1312577701561	2.79733982823521	2.81079746760523	2.44581691687217	2.24699410692744	3.50396054628911	3.14274785626604	3.44063432584017	1.45805148517516	3.7484932593545	3.49168913304801	3.20324806796776	3.92549136443611	3.83656351677097	3.29864244737212	3.39045501482554	3.88844595187416	4.23787020724243	4.03059409565861	5.19345914258445	4.96000180623497	4.55016427100722	4.39938974848338	3.28181931560103	3.14036225358106	3.20542692452907	2.91864368860973	3.46549813743266	2.82138811635835	3.50843204176932
Charlie6:hAT-Charlie:DNA	0.717789435895537	0.509371518091573	0.464726060145023	0.845901360699438	0.765340326196001	0.533566826570286	1.32585366209857	1.23516088562206	0.879978521932036	2.23718378626829	1.28373746804544	0.148255554811179	0.924434568843824	1.4074804956355	0.633005794810985	2.01133186794036	0.17824206069365	0.665781282594519	0.866876084250578	1.49712724513163	0.70114747613056	-0.283486479677256	-0.331567977631099	-0.615206774002025	1.50816903389619	0.538864140829051	1.3373135103704	3.12206996591339	0.597896275239591	0.745545932472792	0.0327988370050327	2.44295005529351	2.64022433730011	2.66102922485666	-0.209593225581783	-0.36880208128479	1.69447672675437	1.27350955995479	1.22466580566524	1.09285994847954	0.709840498663772	0.945694124915739	2.40672019569729	-1.20743120945058	2.22581792792257	-0.938029221735247	0.350052325692233	2.05724338605908	-0.125492451471102
Charlie7:hAT-Charlie:DNA	3.60563274743834	4.54274417597942	3.43560661754325	3.47143053811364	3.11847769835288	3.43980530564139	3.86811160835803	3.75083919407681	3.46542640094191	3.85659684375921	3.72608450341465	2.79337350903813	3.37030066942822	3.26325460578309	2.8767503877821	3.29308237330898	3.2857428462008	3.57903733432427	3.16800025660495	3.3696983570961	2.84280220231197	3.21085423370413	2.32383848998569	2.54603993802954	2.97735105482185	2.31436308918533	3.0812823157621	4.42124796867775	2.67889909748638	3.31471292587853	3.68306345499119	3.2627753010787	4.06840476539757	3.20399605783445	3.0119457167059	3.33344910979504	2.60480914904489	3.36252055265078	3.21709597035545	3.78221801656959	3.56039076237327	3.31414664289741	3.60513434201939	3.37832089068041	3.37205826557994	3.2087618158594	3.18326566974845	3.8862062705054	4.10134129379708
Charlie7a:hAT-Charlie:DNA	3.10006752507153	2.30764566834082	2.5864430849731	2.03289921923524	1.83895131265869	2.22444507094456	2.91848445621629	3.12412268280648	2.26627288305193	2.55084134512333	2.40799218732689	1.46859194813927	2.27636128645951	2.05490542685735	2.43424400799358	2.54541435387061	2.34502561252863	3.02820637594458	2.69799662735921	2.47733130274944	2.14647536883464	2.51117819426172	1.30817528429833	1.63608502460447	1.85865200758701	0.933518332833	2.176002996221	1.31401211495222	1.88229632867814	2.4042971584474	2.10463577929965	2.68367018826141	0.756949759236281	2.42714985839786	2.09963641013093	2.36955346931275	2.16076057489757	2.25817758927368	2.13777688462202	2.31336205475668	2.17409640125337	2.28850337409589	2.16737064567002	1.88361124390774	2.10681463586096	2.30816241377992	2.32955341918358	-0.0322822746873855	2.43731786774169
Charlie8:hAT-Charlie:DNA	2.80430814794946	2.01126788892149	2.30093729194391	2.37281824944553	2.33703791064725	2.27350122793375	2.2151157215848	2.8741576002977	2.06060396226098	2.2955945484247	3.00487937005954	0.148255554811179	2.52117965447951	3.08075836124303	2.71956480425968	2.88250216453404	2.49813679122279	3.22042127039719	3.13228217400287	3.18352619870186	3.36687305282798	3.34275740344519	2.28526621519945	2.66193795899015	3.21179416139	2.28666048663599	3.27269220737337	3.39784540721303	2.79650877785066	2.77137802354725	2.32625144643581	2.91809508403966	1.92788270948402	3.08145720564154	3.12736188735202	3.08484177574991	3.42323664403944	3.69763131867367	3.38415005501862	3.7017034994983	3.13679350594169	3.50736479091558	3.34190013404336	2.95744350357736	2.91284888146508	3.46115703322146	2.88959811555363	2.16193478158488	2.51949961366397
Cheshire:hAT-Charlie:DNA	3.28796984277463	4.85775011864722	4.2579655295832	3.62772944647919	2.11389435933304	3.07612279101107	4.33852498970948	3.85437987301765	2.62582828985601	4.83045395697389	4.37004618475356	3.90747449105533	3.35218280479188	3.71452490482631	2.33515310534935	0.682195920660414	1.88730981407659	3.08910799328469	1.62021842559395	1.70819821521157	1.90241391885875	0.969276488818112	1.12883435564251	1.69732864984519	1.47042870591335	1.48690357101779	2.34770156562367	0.973305574192217	1.96844227939134	2.06656890323946	2.95791354334507	3.62966133089274	2.90725741678475	2.9050586671507	1.51317337215932	1.87026960598693	2.32110322497275	2.04788218043732	2.25201507431186	2.486074752444	1.81742145731464	1.538197779696	2.92197060544363	2.38882675478296	2.39586939212471	2.10282348709921	2.42949386737207	2.20034422969975	3.44950260740211
D20S16:Satellite:Satellite	1.53375744614182	-1.22522953729653	3.24523785722213	3.43864071529065	5.05198733420974	4.27447793877782	2.67392681039826	4.55929722114775	2.72377886928513	0.780821862531682	3.74565459960874	3.40225204608865	3.94199885231133	3.37938659459231	2.8302303721472	3.52029925001082	3.35695704809047	2.67063396728328	3.32590328605076	3.20641049253545	4.23305696464796	4.20835502100383	4.10199230715796	4.01952221422761	3.79582847667356	4.09605382346511	4.23763559911973	3.52907353586346	5.18592030239271	4.73024731724507	4.89237630656003	4.71475704630107	4.38594650374884	4.23569880910246	5.73774526348364	5.54303633803487	5.57450827045246	5.76352786115578	4.72645042423257	4.77126810272618	4.7274402125946	4.750463571054	2.84633319123801	2.82339994704919	2.98958267569647	3.56348839094017	3.5208333967111	4.4539217435871	3.32184608618891
ERV24B_Prim-int:ERV1:LTR	2.52831118157912	1.19266640220851	1.86903892676759	2.63600930188902	2.32543236452695	2.08370499672309	1.92285698210561	1.95300067877238	2.20684946258113	1.96195517488779	2.05792585860851	2.10625044308156	2.53206905427877	2.7198817304506	1.76900561555072	3.05192031649209	1.7186871016408	2.56539814767899	1.78753681579585	2.22949513884486	1.71520237677061	1.95265351390864	1.74787356404874	1.45165598547095	2.61088810451696	1.63747642949716	1.84813913413639	2.50878782579724	1.88229632867814	1.73185465124914	1.47793369814786	1.29575376676965	3.11662381921445	2.15521614291421	1.33085181536537	1.96408836120458	1.71408519814274	1.6529991816597	1.6867012652618	1.14692716974981	1.91920415162458	1.88303826598773	2.06669397932462	-0.0835011127981804	2.46541080997759	1.43149535393391	2.72798685592806	0.288625445392716	2.3547738187604
ERV3-16A3_I-int:ERVL:LTR	5.067040452191	5.49980410487031	5.35875943896933	5.2498396376689	4.96920341422459	5.42891596520874	5.47439701588256	5.41968887190214	5.52276557149143	6.37345249231314	6.45008067041756	6.19643219868037	6.2035599324375	5.98386029915574	5.52700025782963	5.78324728302867	5.69665070606032	5.58788889918318	5.5864822671716	6.389054075495	5.64143763348985	5.67475362636538	5.73114330934957	5.69070348282695	5.90990751469421	5.92217472021048	5.72953797002072	6.52726243586405	5.76809613900719	6.0876698463183	5.84520921087573	6.28971400514739	5.8933362586381	5.43659717313381	5.72406563942981	5.77505335637096	5.7363113437045	5.80858736912252	5.64675223970053	5.7903054105768	5.59917305670547	5.73725558931949	4.8355764649997	5.00239624913187	4.61189194117078	4.74711917337606	5.05132289302715	4.34568206597762	5.05800623138457
ERV3-16A3_LTR:ERVL:LTR	3.04395787902567	2.34586688116102	2.42610043489792	2.03289921923524	1.92964787412951	2.67184886827306	1.90433793433837	1.85708055689364	2.90169587889403	2.2955945484247	2.6252110492834	1.79936616364585	2.41946213010018	1.82589675609074	2.75783034233864	2.06152161246421	2.68925985448534	2.82526553194789	3.27533251131762	2.1416092537103	2.69234838436604	2.72643042886869	2.61287100153534	2.7134199148253	2.33946655293696	2.72164803401048	2.99108723662455	3.69512197105857	2.77406744337798	2.0926195804394	1.81949500427654	2.77942229191472	1.43116892991071	2.33753769970817	2.78280014670669	2.63076896857637	2.41207500317848	2.11640212687408	2.77862456577912	2.58451482525725	2.60425412195191	2.72675830502705	2.17578584259531	2.49101769567951	2.84034415386659	2.52770668106448	1.10637840787371	2.40653326790035	-2.32271702880732
ERVL-B4-int:ERVL:LTR	3.67530049662933	3.60130484010569	3.46318189416605	3.21178658457991	3.67102631906521	4.31430699173529	3.59453720341693	4.12553264351822	3.13799529544621	4.69713672004137	4.02834082486715	4.07086066956986	4.37456510459487	3.98693522688026	4.8304225421729	5.00632857691539	4.43554196510816	4.73623152461718	4.75137034226913	4.3326907665328	4.72359921316592	4.67735814991598	4.45720499530699	4.6856074727446	4.93816581010138	4.4560351627746	4.68908719388951	5.76975051654033	4.32147904286561	4.41724569002461	4.78298721925711	4.91192287299651	4.31122581776436	4.89363388063282	4.48845995455302	4.65710068494225	4.42987238174711	4.5015738108774	4.66426956818812	4.95534250834755	4.62993891809746	4.62010774949104	4.43001363861325	3.52335450583717	4.65793251417404	4.25064496736296	4.4253765632353	3.45517545125918	3.61876914849442
ERVL-E-int:ERVL:LTR	4.40182764461482	4.57588128132023	4.08396308120321	3.85637591599063	4.34163156153066	4.44528675577244	4.15808613309919	4.40851619518845	4.21857283020601	4.62799088488299	4.82544937913615	4.596647498476	4.90369515237871	4.52977158578247	4.79367299996416	4.96232824765296	4.8160484478745	4.78981948154903	4.91427185163512	5.08949579886472	4.95733506380307	4.97586728351908	4.86905174600468	4.84522944202245	4.86605504252605	4.9188726113467	5.06252489373172	5.58183644338681	5.02737289072395	5.18664459452521	5.04222127467608	5.81351107841379	5.40182131207592	5.37758585703667	5.12666198030665	5.25964879320577	5.30512700926184	5.08698638614484	5.14080730257936	5.34214852654829	5.33162859588052	5.4628466250473	4.90593639069818	4.86472672116946	4.74331768567112	4.99237791761028	4.50416863121425	5.08619693536045	5.08399370137032
ERVL-int:ERVL:LTR	4.68270672616907	4.57251540806512	2.81696674358493	3.84952322152859	2.06966110435622	2.85862477541639	3.02908545381903	2.23762931373727	3.11357074343913	3.47878552278772	2.89835673922154	2.73265447188857	2.32637170703417	3.18423030221299	3.06159401400876	2.13562958461793	1.88730981407659	1.96050845018892	1.73379253978916	2.24854333381555	1.98057869170809	1.36791563185588	1.75744301506489	2.25835786557776	2.78704314639525	2.69212559474415	2.05352596386134	1.83464860928247	2.20483105745557	3.09430132961014	2.09311933723809	2.85594686624268	3.24601441917294	2.95497305853242	3.17592634336114	2.78656033786109	2.94865312304688	2.73033407188052	2.47515862562607	2.32962257562846	2.84192577382903	2.80265678795456	3.02268458104546	3.35691698201726	2.67580549246184	3.01025153171552	1.71436778009335	2.84296060161248	1.40297639842933
Eulor6B:DNA:DNA?	1.79341220633895	1.60798380675968	-3.54260712508745	0.975712972221429	0.870700841853827	0.798259380797368	1.72014546960861	1.36399375746503	1.65316841016552	-3.75177763062157	1.10659726999349	-3.70189204689888	-0.0238955167749476	-2.17046739777115	-0.214292065576219	-2.9013230177957	-2.35545475326378	-0.078659192352977	-1.41404751196229	-0.710147668058089	-0.344821079052128	-0.843102267612679	-0.8170757934128	-1.30835395456197	0.514917260885911	-1.28568515122199	-3.67332178372586	-3.64181494264904	-0.693087906075975	-0.299577671244332	0.468116908262878	-2.64258654697587	-3.6250768754376	-3.32542278042778	-0.352694069222457	-2.93375143874633	0.298232034781308	0.277176120407101	-0.279411591111029	0.0742903674849639	1.22605697106464	0.273600353553626	-0.932158421565612	-3.77238056691212	-3.79033923177578	-3.50297857919678	-3.47858907079686	-3.64320018733161	0.865699588576171
FAM:Alu:SINE	3.5662601240131	3.46509845703186	3.54663602994007	3.73517240301942	3.52979419822951	3.67037769838418	3.35837828399065	3.93652209857347	3.59144169563049	3.72921453224795	3.6649656883586	3.79309418705165	3.82970973224256	3.54590219239052	3.97029937449366	4.18374127615685	3.64000181511374	3.92355725642028	3.58941929265536	3.79369426580011	4.02560000950145	3.93075528389356	3.64595462541417	3.65867770205215	4.19794630132167	3.79820060461385	3.53970987610901	3.95155925047225	3.61649021793684	3.7678452334115	3.50795988026434	3.69718469440033	3.68011133995544	3.7613151540828	3.7064218011159	3.82318095050123	3.83512513189736	4.02766010822382	3.70293673103785	3.96924546440096	4.18314900811746	3.96039430117654	3.94922203667338	3.49234961101775	4.02849321202762	3.56434126945669	3.99448001723534	3.2921702586835	4.38047108443354
FLAM_A:Alu:SINE	4.78448246678713	4.8123761658093	4.34196938550888	4.25727778280359	4.14721644616844	4.60724475198383	4.94395293415146	4.42615150700072	4.35090924160887	4.80309662776235	4.67798434388108	4.43140181432375	4.2414013064769	4.4426483281917	4.46907296799693	4.66602265821754	4.48722852897464	4.59318539006097	4.52856436902306	4.39248654453884	4.58075896554705	4.47256373726997	4.41736949654083	4.33991581016397	4.5125061546437	4.19161487085448	4.42014049077532	4.87337624609652	4.19726122214578	4.61514309379871	4.64371008725853	4.60804896492281	4.63877125593131	4.57965006907089	4.60096379013126	4.6132226787702	4.60337762511923	4.60790946069343	4.52343780732534	4.77756403118299	4.46663115839392	4.63563684335101	4.86693423289491	4.50706292080055	4.84481475727402	4.61104686315997	5.05053269148465	5.12210230141658	5.28924900309074
FLAM_C:Alu:SINE	5.08103280990613	5.06035464992165	5.04280530530593	4.95531335504366	4.61074858254216	5.00104111625761	5.16494748750396	4.92809461006404	4.87841443470428	5.53857467932399	5.763874372777	5.32944126925118	5.00897143268291	5.39491150570188	5.02568972395885	5.47130672242919	4.95389147227792	5.14850130882605	4.78414080232092	4.88354934121163	4.89611160371496	4.65611304130225	4.61828242539603	4.56769974103468	4.87631592776382	4.74931769790047	5.20419967012701	5.69074306205139	4.73126121003532	5.07627927275912	5.20706355488309	5.64653429988941	5.20853160725329	5.12925650559922	4.93828877303462	5.127735428125	4.97404706033873	5.25477156042516	5.07751155403747	5.32090949936861	4.89333379174615	5.21405159079278	5.42384072629853	5.29835285067765	5.35940151807147	5.37996822009139	5.79115164446077	5.87873407714267	5.76584477646891
FRAM:Alu:SINE	3.11154391602788	2.87649513222319	3.31385485950714	3.31500726595609	3.43436732550247	3.558416498695	3.81768075473114	3.66987013154315	3.46252364128395	3.80882353214698	3.58241884755902	3.26318829870253	3.44038584031378	3.63587166521014	3.89110233283247	3.67095952489831	3.42033825736869	3.69188109276491	3.57053710493403	3.59637141410765	3.78849761760175	3.53736064508502	3.62262995284776	3.70627336080382	3.84949989346608	3.51833589351126	4.12602161449006	4.06164410521813	3.60851716128733	4.05632955219592	3.99158976122184	4.22954155436312	4.16437769064907	4.02058742948551	3.82641575962735	3.96697922529885	3.94001988136139	4.35753444065446	4.02078502531522	4.14397436788511	3.92003005827601	4.10495545591432	4.10803567477219	4.0306460767201	4.19820375096191	4.01236599198365	4.78190378577632	4.49682376513131	4.46428204903902
FordPrefect:hAT-Tip100:DNA	3.02037452888958	1.91988013733206	2.26853386788925	1.66450284741242	3.27614332028758	2.97854544240555	3.05455499535949	2.63387776674051	2.16517676618056	2.75996769902315	2.95608920589011	3.09045238057193	2.26699353645591	2.95468634976769	2.08829302741783	2.65163656712592	2.50125205853974	2.70483476336907	2.86559037744292	2.76125397227731	2.85228094626651	2.38572388810869	2.76644314504331	2.65055263676503	2.99145566100339	2.97417384947768	3.22438315940278	1.77428545955538	2.46197640604727	2.21357219085706	2.09311933723809	3.32013553126646	1.9770419454421	3.33515236941191	2.42946410403348	2.79958983815142	3.12198904359549	2.26960628509731	2.94516225487181	2.8420598032888	2.66726708978064	2.59271474849888	2.81144593223757	1.35158341249114	2.73907960648644	1.7281300376578	0.328073418973457	3.21746348411668	2.45008399856472
GSATII:centr:Satellite	1.44445930849413	2.9491577325991	2.40803542750028	2.99697255851853	3.19797854743824	3.08087904254572	2.25867369592393	3.29088590068458	2.88629779878291	1.41300834330194	2.79357027639234	-0.236156144099153	2.76025402786591	2.42263020698267	2.34034792222646	1.95070724612392	3.23553222724708	3.3006632407993	3.18179357873729	3.27292669478096	3.74695608766473	3.50394464816518	3.37257894861363	3.81083674608863	4.12943229971099	4.13661819510703	2.34770156562367	-1.85005547342099	3.35235284915596	3.4810545060584	2.9231705949012	2.27006833876019	1.53397842377693	3.32226559313555	3.68086560193052	3.68632176778403	3.77885655007479	4.08012803078089	3.50315334708023	3.75156427547859	3.58660660450416	3.59081207914269	1.68888040254697	1.91797888741194	1.19326738993256	2.23036269770096	2.44030478347628	1.41939484569536	1.63809614079026
HAL1:L1:LINE	6.63273488964863	6.37700536747933	6.32031881569256	6.45221290697298	6.2554252361426	6.3764522649946	7.05286426287398	6.38772967560698	6.63596413335391	6.34744116561843	6.55256583511047	6.38345862403104	6.36454862569083	6.21666266534689	6.24226825359158	6.18288707703628	6.38468997103231	6.40302539736468	6.3917472390334	6.45899237485846	6.31071826651433	6.29348037915197	5.97330261741576	6.04830899037117	6.52422172612222	6.39199314712214	6.56097916722265	6.50359866050066	6.19023495373527	6.48417212776669	6.38743234770247	6.34590110686903	6.37943179115726	6.33005203011478	6.31680402063542	6.41050775079564	6.4058783361787	6.42822299775618	6.37012794921566	6.60830279401622	6.32208046170634	6.62739051610915	5.94423518097351	6.07654519763133	6.14643801862499	5.99719155728864	5.90376996497738	6.07257128409326	5.91515900648876
HAL1M8:L1:LINE	3.01238817725693	2.22299278301048	2.29220361197516	2.93764318046093	2.73219364909656	2.93832554429364	3.81837017220071	3.03107836499878	2.6653071008298	3.52408696992496	3.25348009246885	2.05068059192675	2.85739116889875	2.89843680444908	2.63061731824319	3.60296515574095	3.57466616360315	3.65062111498209	3.69059841659621	3.60369745419972	2.97076254988704	2.94108736630558	3.0006365325441	3.00378655264775	2.8789109820086	2.62232983280861	3.34954630235678	3.73093142375529	2.8570518103063	2.3417093136982	3.37040001435239	4.14900937746599	4.1194929339169	2.80580370905536	2.87537018170015	3.55545349257899	3.20184901942749	4.03157018163166	3.2697952023563	3.79160775691943	3.32149885409092	3.3081526189572	3.60111288887862	3.8325139138995	3.33655157712303	2.97553106301179	3.47795637235471	4.10655321894283	3.7926230679562
HAL1ME:L1:LINE	4.79243363831923	4.46663029240276	4.04824499860113	4.22101902957854	4.32333039714825	4.28235763570865	4.75957201324159	4.09378394520364	4.33077973745864	4.49413163415252	4.22783462529777	3.84296902175958	4.39045196355252	4.68578403834387	4.29583457172498	4.5886478810391	4.60943671708916	5.02451796632141	4.69345251296596	4.90082150699237	4.42455891378687	4.60417375206019	4.23438149520371	4.3573804524567	4.68519352807503	4.45795885685934	4.55218131384106	5.09371024308418	4.09931599470345	4.60546559891664	4.28388811423144	4.61111971258203	4.70192386480411	4.38388555295809	4.42124470715489	4.42825911251341	4.4175943599787	4.73200779545429	4.40733858186949	4.85985718185743	4.46093313727928	4.65614768597424	4.36772022554938	3.85028338441148	4.24331919611037	4.4358236689577	4.45842841871859	3.4460429676959	5.06018488148379
HAL1b:L1:LINE	4.26466010719591	4.19481369899559	4.61848238775835	3.98010330851853	3.94416546394817	4.01434060673455	4.68622904924047	4.24639734571202	4.52863676255911	4.55494141258112	4.19021263350819	3.26318829870253	4.26974458863251	4.14561366958167	3.96316740335639	4.64512325595033	3.91136621660534	4.10673342281651	3.80321472982904	4.16087718733726	3.91024592816047	3.76331713777584	3.24552007049472	3.32637503366767	4.02447066718569	3.32943536561926	4.04313901645049	4.55103219194382	3.56058869471538	4.11737863224497	3.94057039357582	4.30726990802491	3.81036114437695	4.08734123699879	3.62049639708368	4.18588419927131	3.78621854651585	3.9503072175529	3.59772415531668	4.20018328744199	3.736180617304	3.98615564335285	3.54659783956682	3.80012241810827	4.13698512853401	3.65475690505312	3.73958776760654	3.59457800459183	4.2240683819532
HERV16-int:ERVL:LTR	4.43136150259985	4.03515517508285	3.68068855447487	3.5413310023926	3.34021180616385	4.17790842625332	3.98026864736815	3.33010661383786	3.56117565868963	3.63159051637081	2.95119922059592	3.6695972483154	3.65446367666481	3.49249308236479	3.37660698017751	3.72008263396844	3.04992168557766	3.56994636262302	3.19611021553684	3.48019554215388	3.29881958958296	3.36717176161648	2.84005496238656	3.33411201616982	3.19136212257279	3.20743553095747	3.54705205299809	1.62604321641429	3.12062041052755	3.77848929345745	2.78239804102012	1.71838667850018	3.94123413933486	3.7671509355469	2.97675940758086	3.65517503878719	3.20840641997365	3.52074455786567	3.1614642743693	3.71187652721135	3.70286641062002	3.88564375871958	2.73938411289505	1.29021446611485	2.35384640234987	3.55233426414297	3.14680329721109	2.42753754067088	2.65917579642328
HERV17-int:ERV1:LTR	3.85673618299772	3.58785775267448	3.78188285426108	3.18350948848305	4.20647041819353	5.10530556979992	3.77614011123997	4.10234930806257	3.8121973897637	4.22550435613358	4.14630933766401	4.1427405975658	4.16611152400446	4.20693959095613	4.41068074770805	3.99739151653429	4.05307403779572	3.64766814932646	3.97437168928294	4.30532439483878	4.76438248476801	4.76682729823718	4.67237832831436	4.63811322661528	4.65910962883558	4.89184393895878	4.10865145070852	4.76600971171183	3.6370471691611	3.75220727655897	3.7017847505994	4.12437292204082	3.53886980890495	4.23569880910246	4.65588783606196	4.51341692085371	4.64721881537699	4.53926897072184	4.39475146636401	4.65058613237392	4.77585973183763	4.50649839878932	3.09542292449681	3.20955411024427	3.10230240939631	3.99200765475375	2.54727690302845	2.74704047973374	3.86964546066755
HERV35I-int:ERV1:LTR	2.30887820966144	0.406187281856342	1.8555555764303	1.20059414343418	1.64389073008731	1.86537300240611	1.6682606342396	1.73593617353455	1.95699169879668	3.3581018324507	3.25709673293904	1.79116939644167	1.94175211511869	1.90026729881181	1.83983166811933	2.57094765587578	1.53636554484684	2.90293857026611	2.69565470591413	2.31910729753455	2.23189311998899	2.27595322197331	2.16607769793433	1.91849003995541	2.37121525125154	1.85846712745027	2.83990832718645	4.04847107802772	2.49063166180765	2.60971124578404	2.56215724936387	2.79549276194733	3.09755291941785	3.2839264627396	2.50289157258829	2.86836693663074	2.33685158194089	3.13937700133657	2.80837882686091	3.26191364884906	2.4970852875373	2.74803570347433	3.31006720747015	2.97637898057956	1.58955812176468	2.40781806484374	3.90726200732835	3.87594977033821	4.11223069359635
HERV4_I-int:ERV1:LTR	2.55400066769443	2.0623428188579	0.839419509586434	0.649621451654776	2.01810329469137	2.62804624561466	2.45186492495479	1.84356683772691	1.79112785430577	1.88301197254768	2.04890324100888	2.69336955121657	2.34395457759204	1.19682843221532	3.18912507282425	3.4248264553594	2.7661254347842	3.12108746260623	2.95540034050473	2.70009954912398	3.7049551636901	3.46937330410009	3.41340094313388	3.07866022162295	3.72978506435657	3.52160921885623	3.02124027479524	2.05862863074164	2.66158945995129	2.60458740878417	2.55973886849959	1.49524312718597	0.518057850953932	2.43031943315913	3.31872616351971	3.54013925760595	2.89348674173817	3.05236562434694	3.08788423887544	2.82254698906521	3.17426861710823	2.80265678795456	3.18382531575997	2.67333925247346	1.75483821270378	0.448265139384643	3.63536703876917	0.713508639357982	-2.32271702880732
HERV9-int:ERV1:LTR	2.91753608266447	2.77805505940994	2.20359606545271	2.03289921923524	1.84526048185196	2.09330507045211	1.09223881091706	2.0626204037896	1.52048196900656	1.46315812698741	0.991716993995064	0.80896745961797	2.27636128645951	2.13629675240218	2.55829665666356	2.18008134718877	2.1619765184163	2.78704431912769	2.19300192390402	2.18526188386803	3.01981870687623	2.61479045772602	3.04628204003406	2.88432650838099	2.75562695016187	2.6693973436666	3.25423612255246	2.01417686817081	2.78394755197768	2.10398333908972	2.77851454099372	3.21724955765368	2.72755252088197	3.15768457102942	3.39227485154252	3.6301040877858	3.93054113740685	3.79368434858025	3.29413717502523	3.1077629690218	2.61637548248426	3.01444037747883	3.5207343289769	3.43399672456014	4.24558713811601	2.49347350942224	2.44030478347628	2.15285756343376	2.8894976386873
HERV9N-int:ERV1:LTR	1.11564994461848	2.7195832909546	0.551737437134653	1.44571660146716	1.73920090989163	2.65383036277038	0.786857161365882	1.85708055689364	0.965920951732761	-3.05863045006163	3.18603881167332	-0.811520289002715	2.06710684730596	1.41859172106057	2.70886951514294	2.39699434875234	1.86698981158563	2.49836274634283	1.98476607834459	2.25089904750801	1.50907017128293	2.45735354424794	2.75597184517601	2.88734310192042	2.07656450948366	2.65395302123912	1.51963506716435	1.86351659328332	1.71303786585891	2.13731975935731	1.19025162569608	2.23515207365396	-3.6250768754376	1.54977454277337	1.25674384321164	1.72968765536574	2.45463461759727	1.95115255397877	2.07874335303783	2.67982500506158	1.62071116306859	2.10618181730194	1.37042667142843	-0.217032505422703	-2.69172694310767	2.1806011881419	0.784090806244453	-3.64320018733161	-3.70901138992721
HERVE-int:ERV1:LTR	5.82449219873803	5.9598207212509	4.89120445738974	4.78392016204788	4.61666926295189	5.24323351870382	5.368319963552	5.08530848733212	5.32051593194597	4.41784193110228	5.13125658377097	4.41033591145084	4.32833100747514	4.51414432989677	4.54331304345563	4.05140562682917	5.34908674103779	5.37147530634891	5.257533251714	4.25840220747114	4.36470912226021	4.28160548274342	4.75412721634426	4.56657677629006	4.4782668934794	4.54561064373317	4.48261455424653	4.11223769638671	3.92697089240587	3.63469594311863	3.42588258389302	3.79835999365706	3.49050525074685	4.17400051016445	4.35406028020337	4.16048340717843	3.94940962171123	4.01186511055233	4.04092959140769	3.5637803562928	4.03234561175026	4.11573723151761	3.11526922086874	2.80964457198071	2.53581024137932	3.13033985408359	1.30053442231467	2.75206141078384	2.69124605538161
HERVH-int:ERV1:LTR	8.53042054393653	8.15136887608871	7.88252483893211	7.78147404384308	7.55986469286898	8.29083180373623	7.83182455081211	7.45766274616335	8.26879783264739	8.43387289576696	8.25773031098708	7.98495311118446	7.83291931143241	8.01523229437372	8.00856585878029	7.72090635996186	7.64651068387072	7.79255160230709	7.74611172889832	7.25347054385346	7.63114014781005	7.56016606081795	8.00349440802782	8.02271621820153	7.70644698748881	7.65305644917057	8.26039080545032	8.42356357615712	7.81466082651226	7.9988685397601	7.89424572429762	8.05248982143224	7.90528567604404	8.00159470421308	8.19897486796284	8.25993248486436	8.2057070134552	8.2402591732806	8.57771722023964	8.46316055705243	8.65544379510742	8.79896010763626	8.36166680401971	8.19214267406445	8.42954262617144	8.20465804021332	8.43954813685389	8.47636640805527	8.56309241220576
HERVIP10B3-int:ERV1:LTR	2.9485367052704	2.03286700072495	2.11687509067217	2.46910546889769	1.88834406798827	2.31005882366755	1.68585639612998	2.26478030280322	1.75971165807239	2.59034378809958	2.77181452347528	2.47605206715172	2.39698927424812	1.51339951451924	1.80504555203391	1.44248240405799	1.84624832727882	1.70133543529549	2.49368056918298	2.0277554961938	1.91051112909137	1.86494793348953	2.25677425940514	1.39969624654024	2.00406900744551	1.53569373518722	1.65455438506372	1.04031628447518	0.810989490700299	1.22511901273468	1.47076520866924	2.46739119045265	2.87771317047802	0.62582093815365	2.25850630588984	2.01500845163184	1.94689066036869	1.57645910453736	1.33002632132307	1.19822046413736	2.68241889480125	2.0927587969698	1.82468194370603	1.97382262362804	1.81913256340918	2.97091211715549	1.03227043571999	-2.95005300677166	-0.617968936568896
HERVIP10F-int:ERV1:LTR	2.24433968852387	0.584879070599718	1.25318342050929	1.17954073423635	2.38582807481669	2.95326132771124	2.12934889982738	2.52645751811967	1.40607161782882	2.23718378626829	-0.421010624192983	1.76616809423625	2.60682148092409	2.27218385871916	2.71956480425968	2.63601124922284	1.89873850990021	2.95409840379086	2.64145721694355	2.47545336792524	3.14231873241075	2.85819970649981	2.97277957804114	2.60766107213571	2.71583870010346	2.18005075157773	1.85610730378556	3.37120084699059	2.77972516709784	1.27811154287519	-1.67194925523339	2.54479925886489	-0.791863531381385	3.23277502238449	2.14495160634297	2.4275407269631	1.90766994721541	2.77929489907622	2.95082799240749	3.25234419783291	3.20371581843453	1.93973360966427	2.29418941814129	2.2797086020123	2.87661756065343	3.37431749230064	2.61045580464998	1.97357091033496	0.279972656637062
HERVIP10FH-int:ERV1:LTR	2.94731495802008	2.11093537409477	3.34392451744306	3.00614693479457	2.2486269533032	3.48594865925066	3.04414597944475	2.95120853311442	2.72174841173475	3.60066346962201	3.73227647366257	2.59521727303506	3.07136635212608	2.58999567262297	2.59511062978628	3.05710167523409	3.11513383422471	3.46102802872688	3.33460439750349	3.25412272192335	2.65474997080903	2.92678097065434	3.68965431976204	3.66699952538965	3.33827830849912	3.83230866119476	3.27461528488911	3.96108551955571	3.25640603078166	3.96530049201968	3.21463339019288	3.80101462754943	2.71528242829015	2.78382480233659	3.66299571060096	3.55697209575618	3.6913972447462	3.64734139282153	3.92741095453776	4.33371468006651	4.22982141631589	4.23995370352682	4.16274142489374	3.01433638369296	3.39958293897003	3.04380683156374	3.16520066235081	3.54898187138164	2.93867698363612
HERVK14-int:ERVK:LTR	5.19860675662657	5.16928980804778	5.55400448156039	4.75514823902242	4.35603510272218	5.54470704367651	5.43124806050725	4.96835622351051	4.24992336009009	4.57739781145583	5.13705770501206	4.98403074779185	5.11980594546663	4.37229270565653	4.71970213619483	4.47518510853052	5.23590229343477	5.44972507216088	5.41102467182723	4.99257363769689	5.29844894698317	5.33846597673131	5.79446108209527	5.87506142164462	5.59154834711772	5.53542232103447	4.89170873710454	5.38231632580599	4.81593230980424	4.89563358101688	4.80860642349457	4.46319958250541	3.73056422753665	4.59720079378951	5.42257389426304	5.56832811485986	5.30405577188034	5.43215222980207	5.58279812013969	5.79535847842819	5.67457334700735	5.80501160226904	4.42913374414381	4.02573206191767	3.29806954689961	4.29307939511934	3.75918912112658	4.11684049354877	3.66247790528707
HERVK22-int:ERVK:LTR	3.26865405347533	0.811652389964507	2.55096264495769	2.66372093659736	1.87622270745593	2.85118979692887	1.89022005279259	2.59613743875766	2.31932744600782	0.939570251607569	2.46538498532354	0.126749349590215	2.93633006832213	2.40217959651138	3.72664228334635	3.35442702395767	2.73583844384993	3.05224785956927	2.82727924060846	2.66650860468795	3.72091294912871	3.46769685777283	3.60025765509323	3.41192903852663	3.54987024759318	3.49007133534163	3.67268842618743	1.9822025635383	1.47855982947059	2.93664679195848	3.42588258389302	2.0271221601498	2.01327779389615	1.45370071268375	3.35145285702227	3.56453071073011	3.45947874681287	3.41628697680644	3.05788198857165	3.51569416962516	2.9249226934	3.19586547522574	3.03458948355178	2.56444516423432	2.22825398272045	3.07627263281332	2.78099239326806	3.11952931960027	3.10113106018792
HERVK3-int:ERVK:LTR	2.83212635342599	2.99754081351439	2.64360149881305	1.74016918048616	2.61699793700513	3.26062710489747	1.52196854102486	2.3543924614929	2.31628330362659	2.56719048312486	2.97301826799056	1.94355485074436	3.43965777329946	3.04120216205121	3.03090106760936	2.5410946927261	3.3328756168335	3.70353483124425	3.1606634665411	3.51002826300322	3.73662007833406	3.80728026119696	3.7818247795617	3.90113219827945	3.6943590165087	3.74082349203055	2.60894496317015	3.59524408347569	3.27118248390546	3.33388816950903	3.53480091778915	3.78390191048183	1.57342015582823	2.64072395869591	3.58514661923163	3.79248196361242	3.91023044455929	3.79492120711765	3.85575496563133	3.93906048806256	3.89126701349036	4.10495545591432	2.54522809845409	2.83696867625526	2.59147678563032	2.75468900868585	2.94789938666083	2.9107332166942	1.68461615642515
HERVK9-int:ERVK:LTR	1.87880729075108	2.04981655903872	1.42720617448855	1.73611237979054	1.12016170148541	1.61691164310761	1.56879984070896	2.64309442184543	1.68232499445697	0.780821862531682	2.3515780980468	1.3857042883335	1.52811034657328	1.3905786848329	1.94519218377715	0.234171198133454	2.83193105257697	3.29707042256327	3.45018478909754	2.19027442569158	1.98057869170809	2.14005122373445	2.35575609295399	1.97255726122568	2.11093215298787	1.73960592457354	2.86915017678094	3.46150711987707	1.29727400555017	2.44327645205257	2.0293527188791	1.35255136516279	2.3177224996891	3.02196642922823	2.45299460144367	2.78656033786109	2.66660486831336	2.76554897817159	2.15043528149394	2.28002563448909	2.2694065810577	1.99338632315659	4.06251685295191	4.10880163531498	4.24720395334292	4.27229726729008	3.54605995965677	3.09020170450575	3.7340669844213
HERVL-int:ERVL:LTR	1.51856728064785	0.736428968726919	1.08236568819682	0.649621451654776	0.727599998213154	1.1397026301406	0.828821360464914	0.659796740718497	1.18670878935451	1.36021015773497	0.577518205918145	1.01660682439621	1.31477079535569	0.87405503995227	1.89793929892661	0.990497280314931	3.1260171563821	3.56720287667727	2.20647662248738	3.68374016187326	3.23655882115523	3.03069952499527	2.46477483061679	2.8782658837693	2.81081336572916	3.01295987451284	5.18561543824069	4.12205634517118	5.39120440334308	4.78143841961372	4.74505532135822	3.54567757610672	4.70506358480878	5.98620984303028	5.42614830531285	5.33318390886413	5.44735309496722	5.27015647926464	5.49779835209999	5.26210581887476	5.36714146608705	5.15986848411648	5.14548382178342	4.82436290326213	4.95510444832281	5.39045686165071	4.45914270446325	4.08212985058552	4.58803375915461
HERVL18-int:ERVL:LTR	3.4220445660292	-1.22522953729653	2.18749265788613	2.69381030077885	2.49338398103795	2.36493543389339	1.98509929098283	1.68941615789966	1.54715021608872	2.24467445799745	2.3692776751462	1.4040534270017	2.60682148092409	1.86200176073286	2.90070362880459	2.16758118442454	2.83750209762643	3.16926431795545	3.30445135933281	3.70044433646701	2.73920380164754	2.71224579387673	3.74987317975509	3.6217940886216	3.2318170772651	3.38152042568555	3.05888892274135	-3.64181494264904	3.22978511537624	3.14344120527116	2.95953823907207	1.83095519653379	1.61136508739235	2.60682240702023	3.73779692368365	3.82782133005773	3.62900695214692	3.35487233181252	3.18408967388728	3.74766563506293	3.494184184135	3.79010858172678	2.77529741812126	-1.37448529411375	1.65207847874601	2.89561635533842	2.69102166169459	-0.9351499862294	0.119630006561883
HERVL40-int:ERVL:LTR	3.09269519046921	1.74233185929076	3.04356452976723	3.97187993389354	3.59637264430586	3.6511143993086	3.38211186832275	3.23664088583218	4.16962341768844	3.99452303160986	3.83713181123438	4.02520243788096	3.97281057588324	3.85781112245954	3.05146734519083	3.430178832098	3.38240703504528	2.91443803356301	2.97420967246223	3.52855956762511	3.3167662327738	3.46601759625311	2.77680593207886	3.03804550246876	2.99704226771203	2.66555856735943	3.69312336460174	3.44241147944887	3.59112541857546	4.14564380880153	3.75885729436072	4.26450184301857	3.63333527515771	3.05977161856995	3.29496266906753	3.18654598020462	3.04293555353155	3.64015228924906	3.27593647037838	3.14055279184479	3.20148118063312	3.03571777592611	3.67550864462107	2.35448861720207	1.80064774873508	1.99827963134794	1.67470252370092	-2.03376227489751	3.18464496467542
HERVS71-int:ERV1:LTR	6.11260429364361	6.10815651938836	5.7031969111643	5.82971140671768	5.6136019235302	5.4417554252929	5.23370129611623	5.50555739162452	5.63797983620338	6.16905856024917	6.27769770642318	6.03211119764479	5.90414616568902	6.14098001950729	5.62809225851761	5.99375851395847	5.70014732426416	5.71547702059137	5.98233160208786	5.93636090357509	6.11832837546873	6.13359588160637	5.6258623830109	5.68484480623763	6.08554922275461	6.07033926485987	6.08537118390703	6.19414295309349	6.05679006083301	6.10895111981517	6.20323337107028	6.40099060712221	6.16993420076244	6.14458591754499	5.96585815763921	5.84872483017821	5.83193767905999	6.03397263034892	5.88570609802734	5.81111077314059	5.84053851024838	6.13272327617267	4.31814972579606	4.4143622202014	4.36960742380277	4.56823996077308	4.18481859409662	5.20358447961362	3.74281084660072
HSMAR1:TcMar-Mariner:DNA	4.14773623084368	3.86579028638737	3.79952460549727	4.05682485737714	3.91601661559665	4.8068602611077	4.54005189741566	3.93484283705375	3.27787379473041	3.28612833282561	4.68211703056773	3.97643430960801	3.3466028779984	2.81996518900758	4.40412334716189	4.27416669582853	3.04541920160935	4.19776323225466	2.2458444052784	3.1610533428498	4.17780326904431	4.06124615596562	5.4971513700381	5.49670392618182	4.82078253459423	4.95537011721505	4.80388239947401	4.2245239803975	3.12562292221052	3.61991734902252	3.90399984791292	3.63530929068224	4.14556835869158	3.10106567702991	4.67371362001456	4.71116790621253	4.40384618926164	4.76299954876263	5.27576038409353	5.68037519922891	5.23894653848247	5.42568698345206	3.66737088453239	3.76077824054345	3.61272185931431	4.01888067300485	4.50416863121425	5.08668209749498	4.18828508266867
HSMAR2:TcMar-Mariner:DNA	6.20098191432066	6.61630706196094	5.32482031343753	5.92212660318787	5.60865213907574	5.60056335938329	5.59520140030694	5.49378324629133	5.94086810930261	5.65552657488543	6.51865851803469	5.05667746409263	5.6892998813283	5.95758668813569	5.38388294935373	5.68259380566345	4.71237647356499	4.8536667836691	5.126673224816	5.57228898793696	5.24012010788876	5.16847123241802	4.77484358809801	4.86292901912185	5.0102725808668	4.79103923983681	5.77501134241474	5.22392020947574	4.37295342559458	4.47427988026191	4.65270834833276	4.60330624794655	5.19974806373804	5.29936842158648	4.96806196455903	5.40861206163425	5.46598503130823	5.57236359394621	4.7709021868034	5.5752345569877	4.81805242692628	4.90913807615811	4.26253303513681	3.18416487623945	3.85362271722675	4.267244624962	4.44439688791433	4.66524533305415	4.21759120925417
HUERS-P3b-int:ERV1:LTR	2.02735000278404	0.266425339481183	2.03712270089877	1.9478085452644	1.47683664542414	2.49664477924796	2.37024439660004	0.724335261856068	2.1792615060623	2.74197620923011	1.20962949589172	0.680134587775002	1.42984012514048	2.59341447937176	1.59944631037061	2.34570105436479	2.36304411803131	2.53244205999569	2.0953634543401	2.31249205841583	2.4373370942038	2.36065991944547	2.1723868671276	2.26959393884468	2.8789109820086	2.26393223555843	2.78814639262786	1.35539733111507	2.07094156276814	1.6145837794964	3.50795988026434	2.83248133131667	3.52326886846247	3.62347444188553	2.85067756910978	2.66836738213337	2.53467732527081	3.25610127564471	3.24904757016205	3.39544504147358	2.77224585319104	2.671495626352	2.99721322219715	2.23888660749205	3.2466883829105	2.84090185492955	4.19370338483189	1.94404847106864	3.86657326163058
Harlequin-int:ERV1:LTR	3.18934984373064	3.03745033974478	2.66195063748124	2.38987623235011	0.688379285059873	2.31261964452923	3.22796118849549	1.78038793610538	0.435292700670591	2.07126826486144	2.72529450784038	2.68161458798513	2.2879489016319	2.01310829817889	2.50700336227601	1.92699071950661	2.14435491706648	3.79400273919459	2.40836333477617	2.69558486876946	2.1839797642931	2.08809148480374	4.16653082829554	3.97991307613256	3.07986661834745	2.92792283182692	2.7068007531739	0.812532353604465	1.93945474251809	3.21290016858664	3.42994763014119	3.83181842040857	1.81734083508419	2.43031943315913	4.07720655914908	4.22242519873429	4.0491468798147	4.01880613990657	3.93377364832559	4.23677273487428	3.92329625606263	4.19804587898033	2.97986458386253	3.06495224777347	3.62121705603538	3.94651942618607	3.40794257173365	2.87299288871135	3.31474756481123
Helitron2Na_Mam:Helitron:RC?	0.717789435895537	2.7195832909546	0.408636593493979	1.01827258664022	0.688379285059873	0.762752692340458	1.41355924251767	0.318870153747904	1.61701989604921	1.71628251051356	-0.142297221723962	1.7007853349734	0.692241182009697	1.00758643257679	0.0733900068755622	-1.2918851053616	1.57244160132065	0.168748980960864	1.20439053045024	0.341944604975128	0.49142694514849	1.42126161256117	0.19452511826568	0.126730570727353	-0.178229919674034	0.149399374067328	0.980638566431663	-0.697375963482602	-3.78413035943429	-0.0041134583504958	1.98732972910425	1.1416030869424	1.37213539832651	0.735020230118642	0.173399026674323	0.467445942915829	0.375193075917436	-0.0105059520446795	0.719117239000098	0.767437548044909	0.0433615651859883	1.1730839671114	1.20052763463304	0.909750660212103	0.0383021647133146	-0.558539600030343	-0.343094854867713	1.05728017846081	-0.764572410760772
Helitron3Na_Mam:Helitron:RC	3.36008825943497	4.30243432469032	3.06808891963031	2.9713002034644	2.18352805109185	2.94105778643051	3.50060538358273	2.73645663943646	2.4176725295073	3.67892945192439	3.94254285618657	3.72465702549843	3.16858857840203	3.59847840279146	2.84284883610642	2.79577046870971	3.08001245143149	2.70700161145416	2.98567869981099	3.07713634687492	2.7805890178104	2.96077857919576	2.87180366070114	2.97936200064067	2.71583870010346	2.38299159557442	3.20500468456546	4.33718142820507	2.8238702658618	3.06231566045879	2.06174421467034	2.64736256990165	2.5276558192665	2.25807352835392	3.12498940699839	2.79958983815142	2.93442813211553	3.10300935716569	2.77862456577912	3.46776570305321	2.83226386291729	3.28175514710617	2.94034382570025	2.09408749002118	2.55002007195197	3.27010179645875	2.28346231198331	-1.85144071810356	3.28767009824933
Kanga1:TcMar-Tc2:DNA	1.43894965268316	0.908279225653578	1.21098306601892	-3.76921915614182	0.272863841098207	0.454785948717171	1.95000797117156	0.287121455433324	1.06656447751245	1.47396904309163	2.45939096138333	-2.60327975823077	0.571613194221082	1.82956648497971	1.57746740365184	1.91086133757672	1.11651169928658	1.96733441525932	0.726018651533983	1.06634432903918	1.40771767702265	1.02869990928891	0.361579202928846	0.260261963351875	1.65701466149376	0.195919389702221	-1.59388024204602	3.04154600311723	1.08340409102129	1.25856694680222	-1.06581345166308	0.602606586209709	1.28019790300083	-1.12819820309156	1.12540784115056	1.8453720543652	0.863545843831368	1.19346685228126	1.34421095631503	1.55239227785798	1.1419738538541	0.561282426005407	0.749600152448115	1.0796496970075	2.05030242559762	-0.730389856957003	2.63509310903537	1.66010472072747	1.07011210318432
Kanga1a:TcMar-Tc2:DNA	2.43076802727048	2.26452124170707	1.52629707713278	1.48827621588596	1.0804213728359	1.14793312927712	1.76410859302972	1.08724075554544	1.20540092236666	1.60008050285449	1.68050686918605	-2.60327975823077	1.25185696994512	1.47759006182253	1.92184481978016	2.37167654076805	1.36782612756749	1.59202234532184	1.80482831290591	1.35786517779812	1.09756274871881	1.75028502516939	0.470778494893838	0.771087587117866	0.897909513142017	1.03670256906823	1.4080825812586	2.31402242681579	1.58184565558756	-0.0041134583504958	2.0577521934008	2.72026934070974	1.57342015582823	1.75598158455669	0.378193439320336	0.562756122720154	2.26113976020519	1.86129622485691	1.87732162487045	1.2470106283068	1.41641069955586	0.140068960929104	0.585712297342998	-1.69293902523228	1.88983337724129	0.801086514007386	-2.78544189023692	1.90197725714795	2.18263282189856
Kanga2_a:TcMar-Tc2:DNA	3.06373874377302	2.15349498851356	2.73215489615449	2.26865176378032	2.31369054665026	2.61111263308522	2.72251081025401	2.92848028203686	2.39820042609447	3.25582298333028	3.48384389175655	1.72745358205556	2.96014071701585	2.34696387390893	2.63448579502111	3.55072593664153	4.29197418327643	4.20867110916189	4.39623768293052	3.3487267147157	3.73532053299198	3.75956478815729	2.08021640732794	2.04505276326384	3.48874469905185	3.14035836886866	3.21728733642131	1.74268012014005	2.01496229502624	3.14344120527116	3.88616498027689	3.96945448785723	3.09995676672924	3.25936861195794	2.58361478386073	2.89224866863412	3.05570711921104	3.24545154772805	2.95364886874913	2.45098343263273	3.12960784628081	3.37594236216588	2.93512869002114	3.08723433674209	2.63776604090882	3.01616870874361	3.34687096545844	3.38233812730691	3.45956850733682
L1HS:L1:LINE	3.04617517483432	3.64486573402072	3.0933394305992	2.57114014758593	2.89665369858268	3.25366536618867	3.28829311310509	2.2692346531526	2.6435671141934	2.52674379354427	3.82134334983429	1.44560242991457	2.48589279938979	2.25077995005601	2.87977610869863	2.93055945948782	2.63633745303099	3.72683302226915	2.98392277310873	2.8809184760334	2.52830887240953	2.62263363518705	2.89344283580462	2.98210548658642	3.31827764179245	3.24260399043014	4.49118848502118	3.65052223352483	2.7597814861305	3.20071061306205	4.13819323541372	4.1388493653276	4.79119039738868	3.85006693319644	3.46923589267865	3.50400021099007	3.64602863971635	3.15590630328778	3.75102916913159	4.1267439879979	3.55882704039708	3.57251888609536	4.34019990581233	3.90917979564742	4.45530766909808	4.1868500895397	4.56443181450142	4.90587919294695	5.11728284131411
L1M1:L1:LINE	6.33274069684512	5.59962710788272	5.51096247093879	5.47165042086918	5.56005897826694	5.91409238660193	5.57732067453709	5.69919944164106	5.51818663891956	5.62433138480749	5.60070596608552	5.5040386165886	5.76890536336872	5.75750610245108	5.83795395379162	5.88894609368296	5.45975230892531	5.83947980247689	5.53861284297771	5.648796873973	5.89380398162131	5.92006067138551	5.36242312789582	5.4418114038454	5.89496821246062	5.54194408328086	5.7609618197351	6.45621090419096	5.35664554915598	5.41786112985935	5.52273781480982	5.97094659687712	5.81176141566537	5.62472097603148	5.46166605736886	5.5050476852419	5.63711536307601	5.65918338170257	5.51033011992735	5.96082165807428	5.63768155535035	5.8606929448447	5.63028567212811	5.48082770529124	5.61909787035606	5.52500023518542	5.58695671627609	5.36379926062654	5.70972431101427
L1M2:L1:LINE	4.79281988784122	4.63966346812199	4.78124400625137	4.08671304357679	4.34937353568427	4.38532499393691	4.94841523517486	4.52728717222985	4.56981905252552	5.19589843187812	4.70018592396027	4.00696755414829	4.3470231404873	4.21775781681485	4.53814803914691	4.84843038847874	4.63664167415211	5.32717425967889	4.84362007592035	4.59856997310774	4.56329865151853	4.4847739011769	4.3061438614306	4.27062086950088	4.85264363666321	4.62781785441628	4.85263291335895	5.29237659268903	4.49607387384568	4.89476710492073	5.10550749502194	5.1239715840078	4.93861814963006	4.91258546879062	4.5599608165136	4.60154526369776	4.68025866945519	4.88276288628041	4.45050148146851	5.28671461268129	4.61969900108235	4.64410250237555	4.93306948993458	4.82657692630676	4.95574098558173	5.01080881908462	4.99193171242094	5.40873044789693	5.60451713984514
L1M2a:L1:LINE	2.8711360070597	3.65925447147282	4.86855866168326	5.23606313206654	3.08263156657974	3.59525706791607	5.44068144784539	5.11000109992249	3.42902297155391	2.50397241113179	2.16298692823925	2.84057991360792	3.31328000612228	3.20573650743395	2.89476889328478	3.03357117782389	2.60318524571409	3.04068703716819	2.35377514449177	2.96269478714603	3.67502095587205	3.82151537701883	3.31809076332956	3.23281090145021	3.76399892781118	3.57257566244826	2.66350394742058	4.20711878371503	1.9524419380449	3.16615823155539	3.66638978566413	3.56600347912076	3.18064567797938	3.17736726548785	3.94720435128687	3.90465376210102	3.52666207245432	3.64447195039358	3.9059047493168	3.55907446525538	3.90796189206253	3.35703820752672	4.06209339328012	3.95559497519344	4.09423727882054	4.01182118129189	4.50859567743661	3.05383406033487	2.86884996779383
L1M3:L1:LINE	3.77468094769142	4.71230666778589	3.48559430697056	3.69529067849471	3.95413869582692	3.83332416805258	4.9998309619604	5.094837410678	3.50241497031125	4.17662839555896	5.41233705481786	3.58976416227558	4.58173967735916	4.03449432359923	3.87112386590158	4.79443497275907	4.66562921102536	4.50756063463406	4.82900920263127	4.76212300561339	4.47421902146484	4.32096916537297	3.86273793557106	3.85985472663905	4.08632613052551	3.85128906491728	4.58276635008905	5.24154797426772	4.22954378339839	4.37733161189874	4.49241762675205	4.82592672452047	4.10201760934224	4.14878202606835	4.19386868981216	4.27632818942446	4.49753703263989	4.52029981865455	3.99228186723565	4.68864897952746	3.98545422855006	4.15859468659385	4.51914823637343	4.20318409158309	4.39946038695245	4.2148176318168	4.18434877966467	4.32338651030679	4.91362231394702
L1M3a:L1:LINE	0.0471151111876508	3.73372252284786	3.00130472047734	3.04751672445315	2.31369054665026	2.68250616274704	4.29026725239513	2.91225744652997	2.34038085520565	1.60008050285449	3.33935858160649	-1.13694268943734	3.06078424279554	3.20573650743395	2.64981176549934	2.3026836692811	3.03726328870574	3.30126079086189	3.22483373136812	3.81558568728197	3.17472897656151	3.37456551064142	2.65255874980258	3.04578747662238	2.56904099458146	2.45198446706137	2.75639769431328	-1.07686558518751	2.72165370069394	2.77282624972361	3.12108266792427	3.08317483439911	-1.42785229810138	2.58266015774115	2.07956884708012	2.9213204834561	2.43121434338917	2.95705544454262	2.93373355904819	3.07386141734612	3.01781644029269	3.63657652239558	3.1979955933532	3.07880436058163	3.28377758442158	3.41867960495434	3.93538121939358	2.17093034449346	3.91414167854969
L1M3b:L1:LINE	3.53822090394871	0.0115330898523934	3.78779808675695	2.46519156957655	3.69307129998534	1.9893589821871	2.34349688823301	2.63078657417083	2.86186377344563	3.89839107022343	3.68927758842625	2.06642894889489	3.8138048244029	3.53863423836265	3.43202777411892	3.87973460814048	3.89760453153266	4.05327407275556	3.85270547108139	4.72694301003817	4.56159265167343	4.50697703349395	3.60477233544775	3.47579888695456	3.62991295526672	3.47477791917213	3.08940772320602	2.31142839163874	3.23337578350697	3.72297994111537	3.45498649455902	3.7768653455891	3.18285806826233	2.9284060311477	3.89249902343114	3.70481635042019	3.78744029376618	3.80964539951158	3.64114631676695	4.0675388128357	3.60470664614778	3.6940555518202	3.3752793561172	3.10285152036446	3.29388719032214	2.34922390057769	-3.47858907079686	2.96884084750148	2.89221872880166
L1M3c:L1:LINE	2.91121894226321	2.13050547028886	2.70155977557629	1.7837404287798	2.15163468731589	1.46190589696062	2.96646719200112	2.27366925022046	1.93044146670256	1.53648940007296	3.03912929310262	2.31670116759736	2.14449351092138	2.58484544664666	2.49819273259386	2.3026836692811	2.55720013247227	3.07047159852572	2.54130861817223	2.37051047599451	2.89837205346678	2.61479045772602	2.73827226807661	2.8782658837693	3.11017196784278	3.0888132170311	3.34239063676137	3.74093150708987	3.09522544502615	3.34456588902821	2.45786969518237	2.98623288920688	2.66278168472418	3.35291933422655	2.83174955922426	2.9213204834561	2.83825798379039	3.05754698308894	2.85297220240373	2.82254698906521	3.11018976042371	3.39081252464533	2.6702776760227	2.70612907529645	2.41016994226691	2.97553106301179	1.43406581493919	1.14429155545044	1.83225215523121
L1M3d:L1:LINE	1.87524222458658	3.97019340608887	2.44635429180242	1.87975508201938	2.95222354973749	3.19615465359574	3.07069621153887	3.26823121011977	2.47130468442309	0.291273637212976	3.28556840702035	1.63564603280244	3.5227771482952	3.30012118971734	2.51573704224477	2.77543078447259	2.59755142799584	2.80290193586103	3.57004822689936	4.19310486499957	4.0749458836046	3.80368959306623	3.0436539176278	3.21993518709016	3.82789040913323	3.21412451910827	3.35487964833214	4.15259626307756	2.92150873542571	3.50569496423693	3.86604096458006	3.67096149930123	2.7240621159422	2.32002411721546	3.52807639270159	3.50559893235377	3.71792399907963	4.01285964071884	4.03521529014425	3.91622099609274	3.74401355552519	3.9810561932405	2.2613995953183	2.41176832402537	3.01094380269584	1.37221874400437	2.99530162555541	2.40417199171467	2.67786792943543
L1M4:L1:LINE	7.23931389077105	6.91867527770676	6.46641092865814	6.55491763982751	6.03424795346613	6.28796559882665	6.69334721666339	6.16078280539136	7.01351560637716	6.99759964848938	6.72593026993542	6.66082252525551	6.39579635810826	6.72590168193028	6.54007890650656	6.7746363851084	6.01272785867947	6.30345363141883	6.10063546475141	6.02660358675052	6.05159562411379	6.14161405250559	5.31251893068243	5.37450624006715	5.861389669321	5.29689385088078	6.07029040084614	6.51759308071523	5.60385397978474	5.98862934121205	6.41199644706223	6.46878027658092	6.14133013655016	6.10228449008516	5.50567854912217	5.79061851046204	5.81793140202389	6.01051739730485	5.80133853075167	6.27464349877162	5.83845900857923	6.09910869795392	5.74106052917383	5.81920052428137	5.84787984314547	5.87355396764347	5.84382920458467	5.92921054710021	6.01109404361764
L1M4a1:L1:LINE	5.12034258909079	5.32854557626595	5.50415493291192	4.92209539550303	4.51003985040763	4.71700393198584	5.50382424783249	4.66226964906872	4.22763086315276	4.99541555290536	4.72482134184686	5.05431804498786	5.02521483388945	4.55552616767554	4.38150095859928	4.71249566701293	4.8425792240174	5.43285771042563	4.86084901731671	4.94584414276176	4.4343024140594	4.60039710877986	4.83891601740705	4.98801844566286	5.29179734307336	5.30516519663146	5.25093523716224	5.0581996806028	4.1388555992769	4.766176922073	5.3593502098402	5.01642757562343	4.72842022330785	5.12156251594496	4.73347674901871	5.06020610882724	4.70299815642468	4.94375493452384	5.18744227726022	5.69636207736693	5.35993237204338	5.00833574389636	4.21787643041189	4.08703258778147	4.11988447532156	4.06281470323173	4.05670763164723	4.3787125916541	4.8996664916112
L1M4a2:L1:LINE	2.07526335847994	2.95597206901883	2.44384488019699	2.31528025693335	1.90032025903499	2.11846363008827	2.67824647154278	2.65525262632524	1.02307936557271	0.273574060113575	2.07866734291533	2.3454801321474	2.72068842765972	1.98528579257959	1.62095251559158	2.24034053870696	2.50125205853974	3.24599811218684	2.3421567565379	2.69709202806003	2.60768245995104	2.57462441600069	2.1533386721569	2.38551304106301	2.79729964656244	1.71999745318516	2.25360424224455	2.73661124100254	2.29351188391474	2.96451049644542	3.34753565413985	3.1110437334079	2.0720166110678	2.27669604045192	2.69548467970408	2.73612948423419	2.35747086914362	2.71225039644723	2.59091941590169	3.41197434342479	2.66344299334224	3.24187578087458	2.80996554706714	3.12935663974446	3.52021092675864	3.11975774475306	3.47318309360205	1.16082085740165	3.84322589763359
L1M4b:L1:LINE	2.62395925630134	1.70150986477051	4.05579220423652	4.10285482372505	3.83339326132962	5.74981924006402	3.68749351787393	4.98818815955975	3.66054813250283	5.15867312579508	5.38745356435868	5.01020981681678	5.50525667747706	5.18555701831071	5.0521905774518	5.6374359515351	4.30409554380877	4.27917360882833	4.24418952868937	6.40705783510626	6.08997235331683	5.96579905981677	4.92752867576366	4.98506532428451	5.56199162517357	4.82932358197744	5.56667447315783	6.24732010366268	5.2532841773883	5.75581485909838	5.77599625614464	5.33982979985187	5.15893219574903	5.20764376014475	5.29465371154578	5.59121148993427	5.86550726478285	5.85012198095786	5.66825033333856	5.7877692692225	5.42882187901527	5.99404873285232	5.3077518597188	5.38022475441283	4.86626801542314	5.10715835786219	4.90963373932242	4.78143902247402	4.97843077704871
L1M4c:L1:LINE	3.44757147762509	2.03713139951141	2.89514452464895	3.39085005145431	2.85399852298076	3.05929547087854	3.52492837872295	3.21616235448864	3.38498103572317	3.84159656249972	3.38565186557734	2.82167025925063	3.33048649371594	3.09118598440529	3.15987664369802	3.83682947680026	3.75645594692007	3.98148129209826	3.53976544626727	3.82049487730821	3.46525438331443	3.57423118089335	3.34375851007813	3.45552792258094	3.20728964926889	3.0344660797338	3.5694761390679	4.50634149727258	2.86226015541344	3.53245470848732	4.24380347013889	3.87163219476338	3.53343712189172	3.37653758557476	3.4314955646958	3.41188492208227	3.47628586512925	3.73899812388569	3.37864039920765	4.0675388128357	3.31752270571128	4.11752294627784	4.5456118076719	3.90917979564742	4.44528648818853	4.3349703368285	5.21858961761578	5.67095951328357	5.75922172569
L1M5:L1:LINE	7.22982177014275	7.62433224419389	6.67860662124884	6.75080447458241	5.97320606142541	6.48901159267724	7.06821561872225	6.80116486623498	6.61066088575518	7.21194514146166	6.93065178467076	6.07591889754925	6.60694125956918	6.54360750177037	6.25454472903853	6.78020777890579	6.30441785967397	6.67717099850977	6.31213363007734	6.50372105006817	6.28169287969283	6.3085791018662	5.4953393650123	5.58591073423767	6.18995726667646	5.57497852022629	6.47866512738679	6.90054838166524	5.58013209481415	6.21193546205412	6.4068940007389	6.37165783478452	6.35971412816256	6.14612734366907	5.70066126610066	6.07324800921183	5.93330731142772	6.23807406594769	5.9179050102011	6.49503670455913	6.04255929192914	6.26797732210864	6.64352237921585	6.68257538785202	6.5691797924392	6.81208868244736	6.65243238135477	6.62127798321085	6.92689213208956
L1M6:L1:LINE	5.15292589588337	5.41115436805814	5.00860094491607	5.20577855706315	4.4999187519097	4.60518023512151	5.55669396890921	4.94903778390928	5.21189200228621	5.57545649282611	5.36916795884885	4.2974509058144	5.03530843301714	4.8021388535306	4.31399707607591	4.91589976771247	3.96459385761641	4.48129338764182	4.55885292628311	4.60283437189419	4.21067393587882	4.23752539830361	3.74205045407388	3.73507116235728	4.1987841731763	3.59256095482852	4.79278861746106	4.77555791348498	4.03711172408927	3.92725607402385	4.48007396799718	4.62610126619765	4.39190087132466	4.44268759809821	3.88363960778763	3.96999581883827	4.0732891851363	4.1841865840117	3.99028585858893	4.5629267372171	3.89238871859956	4.43313426674428	3.75574316201994	4.22796892841257	3.97268207724274	4.09942275646903	3.40487351561623	4.13039428002858	4.91236162039869
L1M6B:L1:LINE	3.02377782202129	1.9435219003891	2.46620606035515	2.37066539608443	2.58749727260843	2.42155432789289	3.3010914262484	2.56024451569705	2.82588867098735	2.26681558387466	2.37146825652602	-1.06283471728362	2.78157679733473	2.23136186419891	2.3299311613682	2.42655315099389	2.94286261328425	2.29991180761899	2.41459388452681	2.26954760658608	1.99550434192476	2.27595322197331	1.98628458749373	1.73616848316145	2.83730498117614	2.16112274169221	2.88629345376738	3.21359385596089	2.44831765711623	3.01005251689233	1.95682627481084	2.24776258124589	3.02778615391575	2.77489617159229	1.8185550217105	2.45074362404276	2.09663604672803	2.35139571810579	2.35964573850423	2.54629361243706	1.71404310286081	2.18314285843806	2.07599637198694	1.30902379807235	0.73144934527326	2.18399677714304	0.413231227313764	-2.03376227489751	-1.06995406031195
L1M7:L1:LINE	4.36044644914244	3.62157878264193	3.21083079351033	2.89518986420859	2.59048681145679	3.29280930685717	4.16882318110015	2.87658184390921	2.99252001203822	3.62535608221238	3.1454993999618	2.90069584529046	2.96249089436081	2.51166382935307	3.71491576460603	4.10808591491294	3.81749766988958	4.44864427934294	3.82807736064956	3.40444505499396	3.45841674983683	3.52634558485434	3.60477233544775	3.52315467363685	4.27067624383939	4.07184407495789	3.60254281682067	3.5104539133835	2.99009352692332	3.80409821840665	3.92400051461959	2.9025908975037	3.87046506844666	3.70543469568834	3.62770623365043	3.95889020242576	4.05570428036086	3.97847809451959	3.35251951113201	4.17247370601423	3.77095553148061	3.56943721955796	3.70257056666402	3.90779507352447	3.35879236678163	3.89028451556705	4.07364821676394	3.41555796518705	4.35531057098359
L1M8:L1:LINE	3.03839303439226	1.98919193722229	2.17442057631877	2.07142250123158	1.76678886641046	2.35272526998645	1.76410859302972	0.860467436180648	1.84627967438085	1.66875736865071	1.91666578861233	-0.0909741342546552	2.1418303935019	1.48795284885807	2.06126435502991	1.89446752780105	2.15099945978515	3.40339028593827	2.46456643133473	2.97417596951999	1.89425060821959	1.78698639201982	1.85707285601373	1.67732798313852	2.43183987306797	1.96468934070558	2.42024798631928	-0.176079039849316	2.79373099828676	3.11301289424727	1.97001327909279	2.69495153272545	3.58500275273319	2.47669559494929	2.40047656716022	2.66836738213337	2.36762324060764	2.79621577656456	2.30727775298691	3.10032799053428	2.41704257986376	3.05138389267051	3.13793613843303	1.97062262089737	1.77418117554691	2.63258631188496	1.84928709799272	2.77679474081553	1.67088596361325
L1MA10:L1:LINE	3.7453946898135	2.92668487674705	3.10767192349997	3.12949537818817	3.03210632138509	3.25864297726242	3.50721229765847	3.66987013154315	2.89317067807067	3.25219650610111	3.76484904686489	3.29387410940597	3.22521623483872	2.81039573799143	3.4712484872722	3.76308600255471	3.22954418540245	4.11761896771427	3.51320617319492	3.5066826593473	3.34789715136897	3.23655157919942	3.15321612013932	3.18923102074618	3.62843257009629	2.84466984852314	4.11778772688417	3.57342503608105	3.01826440389002	3.40941073579232	4.35592757790614	4.07360459384538	4.64621577754181	4.44985306605909	3.13914058654463	3.95990491585631	3.76895547909207	4.01484573869047	3.64256174517029	3.59611573693573	3.69196712016198	3.65516176069892	3.6315385162159	3.30088915054759	4.16858726127433	3.54627626205905	2.98910965530749	3.62641656227656	5.04277950284835
L1MA1:L1:LINE	3.69979151663763	3.68742534843952	3.09465090619701	3.0497049091337	2.76280828491616	3.28799929277339	3.268185989806	3.62850034188457	3.18767871559285	3.32233918557579	3.80477982416262	3.66581652547549	3.46269694929934	3.26325460578309	4.0879696006288	3.27246308610624	4.29067598758586	4.86335909945827	4.16998570958399	3.7367725383518	4.07864274548593	4.00599400887215	2.85922487849428	3.05346997279439	3.93045575981872	2.86061914993082	3.88519495931978	5.44906598928981	3.53904035850918	3.94623540558509	3.65915793413763	4.35805172615299	4.72132799499836	4.2299591638125	3.99111135263123	4.02943854712391	4.01082801551256	4.3194961267831	3.72401788064097	4.52145630432981	3.88111464202634	4.42987587350622	4.39935191233819	4.03105449004005	3.63620984062152	3.64929027683576	3.71359298791638	3.29314254850244	4.36314391826104
L1MA2:L1:LINE	4.88797207450914	3.9325478064725	4.62190314365959	4.21217242543825	4.30145702575753	4.46687679977792	4.62784439367728	4.51982445102826	4.44335289429568	4.77852919994005	4.37034270069346	3.89148214622241	4.55033584541229	4.54078626084319	4.63041981753572	4.94213338658042	4.6179009828023	5.25651442078484	4.44572069248051	4.76040265729652	4.88340391067554	4.97920370922763	4.1750560291189	4.28561365408702	4.75191812350953	4.47321662265529	5.21584867163755	5.62622813945543	4.52011710564418	4.47427988026191	4.88127164430912	5.09401162802012	4.58749152279654	5.07321207486432	4.60529749138838	4.84738707109869	4.54443894631265	4.61010004207325	4.59196163565172	5.2000841735653	4.78232626707337	4.97483800828795	5.08308368545337	4.94202279379183	5.0944094946754	4.58004133997454	5.16629348176026	4.93094028452638	5.50382586224756
L1MA3:L1:LINE	4.77115416285836	4.57588128132023	4.38579890109309	4.51780586902324	4.17084938685076	4.60051942917002	4.87523155660148	4.62672871830837	4.63129091661919	4.63917183422041	4.87677088452317	4.2127256621418	4.67468028807778	4.03892713359815	4.58259980171774	5.20609579392428	4.71577899471083	5.30969129689854	4.56538060132056	4.71400106732916	4.56839925764612	4.52228946459968	3.92021854550233	4.11835662675447	4.63178406045683	3.99954697577739	4.86013838015425	5.41886465477273	4.47558660158723	4.75287911770526	5.44200685433264	5.59436350108559	5.20619686228495	5.26371891030104	4.5582625426834	4.59458032796092	4.64670188592635	4.68491111179119	4.56308678118323	5.04783600943689	4.87461833593479	5.1317964653378	5.28482186100164	4.62309686582002	5.04108058731435	4.83053212978616	5.31714453515387	4.73748575942996	5.10323662827022
L1MA4:L1:LINE	4.51964239861233	4.95983531431868	3.80469257565572	4.03625546912903	3.73480467292938	4.03511218206672	4.26192439159449	3.9776125134416	3.99747450173857	4.50066845962538	4.74193692617117	4.17966787015802	4.11702191380794	3.55049990163915	3.92884266081531	4.132183466492	4.35116305466676	5.04572241077738	4.14800680286521	4.31552550340271	4.22112839378268	4.09047198034712	3.46132493141546	3.47412524639653	4.250203087814	3.67575989868349	4.47338726847746	4.82723787343926	3.96087244408155	4.70163840093543	5.07778675947776	5.09822277197663	5.37540628955011	4.80404698435645	4.09896625721023	4.64847775553013	4.36828390443436	4.5058330202368	4.48520136928609	4.84497499195063	4.38237081477618	4.77248366902376	4.84083912211206	4.64852196418583	4.97480718986324	4.80398728617179	5.32813448392877	4.86171797320902	5.47979886349861
L1MA4A:L1:LINE	3.56560157937291	2.87281188680689	2.95265843084956	3.23747607069522	2.91192117071347	3.83834229957543	3.75800395944726	3.58772591092113	3.50613244671139	3.83197867008554	3.82493033805128	3.29753042060908	3.40633369756787	3.40320639153803	3.80389113568032	3.89438275737782	3.81833135063815	4.7332398563128	3.70650930911936	3.9329311819119	3.72617611917298	3.83089410930526	3.31005859163229	3.43309384971867	3.6943590165087	3.18022296743259	4.3495750858756	4.39927606105959	3.53241781774869	3.92907922858536	3.8347363770467	4.73579716602085	4.24126204760894	3.9723455021036	3.59854964935897	4.25918278246947	4.03017097835569	4.28677945417411	4.16071547388338	4.4687395221574	3.54781198016641	4.28244754361731	4.46911031096823	4.31985883981209	4.35926250396037	4.67425630631341	4.38313800702712	4.82941396068666	5.01046937092386
L1MA5:L1:LINE	3.51285101398738	1.60798380675968	2.93436523780223	2.62437159780881	2.79980387259276	2.46420950349481	2.76093818738789	3.74982858257089	3.09555223793645	2.81489479918167	3.40296150311243	2.44229358722677	3.03710175815198	2.74658954936554	3.40737863884427	3.51867191035145	3.18972269121578	4.08214091199635	3.24398616358287	3.62595401199221	3.56720192637602	3.40895804060118	1.72845547819164	2.05202143257993	3.47847063607567	2.19247327157629	3.83601348229073	4.59566434596459	3.1856603104673	3.79684805718159	3.81767693910884	3.90084556722928	4.49729436796895	3.33515236941191	3.10337992266553	3.38701685550426	3.65582577896133	4.00186502721775	3.34683229201142	4.03437066786689	3.79842292618123	3.54126634259126	3.93345110048039	4.09702114566497	4.11362640225639	3.28147848344086	3.17942197507389	3.70409951341155	3.64918236280582
L1MA5A:L1:LINE	3.67765898828862	4.35533851170608	3.12180189526296	3.65911403804898	3.36803001164038	4.02038573093302	4.21111981595903	4.18025754320747	2.15089080893308	4.07426638289739	5.08126747425249	3.42660389878116	4.42148798185224	4.16847997490665	3.9393690738023	4.26184937305095	3.5623632536759	4.37405478381509	3.79543864087913	3.52987018380223	3.59001660414219	3.500703154241	2.55880378026507	2.57526957634448	3.50228128476939	2.80197042284931	3.29928446757589	4.80538487694666	3.26251691841446	3.68302028685342	4.22245357903146	4.83350826197287	3.52875692614124	4.34173547489137	3.38130582017195	3.01949189554146	3.56704022839772	3.21280446989139	2.87454468765786	4.31506356344041	3.56039076237327	4.08580302369956	3.53159219894895	2.91721870226685	3.5798914100313	3.68543415730017	3.7620606234586	4.36914945199618	3.52444402869423
L1MA6:L1:LINE	2.81413278837798	3.06826941986975	3.38396990813528	3.76072421445977	3.16323559899437	3.27635997611637	2.92017793672262	3.17928372410328	3.22030394290893	3.35236646236595	3.43971908684761	2.46771868559258	3.43527820425544	3.09842115808607	2.79139053883094	3.70126487439364	3.35827805224559	4.14187997242979	3.24601662113325	3.82927114036722	3.47879096903196	3.52792661285166	2.64474621006579	2.88130078746446	3.03529829886757	2.56446245048806	3.47345039572678	5.01618312535822	3.34756815103262	3.45066142860741	3.89575891379417	3.93481109638491	4.04674992244118	4.51292053512934	3.55005529942036	3.67828959608677	3.99408710263167	4.11033627740952	3.29012110537034	4.22835416440869	3.69470309998086	3.83724721785774	4.42324791196655	3.3861334304172	4.25300293866583	4.15193846865154	4.32607022625924	3.01481085853914	4.5172945980883
L1MA7:L1:LINE	5.18408932732692	5.47686731952721	4.78584394173191	4.94288270757384	4.41599856748974	4.60414637615116	5.14539581473255	5.01222290561609	4.29433678130785	5.65724965223483	5.27368305314534	4.04440861533256	4.98005078917051	4.71667692730686	4.66901478002012	5.53725977303863	5.10871118270483	5.61984622520238	5.22246131531634	5.27904156521276	5.34605799076817	5.25131364548111	3.91692726441826	4.15038013339197	4.92488326424903	4.22532130873639	5.22038819384265	5.44466144210475	4.21083916326359	4.9145085408204	5.00618319383678	5.13966477422338	5.11221523710662	4.76405969393298	4.37469374948988	4.74642420169026	4.84450111284924	5.13180716602678	4.6540340642941	5.25044010005879	4.71864679980222	4.85729150786459	4.76241511400528	4.98838605732984	5.13471619234834	4.8598972518351	5.30756198407288	4.79321669405734	5.13834848554696
L1MA8:L1:LINE	5.73642296171916	6.19041372146425	5.81778984309541	5.77845022817556	4.15223842784674	4.97228880492071	6.60761811530554	5.16477819945116	5.51657283433618	5.51635984008082	5.89421820339647	4.90897362037999	5.14513393255221	3.92038989321486	5.24557709627939	5.81094341433966	5.11738703621078	5.60914840752555	4.98585391364302	5.0458821911514	5.16705559478514	5.0564525615616	4.1396311586579	4.19616424256996	4.96965207894237	4.16277487375576	5.12029028786345	6.00244841025179	4.27672539350003	4.92297169221458	5.1330347457128	5.02129071172761	5.33024220632635	4.62648860142641	4.66101342391077	4.73527684984336	4.92084913437312	5.20231404234494	4.64109057528141	5.16093658388103	4.63101072956127	5.1266067034463	5.15262568902038	4.9244639527422	5.02695855209079	4.81576367349562	5.20615039183118	4.9988619861305	5.55173688459282
L1MA9:L1:LINE	5.76480049101284	5.81111438346264	5.56492502690705	5.64447013982039	5.26782132247523	5.65237685451324	5.84027823477992	6.0833752846307	5.63984868740415	5.80879698846335	5.86232364348762	5.18299515493852	6.00673383852474	5.41582890938157	5.78182829306796	6.47842251904121	5.54762422488053	5.80681111006824	5.72470610287058	5.93115317491589	5.91328849778798	5.86452383592554	5.26856192371243	5.40314310188734	5.91939482326234	5.41652088484688	5.78364426371174	6.3806105339586	4.95284072581985	5.47952483833969	5.46942781935058	5.55843364381097	5.87111890164896	5.39927226631271	5.49707397314301	5.80834375699898	5.60312771668947	5.99707797694319	5.56578777044369	6.01405667992855	5.55317597766191	5.83891865447965	5.547502631248	5.43865956017834	5.30649643940358	5.45915681086982	5.42127814042672	5.96598341644385	5.838158297767
L1MB1:L1:LINE	6.41663550409692	6.35931767921928	4.83256156629937	5.47465269904315	4.1015052375873	4.74591886615098	4.80195235193384	4.6136012801616	5.23718032373637	6.46029695504623	5.81410013655573	5.14991451165357	4.93454848703685	5.22623592645766	4.86254702897667	5.33589168555379	4.69119252458497	4.89880023950438	4.54879707776565	4.37913075335728	4.09147518555581	4.14902955491902	3.50374011021618	3.6861519576044	4.24701583411982	3.8226816313676	4.70759338939775	5.21967692163787	3.45795199982267	4.32539514203994	4.45673778068116	4.55385030479114	4.45392138324755	4.23569880910246	4.07995255629793	4.01610501625445	4.08514522916661	4.11303776486968	3.90807630283031	4.05899175225724	3.85701709044728	4.05968213562392	4.63044443962781	3.72593530385486	4.13734581384	3.96724555670318	4.76967837665004	3.38765728878451	4.67006849935939
L1MB2:L1:LINE	4.52293562514789	4.49653837353249	4.76879115334919	4.86824286766536	4.12301144280827	4.33347253387773	4.9601449259281	4.89904299321896	4.34370921050462	4.86923488943366	4.79625161759835	3.82751441093813	4.58591504876965	4.248549853909	4.56706981683029	4.96769635870333	3.99263473653289	4.79707367778827	4.34124251983985	4.81240356428615	4.6377312463013	4.42217524485716	3.88567472091416	3.8989440135989	4.26911618112049	3.76417085602754	4.84106748035764	5.17236688053928	4.08946743025125	4.28475184887191	5.32412210479731	5.05119890671293	4.33489765264294	4.39769731183855	4.11321404943213	4.77241153145325	4.20785215559314	4.77975971762009	4.45928998750158	4.834489967979	4.49157010674117	4.73759092607894	5.1551843258107	5.11720342488286	5.27555323583453	5.0110094812705	5.29076263700211	5.9543055355813	5.68656296028996
L1MB3:L1:LINE	5.38795968422194	4.97663098830316	5.24048254670865	5.47087417398371	4.96948000114379	5.39806637333071	5.51865999828734	5.31291017149446	5.27727262873671	5.49989660484759	5.92750379655881	5.26203614682374	5.39622779043718	4.83132452313737	5.48926816216274	5.79935771705447	5.09252959985359	5.74718564757898	5.29001664163245	5.46193243599875	5.23577919526992	5.25581435631332	4.84675236573637	5.01851082620589	5.32357236052503	4.92370938014731	5.17690918186296	6.1104426605708	5.28591292700317	5.28989230098213	5.57785790326605	5.75889645894492	5.43082944323152	5.09415758212146	5.31718685375806	5.46960093624615	5.2352925478855	5.44623865109788	5.33110622927391	5.60310876795451	5.19969082909128	5.48740322331062	5.57353221117898	5.37502000529019	5.52652098357808	5.38301573595603	5.73315032209303	5.59095436274383	5.80903424570622
L1MB4:L1:LINE	5.13731436589772	5.70830177800059	4.59887391636997	4.78892402160337	4.3931320883301	4.61852403075341	5.54106292651446	5.43123437726794	4.84176801574678	5.30948251834046	5.74949629954591	4.86827302928346	4.84202761831992	4.71504227226366	4.78920671295072	5.34799072846494	4.72271817800949	5.24220899971696	4.65470870944734	4.60930833132887	4.57009369465136	4.61754651085281	4.00219719923735	3.9829387970491	4.53489740781915	3.89834306892391	4.75285200930321	5.02912884857311	3.80773135545564	4.48999523774154	5.1605435392482	5.01988126822437	5.14691356109464	4.54359659607125	4.23462542934855	4.28589060138441	4.63526130352445	4.72812617971211	4.44797622760131	4.81654332478817	4.48477366414476	4.5415480215298	4.8034053029587	4.65685534574498	4.77144484296833	4.78831727270862	5.05309856676983	4.77373058214623	5.53137310339735
L1MB5:L1:LINE	3.98675328364877	4.40199181624487	4.48388981385796	4.36583475246975	4.23165476531502	4.4727922266695	5.24385873920426	4.56870378546839	4.1681890402013	5.53515334351632	5.55950130422486	4.33306297760328	5.04909568573356	5.34683603789462	4.49042175074813	4.87016574232192	4.48658798235297	5.00252721273524	4.56212209011006	4.71380064644463	4.50780996590088	4.56013801886214	4.21254480059454	4.33213366972192	4.60870611317429	4.308282457427	4.76048979875133	5.65662787754869	4.45599093864218	4.95285935598467	5.25707815902428	5.45767605822293	5.02489742721245	5.07478705550264	4.6058378858895	4.59672855649921	4.70836009956606	4.62583985141186	4.71393220587517	5.06785775306907	4.74096698889281	4.84486898786604	4.86636588960028	4.8842266802868	5.09108031973202	4.96502436802868	5.32152487596945	5.51078145097519	5.69648449682301
L1MB7:L1:LINE	6.03312033884822	6.30703712985541	5.68232624919164	5.70286990625964	5.47803535067129	5.70077410918281	6.31361829395557	6.04439373511157	5.44098245237383	6.64808158871039	6.06275182063845	5.62685338945592	5.98856793223142	5.77430841387245	6.15686383727295	6.70517259296287	5.99761822728771	6.41163830033773	6.07879237194529	6.02130427191019	6.09489786506031	6.04508785587462	5.23265766181916	5.38472185151809	5.8863301825045	5.29550861724744	5.92126005990686	6.42387648976194	5.39853044343515	5.79961957566653	6.08738044090321	6.06770327440228	5.81144243639631	5.52495152351146	5.4320774107885	5.76158793805338	5.56381957670643	5.88969576921631	5.76016261656748	6.30794666087785	5.64373094446876	5.99527731808638	6.20750191439931	5.99345282032522	6.02059433914974	5.80865404426127	6.0287399329514	6.10911557740278	6.63874523037402
L1MB8:L1:LINE	6.28191791689536	6.66946131312909	6.6732795024373	6.86536143936901	5.65916433455617	6.05423955510504	7.60221515679624	6.87737819212009	6.4654970760945	6.90576403737802	7.04729877786064	6.00533728310442	6.31789830161567	6.7097008501323	5.81991263520792	6.27245709886868	5.66632674043882	6.04863126208894	5.60595168050112	5.73448931418866	5.72128701105162	5.6897777272153	4.84197078740201	5.03376746415918	5.72622325044432	5.24227276640056	6.32788214231634	6.51394768770754	6.57427890992259	6.43065700788489	6.32862377870852	6.56571842163825	6.09706864041807	6.22188970321127	5.96876574016529	6.18721112207864	6.05220052435068	6.13224804260953	6.00445600991555	6.20099158317682	6.11507122863129	6.12172364350854	5.88183547760205	5.53653736842506	5.80499139511918	5.64835461219937	5.97571656818583	6.12761274829998	6.18017437789806
L1MC1:L1:LINE	6.25552627040548	6.17728973190424	5.90564717710639	5.85719650305454	5.38885965085229	5.64646694050785	6.29901782274511	5.67265179155307	5.81611128873037	6.40627461790351	6.03749558056498	5.45873273283137	5.92213369753479	5.88608618479226	5.95210570054155	6.52549876262115	5.68098928196893	6.05382508701641	5.69279279038381	5.91855486517032	5.7177111087967	5.65367272257318	5.00892431396765	5.21520835158754	5.7552523448956	5.32042434829097	5.72316614987781	6.2498024373166	5.43971836256668	5.36077524548453	5.84439336529723	5.91734679811653	5.55056852674169	5.60560043542825	5.40790488047741	5.54199456275574	5.52548295289548	5.63807697325691	5.33787885219173	5.86071571674472	5.55211044745987	5.75267555491943	5.72336236314754	5.37128567179607	5.51239798946637	5.3759367973797	5.5760327261799	5.11489788497748	6.08052328253288
L1MC2:L1:LINE	5.5685760290499	6.31716065117788	5.83663178335055	5.57109629225611	4.71515852778621	5.40494005333303	6.75567432440563	5.68630538397104	5.25750787951102	6.4947675698941	6.60217572038189	5.68097203939115	5.77983751724208	5.86293150893012	4.98383657371639	5.77917879123257	4.56106203138693	5.16836487980751	4.71811022079784	5.22522741239885	4.9554175176738	4.86151319334741	3.96728605636032	4.08980874695578	4.58394401512372	4.05185292847932	5.18005788920177	5.95792890388795	4.12204848096052	4.83382820001935	5.75954787278128	5.7983013882303	5.07293674664632	4.95908144683072	4.22042960736035	4.64745838745002	4.58209442066796	4.61827224772898	4.54604091391024	5.04303471987206	4.63421928846364	4.62010774949104	4.9520340618179	4.85079294804135	4.87802878743758	4.84200178957379	5.88575911365867	5.72789756352269	5.88638728037947
L1MC3:L1:LINE	5.80881702690154	5.1465722254235	5.13721498977701	5.12791618615149	4.97389501935291	5.19256497075777	5.38313074684622	5.22252324759602	4.94681133057723	5.74539445235155	5.57490827326438	4.80504876805301	5.50664037771167	5.22020773572327	5.23416795940154	5.97981860152577	5.1667291215669	5.61684348515587	5.40120079740514	5.55299082053545	5.61737308575574	5.67419966088173	4.79193802145731	4.8008936282024	5.32493124101678	4.74692133921716	5.91257416595234	6.39637831273938	5.33716019570838	5.54179046636443	5.7465316425144	5.89728096147924	5.66573688068846	5.51934604710192	5.12183649241646	5.55565937165746	5.29138201453654	5.64820167033771	5.28510881621166	5.78267760852791	5.51563223885746	5.52696393760051	5.41238084644861	5.24522420992124	5.5009357576964	5.20268389959964	5.45349136730644	5.44835664865461	5.40382640068773
L1MC4:L1:LINE	6.94818140201899	6.99286855196254	6.92778388143438	7.35736712851872	6.76528731398532	6.84133403256834	6.91680954759862	7.46194455997438	7.21884437619342	7.04233406703946	7.29984711315285	6.76246764688737	7.23750920369307	6.81767897192641	6.46228749039444	7.08213031637831	6.51728474542037	6.63474456435599	6.72861844996347	7.05961493654548	7.09306458952316	7.02940051851181	5.91662367319242	6.02021470947513	6.79287567480886	6.14442898733981	7.67127969969427	7.6185896522963	6.335234408424	6.81729829668845	7.22621141269061	7.14814282415163	6.6082897982501	6.43966440237232	6.51887588514992	6.87526058556692	6.83283449512253	7.06713273861078	6.78210653739988	6.88146003756223	6.7242162439762	7.04610848312774	6.2788446529724	6.07569997835227	6.36094545951321	6.26497557804415	6.64270783146277	6.62451372529608	6.54548508492102
L1MC4a:L1:LINE	3.89157279712003	4.40836888050256	4.27138854991534	4.43024504147034	4.09555873839958	4.13087908715873	4.27859144407971	4.62546582611779	4.21766249787187	4.28576555449712	4.58652463165096	3.92028254791874	4.84881335864369	4.51489404878732	4.91875749874369	5.34038014193412	4.56185473852317	4.93349541483866	4.76181975814347	4.99135949276098	5.11476443509203	4.97957373698393	4.32239237252642	4.47423970051852	4.76436443066065	4.45795885685934	4.97296798102479	4.86350807619671	4.62659058747143	4.82401421513138	5.1820535677495	4.80826791632256	5.20327074461556	4.7297349513919	4.74576423820949	4.93258748430022	4.82997094268352	4.81602842535754	4.55743704864111	5.03120026222506	4.56285919048847	4.9087337907271	5.55657147293542	4.44478802885395	5.0934396296877	4.9130674302145	4.8038939329337	4.89379563138081	5.09636374898246
L1MC5:L1:LINE	5.86429240653	6.32215493283589	5.7499581871444	5.95538093633463	5.90526965291218	5.62415158389971	6.1108422746625	6.20731519290003	5.68336885078188	6.00916661512901	5.81710471555503	5.28104571684271	5.80237895784778	5.68096028982636	5.43585519324735	6.05011708315416	5.57395977321834	5.62973252643892	5.48617950059906	5.52711104819334	5.67058532986021	5.61543192130625	4.96674938891694	4.99389865371227	5.47892671364211	5.03436345965819	5.80658760527518	6.16917347539016	5.53443641761276	5.90219844836248	5.72285111884933	5.75439566370932	5.53502228010184	5.54073571185714	5.16599377645755	5.58204077175428	5.52741366249448	5.66472462068308	5.34872326520586	5.75603695374198	5.37327959277584	5.53001006702292	5.33918438983688	5.30887565165253	5.37510837130967	5.38066165330689	5.33351003816048	5.22802445707794	5.88400300185632
L1MC5a:L1:LINE	5.62499836958521	5.74696009073078	5.82105501183238	5.59263986347327	5.67894791700581	5.93692647632739	6.31265153338097	6.06627071022636	5.36457331572401	5.93199797590204	5.7184890017419	5.13215359426892	5.76457004511129	5.32451883617938	5.40005184643274	6.10469555710687	5.8564082158503	6.05952245885439	5.82701172463534	5.70955109541933	5.64645114187005	5.65799969762448	4.69483971160591	4.92015704902921	5.47706234582173	4.89515931704739	6.03670237159747	6.11299857250535	5.18719111206939	5.71551184555538	5.63391077745062	5.49451684266344	5.74029949863811	5.36100672823376	5.19188223306888	5.46172599398581	5.44409727813767	5.73214104698098	5.35205617432878	5.81926399928174	5.33851604032552	5.62169945599339	5.94706877380199	5.99820396695978	5.99239211962455	5.94928784339298	5.87481214401997	5.82557365673723	6.11038778222663
L1MC:L1:LINE	4.42941948506621	4.4643788843223	4.35468934750844	4.19632641698817	4.4505092009134	4.17870019193205	5.27452998517475	5.03820572848046	4.26262889793154	4.42038682149033	4.9370906747567	3.49703919378929	4.44601420785964	3.9311959416349	3.4662191388672	4.35708913279961	4.43913182761272	4.85581474077771	4.3910874569542	4.67330431546672	3.9069654440813	3.77201824922858	3.0196847275148	3.38848341995195	3.72576091405685	3.24260399043014	4.48261455424653	5.22631677085399	3.73556204468225	4.41556736795233	4.41141055657885	4.73287806469863	3.99611828737224	4.38208941417256	3.71698993117769	3.99380646753199	4.00396860596167	4.25763628738848	4.00712627638418	4.62329711958946	4.03914505513919	4.21112864939013	4.28413510950383	4.39837085684542	4.17346872145567	4.24072467897697	4.35263114380743	3.72450838504276	4.75097632771825
L1MCa:L1:LINE	4.95206061731491	4.596171350413	5.13363899618339	4.81843249892298	4.70620270937423	5.04175877565335	5.59380133007474	4.75709988498034	5.17987694244136	4.63576235256779	5.41045282940957	4.73517510003807	5.00166657597258	5.0054812770789	4.78021384659015	4.88231757842556	5.00452198516829	5.19712550794195	4.99647975151924	5.26931330537198	4.81952523779682	4.86980511482052	4.66095556652211	4.697013497715	4.8716260875755	4.72116049792429	5.11022769342741	5.84357808537878	4.70198487641109	5.07091499748196	5.21933783104144	5.11731197738995	4.59613321848747	4.78048841755873	4.71572622299559	4.78537840216041	4.78100857255533	4.98933050316912	4.74446892973525	5.132982956535	4.62078183822118	4.94057094044716	4.79428207698317	4.22225174451971	4.55154773774041	4.583431696127	4.31210696037788	4.51187470047983	4.23831363708925
L1MCb:L1:LINE	4.98828122990607	4.89775048294613	5.5265152449732	6.28303316965942	5.60499689705001	5.88993867002029	5.28650808893845	5.12570485937308	5.55220808748406	5.51106031031236	5.69219735978748	6.22736071352328	6.21936783740762	6.25131560884043	5.79402959859819	5.91345307074959	5.83167760449217	5.76955267772588	6.64872289314666	7.0887483528995	6.86298181069994	6.65873923675341	7.07050823824748	7.19279115243266	6.74145393017338	6.64753808239025	6.72153330591914	6.97895127002196	6.83110529881092	7.05170089454349	6.99144884611005	7.03765328215366	6.12857567133887	6.34404984090551	7.45828228921333	7.57519896370486	7.36493788423416	7.84879994678995	7.90665505000875	8.06611682635761	7.77476121354521	8.09601169573346	6.57649167827138	6.3594768559098	6.44697420172636	6.590302544972	6.34509741153571	5.98314950662841	6.00095209130697
L1MCc:L1:LINE	6.90203204315379	7.02254344380036	5.49599548363442	5.93551253313693	4.2741179802543	5.43016207128899	5.73257290936282	5.03261443630707	5.70941982841741	5.68959509408906	5.13000909591081	5.05589160943529	4.64632178192632	5.15336316843116	4.80342917490952	4.84151293763505	4.3599286330709	4.70546431117526	4.26221693380002	4.28706460570603	4.29140044676801	4.22265232570466	4.14751556218205	4.07522325593689	4.77712754411723	4.64070739914227	4.39914558562891	4.39927606105959	3.92248255452991	4.30871264208	4.88222153751757	5.05604740105955	4.71227168905958	4.41044753952479	4.40750553127158	4.70155244751309	4.33706388707315	4.64292515756067	4.28120942496489	4.65611318947606	4.41480609052933	4.56804726794324	3.87595260841917	3.06172817190172	3.35485690322139	3.49917737520684	3.28644990598368	0.900094594938394	3.07657625508072
L1MD1:L1:LINE	4.50042828118561	4.68917396367499	3.97382617782818	3.61663192198339	3.34583770004602	3.83388298337866	4.7231545734816	4.53146060745506	3.67475515914718	4.20714886242854	4.17085719055523	3.38985006819627	3.7910017081546	3.23849648886395	3.71097616660195	4.24150438336592	4.62833521199435	4.98193517311769	4.08136272870002	4.22367202887001	3.9788020230517	4.06124615596562	2.89344283580462	3.18923102074618	4.31265111991193	3.41115222329192	3.95422260676264	5.13927979255357	3.67751003277428	4.2986937730526	4.15601548932122	4.70835770705645	4.73194756382582	4.28443942048578	4.11938418800228	3.83359168651907	4.03304042078364	4.44835311467249	3.68547490387418	4.28013043393241	4.14382770314892	4.10856231284531	4.43935131953313	3.50417583580659	4.2494631119607	4.24332208303466	4.48278113092265	4.20338978795958	5.13373752636889
L1MD2:L1:LINE	4.90847670253615	5.02646023603019	4.59068673613519	4.64903728741439	4.64154423381919	4.7105149173276	4.83266152817376	4.66672580390061	4.73502409261764	5.3626023502087	5.12374820589409	3.64476311627766	4.90789789875142	4.8251155915765	4.7527395910379	5.43146645062226	4.55529603469815	5.12390052587057	4.59984227081631	4.85158236424166	4.93368596786245	4.88618549745188	3.97249711557307	4.17975698361872	4.6949297054201	4.05664910074282	5.38141685615575	5.93052616602122	4.4156086011965	5.03510175910187	5.26730469080812	5.66462607965244	5.02559770735312	5.00206163576049	4.55144045823724	4.81254922348511	4.69416157462418	5.0513855987162	4.84029162343137	5.1465753988129	4.72256453253112	4.95070352908703	5.08354131645823	5.01086239682879	5.34581624201103	4.98889680423516	5.04279532523784	4.7739516499044	5.77698907927343
L1MD3:L1:LINE	3.55500545374141	3.68415202309455	3.4148902457895	3.86897908814396	3.26251706857582	3.3826956259324	4.02889132137723	3.63759131358582	3.56817481237182	3.93438467287133	4.46097928048438	3.58086913270671	3.66498393733899	3.60470507297172	4.01788020244121	4.03501971803835	3.90794350932784	4.25276642902712	3.85344239079049	3.67074195682872	3.69010006269917	3.86191325334513	3.36306412897229	3.46908745236657	4.1285342304993	3.59711677136438	3.85177896239994	4.60278181373346	3.85935254764291	3.95692117066555	4.12157235417768	3.98014977697397	3.60113213466307	3.90875439932207	4.06614653857414	4.42380476216403	4.08695682386496	4.36034738203108	4.35323478616108	4.67328769436597	4.29785382670772	4.57088575977242	3.80074513093203	4.19420613072629	4.24104609884975	4.05240336504349	4.15090084559713	3.97061849747702	4.62016405215019
L1MD:L1:LINE	5.0133727140438	4.64876442533711	4.69089601514655	4.5387333891292	4.13455003236476	4.68341298754981	5.46155341000258	4.88679267883433	4.44226218340769	6.13750957251341	6.12351768085912	4.74680814807206	5.31576463888885	5.42833285367906	4.64033898004346	5.44341973662185	4.52348944386424	4.83824362408057	4.62654727753639	5.27596165631603	4.80802577449992	4.80543173281304	4.10927168416087	4.1697818385619	4.76863692707208	4.48013271435366	5.00904680564936	6.50638193911586	5.11696376217427	5.20664269720163	6.00521955976214	5.59639073724767	5.38864015503377	5.21450989795795	4.83167903797636	5.34009549403818	5.52762795586292	5.34293071372444	6.57900337239619	6.18695092284557	5.9084868393737	5.85395891266336	4.52795886605558	4.3115651353835	4.32935702118147	4.35101450802746	4.98667904775446	5.45654376330255	5.51454131352111
L1MDa:L1:LINE	5.96349685217128	7.93319746504424	7.67373005796	7.67579142752977	6.64483822296904	7.1805081538803	8.10486606518798	6.53147624949942	7.7511230122763	7.55925194419748	9.04887961598987	8.27941698572569	7.74155520712019	8.3500365494315	6.50881896124232	6.86823306209457	6.53128617107382	6.81424957851217	7.31205120659592	7.50044624968662	6.89918663217623	6.78053967889889	7.09149517251318	7.04782505700561	7.08519312955098	6.62395122746848	7.13545621882556	9.84423553595339	7.89721210715954	8.56485546919909	8.21429040389318	8.57893437016451	7.88029009595475	7.68624778163307	7.31399613085763	7.59935759346987	7.33149157500058	7.84849956917011	7.91580380983445	8.04521673727394	7.83531926149078	8.12305416834445	6.84905837331526	7.18783769082794	6.82418453415603	6.9627783801689	7.78328193209832	7.76773684788088	7.4140368422765
L1MDb:L1:LINE	2.47093406899581	2.29457358677347	2.2504064832967	1.19362547411809	2.8608556927069	2.89926897635452	0.665496304361615	2.49148892028192	1.86080777494376	3.03267943201607	2.2000281999196	1.68260301589021	2.09543735393219	2.51904393665069	2.46215279611066	3.19899593422437	2.77798797009402	3.27585107533653	2.63275610549081	2.32130268809798	2.95386073908443	2.71581086004123	2.78706243224605	2.47583567935629	2.59018343115527	2.91601792932061	2.42250277870636	2.41027422627537	2.43247574165057	2.83319545457046	2.20271796365098	2.97660585937972	2.67937192698438	3.47919173963485	2.84125834719329	3.21471685717132	2.52609358157942	2.54585966172547	2.24631705319723	3.08907083600965	3.08537459130399	2.82239427079288	2.02859413309235	3.0018433194455	2.63290773175774	3.12373917005224	3.386258707174	2.50740258111467	2.11698871745324
L1ME1:L1:LINE	6.49905890762489	6.8412222011419	6.07193088542993	6.07111558138904	5.51573256126705	5.93924271143882	6.81320611032737	6.39973255086882	5.7818286394891	6.69618306509276	6.34727731187246	5.98219494060187	6.08762338639598	5.81078746906402	6.28959682666145	6.76827596189004	6.02953188183035	6.42292019966175	6.05418033067525	6.19583331051089	6.09009578724897	6.07682858729959	5.48325118041193	5.50903888433978	6.08351618520556	5.46119690217206	6.06198377557003	6.96023012813931	5.72779499016266	6.07400872101628	6.1909327794081	6.30608598463992	5.96923254430186	5.93817395784884	5.78586334279574	5.9183413247308	5.95617997309371	6.16616949220886	5.89064733739898	6.38126726114106	5.98781725539114	6.15738688686342	6.06920103737575	6.04522224646684	6.11534590430383	5.92440678563174	6.23868937821812	6.23619956967543	6.52521772452114
L1ME2:L1:LINE	5.68807610826144	5.71789288552289	4.99947378183657	5.14661591803445	4.63615546019384	5.02254362183763	5.31668784795101	5.3037601980923	4.94593240281245	5.34382506388418	5.05095988438544	3.902005921623	4.938135642359	4.82273136302845	4.84830296745075	5.55718117727186	4.75115138446352	5.23195073123288	4.822461850413	4.98358447074461	5.04635591469984	4.99826586999608	4.09097291190835	4.05948947463468	4.78228098723965	4.24770433750553	5.01428905998151	5.90571169668201	4.47455113682995	4.91586746747763	5.26342119078172	5.02254188486549	4.70022915431498	4.86437683830045	4.58839875183413	4.9081344902383	4.53233853937857	4.88567409648787	4.70272624208356	5.18720451070164	4.54200096036806	4.9366462886278	4.99892561455346	4.88161366599627	4.78436786584106	4.99074125603381	5.13700044247557	5.16830306282663	5.21351356737418
L1ME2z:L1:LINE	4.89636373214539	4.31516216822515	4.98096567329283	4.60109683941366	4.58467933002278	5.23981564675944	4.89515158923974	4.95056054954539	4.36907719788025	4.91331819071816	4.41385304397305	3.63959180546428	4.78998903736351	4.87076927258546	5.14731304020774	5.57108199083041	4.67858069162869	5.22638985149314	4.6725648641095	4.70291783045118	4.6709293157109	4.6647666967301	3.67716283186801	3.99693902572249	4.58451365341882	3.83708764281111	4.6657012220189	5.14769284408785	4.00159053710033	4.5662726695867	4.56800165086059	4.65878615486672	4.77062641839093	4.55235355284948	4.05589959283615	4.38080139357775	4.33070119328532	4.58180411821381	4.47540936938147	4.94123292683123	4.29635794011614	4.71918846971725	4.65485612703607	4.71517781937443	4.78455666976875	4.38648057020774	4.52377047545585	5.06675981874012	5.02442157648644
L1ME3:L1:LINE	5.14792959894607	5.66853949971086	4.79951813824614	4.85933650312788	4.3467995316891	4.48859126799162	5.34013236823106	5.2266879921628	4.69090541048881	5.36458167788371	5.24923968868277	4.35294817420214	4.88224021737745	4.68367611176233	4.43457597567759	4.95460918192292	4.88705700555606	5.14972501114847	4.73350461348358	4.77822641317996	4.75925785207602	4.68583066508827	4.05621130953223	4.20426801463307	4.60033319236371	4.15586638341195	5.08257329792044	5.65626154363123	4.7475572781324	4.8400736281081	5.00890542355682	4.89821198849651	4.72606173164855	4.83908748831927	4.50652185435804	4.79554423556415	4.6435946850836	4.955829083155	4.78363541932476	5.20099783283397	4.69882454522805	5.18010893844098	4.85128207139604	4.44829160338514	4.7163995017366	4.69730968109077	4.76047626097241	5.08279419368296	4.99133634458687
L1ME3A:L1:LINE	6.01177927035112	5.65023209204463	5.42617111005051	5.64691512881346	5.19040871212845	5.56043331559512	5.74056930806252	5.63668372810144	5.60611754670335	6.33893609804196	5.71548148067795	5.51998156089098	5.87772065188519	5.52901262513192	6.06710202652402	6.40287192965211	6.01495389493699	6.20501662855593	5.80350072505845	5.93156842036158	5.97373114780954	5.99998114800887	5.65642902602942	5.72779453918857	5.9354522601582	5.47958447946339	6.10352486784287	6.35343103512663	5.45226754686118	5.83591957685703	6.02502067305492	6.09870973524928	5.87209520753552	5.57716885694631	5.77013606530778	5.89107350042931	5.85583199925943	5.86598411172896	5.67308935264526	5.94423895871283	5.68340052424138	5.84907585972211	5.52146657732708	5.49745437684971	5.4032618161961	5.2998445805451	5.40018700091069	5.41759554736455	5.67511420782064
L1ME3B:L1:LINE	5.36882343052626	6.01054969342076	5.33630825148903	5.33986338376013	4.38125076044335	4.91445645145709	6.06759229086868	5.68688847436657	4.98832713223815	5.7727893690285	5.66787226858566	4.77739157144414	5.31196405304871	4.85222241930308	4.92737149092644	5.49911161301035	4.80554642084901	5.04164312056432	5.11994894561262	4.99424068362361	5.10257920281413	5.07478301370558	4.18266705951703	4.23525976794141	4.96460254403361	4.69875478094902	4.96023120880657	5.92101161264442	4.34238780934642	4.79359721072405	4.99902828115873	4.82058523910014	4.80742950781144	4.34360550816191	4.27303260764821	4.35994628185511	4.70495128204556	4.59410852400969	4.31136985742496	4.75213893281718	4.38237081477618	4.50710281101684	4.67616802931822	4.17317486134137	4.58690199921301	4.45454882303399	4.45341408156452	4.42926718202316	5.04798579369634
L1ME3C:L1:LINE	2.08689139647506	3.26590059931401	3.1024838444182	2.55513980623949	2.42533051779293	3.20457575599215	3.2501023143727	2.75028811858492	2.42590302864381	3.44190818777354	2.63870197902442	2.04750093900937	2.87034471789914	2.48919097350101	2.91829939069497	3.43550271335075	3.18345307820219	3.27155263457631	3.11855198119097	3.50601219334833	2.74971177924596	3.07141761801405	1.5921190346395	2.10608865385021	3.18676441332416	2.85108012688406	3.22640132355901	3.6059776391188	2.7350169285061	2.35717923547033	3.21337473678569	3.3686806274283	2.7327653910705	2.67599209753337	2.50289157258829	3.38701685550426	2.99285921555138	3.30165780724708	2.88062373373424	3.48315062189269	2.90104096139661	3.39449577006162	3.42455040512398	3.13237020304972	3.36895267302178	3.6342998580636	3.15472936248351	3.58591369046169	3.78764104824107
L1ME3Cz:L1:LINE	6.08699938349065	5.8006050297512	5.30028620596809	5.40196450063317	4.82833435853403	5.26790282930204	5.57387260025705	5.51356161045032	5.29912801003997	5.84470910507637	5.62068862147336	5.5136348517646	5.20422393357444	5.42139431711878	5.15106070230798	5.52485077523337	5.22330434159261	5.42852485568737	5.45919026213714	5.33032347001381	5.04249287214338	4.98621092949073	4.24946713262175	4.49798510841932	5.16090944139426	4.62076602155903	5.02569283944265	5.76392772565963	4.22755636969356	4.91807179223625	5.06738737212378	4.83142906266036	4.78853199972207	4.86631724084968	4.53010785336391	4.71974347091493	4.58649728964071	4.88317929269908	4.64265266880395	5.19182345655793	4.55132503724319	4.82966782653399	4.65485612703607	4.71579567543363	4.61569891027429	4.46048148744219	4.52844494139655	4.75046851779913	4.93938548710437
L1ME3D:L1:LINE	4.22457458012026	3.64486573402072	3.50751539518161	3.73517240301942	3.18488507069122	3.2416170276725	3.56033834238868	3.52390057179405	3.48551315950865	2.92782155522281	3.72212410219855	2.94189768624879	3.59141249385771	3.29843626935242	3.91284231946887	4.05712537550196	3.25474937443285	4.13878239638566	3.3215241736414	3.64597823818364	3.52637993185576	3.59660347864788	3.30196138139967	3.55300763678653	3.54826639801121	3.00203080398065	3.69122523052978	3.32985366207675	3.17905962643595	3.40711100308079	3.63466691412934	3.93897680479262	3.8956995396252	3.14072194380984	3.18937946105826	3.53083686494363	3.85358009627072	3.75969743989884	3.398695766021	3.93906048806256	3.00700552418848	3.76123024098809	3.54090792378914	2.67333925247346	3.5621018684678	3.0873224689999	4.01972679997012	4.10006951349739	3.71336231105961
L1ME3E:L1:LINE	4.42663861564341	3.62070580135559	3.75448388007297	4.10094679032802	3.84111530742353	4.11834759484682	4.57234465399974	4.1066046336327	3.94145051796923	4.24890715389317	3.9610160104809	4.01010446014879	4.17243176976226	4.09673315077021	4.25924967793344	4.88231757842556	4.30742248225814	4.49224639966102	4.31396289126105	4.31133764206223	4.37367779224297	4.09316861119471	3.86041505415492	3.70494445695377	4.17933324282147	3.77056065412631	4.56442202016507	4.96704543729302	3.80823576908551	3.94219862055628	4.37974767991467	4.7823739627363	3.87046506844666	4.14594030775932	4.00401475746713	4.31688407315235	4.15431940787915	4.52982937260512	4.21402863093376	4.76139496187624	4.11283806083008	4.47891467019806	4.14846924435068	4.31556698773055	3.79950228040688	4.02910956434494	4.3426530127267	3.82986890070059	4.34582883117381
L1ME3F:L1:LINE	2.88814099498066	2.94401633309868	3.08145810271245	2.95581448602502	2.90103967052593	2.97327533798131	2.79794338338145	3.38837552196184	2.72782745781113	2.31896009738092	3.25799885298218	2.06642894889489	3.15995543125732	3.33730019295909	3.28825781034622	3.99739151653429	3.26058880708441	4.19946784730275	3.40161510778645	3.80270784710548	3.72879735265286	3.54980248520839	2.4018000314554	2.29169428584535	3.18906591031244	2.85426992225216	3.09975859192968	4.84512520559617	3.06068511977397	3.62486785418237	3.71788322015042	4.16534839672406	3.35220446619315	4.07397530290358	3.08870973291774	3.15302328816598	3.53455477325323	3.58375752569441	2.89267207225041	3.91125820675061	3.29332797712422	3.60282423559069	4.04844712607895	3.15811419903951	4.23321316062857	3.70042694188631	3.69383550632798	4.55598917174646	4.35531057098359
L1ME3G:L1:LINE	5.24216852817851	6.07689245275734	5.46622887067801	5.53424719382384	4.96087003266545	5.11295289540266	6.08581717851264	5.31163844601573	4.90326764748084	5.52827535376591	5.84591881142819	5.29859111808883	5.60347460339837	5.34618350932334	5.00678422062837	5.52856784521775	5.35205744133656	5.34991667288091	5.24433023724957	5.43773770741169	5.32080678063279	5.39106333002504	4.71136073818587	4.7942046400516	5.1742599257624	4.85506109860174	5.4680971427839	5.7381838121677	5.15177316684013	5.48731971012238	5.66834572911619	5.44341338775948	4.6284111529083	5.32595159245448	4.95481172337999	5.09893343722129	5.08672327789644	5.25649273124593	5.0748134073753	5.49618591118481	4.97328141074943	5.26629794696321	5.17347151428684	5.15956777951938	5.11061864076928	5.06927081796753	5.18874677904909	5.45799473738377	5.5183827366148
L1ME4a:L1:LINE	6.681514831012	7.20014072013285	6.55294602319203	6.83080981002227	5.93708615105457	6.28411722001515	7.2205778405028	6.81092057689168	6.52592361927307	7.42472359657548	6.33384319436233	6.32712622808446	6.53367533711312	6.35302590619356	6.01303480525375	6.83711298911143	6.20364784122966	6.51029141674584	6.34654129768117	6.51092420256547	6.22627733088066	6.23069697064309	5.13356675917493	5.360636392203	5.94849369343764	5.12185468310617	5.8934334983832	6.1620180067269	5.51531918761367	6.12107868306343	5.94375971162566	6.11932902245202	6.00607688159355	5.74496563112096	5.52504171255718	5.91130561475452	5.90241514421475	6.09056010497838	5.83363827760307	6.38028487386115	5.84229471729352	6.16270912550554	5.52755039552283	5.64375371804316	5.71669250680977	5.61710880380184	5.73902478514582	5.63573297611018	5.9595762755961
L1ME4b:L1:LINE	5.60890723648721	5.88782208595603	5.61179761455843	5.69459996694464	5.24267714067421	5.53954482764777	6.22865625139161	5.70765645470561	5.28183920623395	6.23029002203741	5.93422860396895	5.35191146725708	5.6717922686009	5.4732071536148	5.40948473775763	6.15900808685378	5.49605077048866	5.88627223367805	5.58869321878105	5.94798007073537	5.51530746599477	5.58115879194122	4.91180571529842	5.00265463814654	5.33519882649095	4.92089077550293	5.46154044707437	6.39973746084298	4.87629700006785	5.43477442146777	5.71637860434371	5.60881651840469	5.70756962092255	5.30026600714176	5.19128072929135	5.5054802112002	5.57061601930284	5.74365272993659	5.4904706852497	5.88012018298413	5.45336152613436	5.63957636857548	5.4533521163251	5.36118674625815	5.39468333221611	5.39484043031397	5.67178896000664	5.91554099213106	5.73418521221697
L1ME4c:L1:LINE	4.65738339089517	4.67740379610483	4.28423497307085	4.48218390923873	3.98717473310395	4.49206852446548	5.01785324354875	4.82145375096089	4.02876196997987	5.44111134774085	5.01675807749057	4.22145616503127	4.84721036604823	4.37889718048875	4.57929219120498	5.64775636248286	5.03706960716456	5.30301522142897	5.05862992664451	5.13049398931531	4.97065590777873	4.97065506025209	3.2709991557957	3.52633938970437	4.54915789903831	3.59408186766922	4.51091299036896	5.49347855500423	3.74258720191841	4.53272808732751	4.50183684866854	4.3610847888361	4.22112194005982	3.701891733612	3.96068304160733	4.40513669509255	4.27454353009182	4.76534421572188	4.09364637358009	4.95300469313902	4.32002768420204	4.60213830327652	4.54952162628479	4.41045814385391	4.4284479238257	4.10886382038363	4.83795564713254	4.74774927751038	5.1996832025798
L1ME5:L1:LINE	4.06729471957562	6.01406519720116	4.5223437666617	4.59202173350053	3.15478246328331	4.47013461400239	5.22833125468318	3.72110865991847	3.76176653613681	4.02265787968138	4.11847752995546	3.66138754006416	3.64501850609329	4.74088141672111	3.95392234521234	4.11797363591935	3.7198912778249	4.01626999426461	3.72803366826747	3.90991113042375	3.78849761760175	3.91048792349369	2.89344283580462	3.00110198727708	3.54343935726289	3.18709584672035	3.69249105348361	4.52752145327934	3.23337578350697	3.6876687554214	3.29438577996628	4.26982454354247	3.28766594505558	3.67034337587707	3.2969646717382	3.72425960712442	3.43372625071046	3.80353664502326	3.4834482760009	3.72594711110829	3.14392790005556	3.39999532562766	3.15696419667534	3.4817972795444	2.60157788161682	3.28260906581115	3.28644990598368	2.59707565783916	3.87880583006622
L1MEa:L1:LINE	6.57500804944113	5.36339122332846	5.61169185600511	5.41928452122519	4.61745604505385	5.08248727665465	5.48837594885078	4.32563499568574	5.77800965451531	5.53635676879463	5.1344375559574	4.7119386315222	4.53754146448543	5.14926507293437	5.40924397695232	4.59255086898786	3.66216475132105	3.37160678867462	3.86187816427085	3.94077777840428	4.09783017743819	4.10388299940712	3.79432494232593	3.52792795238951	3.87991159388411	3.82870937716511	4.39319970674413	5.37603231721169	4.10570339196	4.33272118213201	3.73372662963514	5.02129071172761	4.56859979051764	4.21253987934043	3.64902900311925	3.78163194758835	3.71923204373964	3.95978596150744	3.5676918682178	3.19970046434749	3.67260275298019	3.87205351557786	2.47940174713209	2.58024882940745	2.12045741226475	2.86520860715371	1.71990796046896	3.05876017867093	2.61175690432337
L1MEb:L1:LINE	3.10216396189806	2.67111565541238	2.65992839210047	2.98421876245596	3.10429306336092	3.6644390468166	3.00139137623719	2.96681643078041	3.2507014200933	3.49244988498178	3.73675576446661	3.776842778669	3.68055967766555	3.92580751368917	3.64573564473355	3.71607996017878	3.74486419875628	3.52464326225847	3.85638465109621	3.43658807050704	4.08048606398022	3.98421096935604	3.54123431464377	3.43657817380128	3.94351361673618	3.73951029420559	4.02742601078594	4.23102123237668	3.59923778755809	3.35351267501802	3.66237854883768	3.76649124217593	2.97886694916287	3.45449912704447	3.4156362014557	3.60294015884498	3.84899818676561	3.9503072175529	3.65101249968801	4.40805554435341	3.5835578216548	4.00330180218782	3.81331703742769	3.85808069487151	3.8796227636978	3.73695401212369	3.76635247554014	3.86558698330267	3.6879372126938
L1MEc:L1:LINE	5.21860869742715	5.65252461941275	5.24811850317613	4.92846057612264	4.7512331801906	5.02814397588953	5.91082114076914	5.75381956966217	4.89659251623898	5.39923727526979	5.73126603949311	5.01758871395219	5.06024956395322	5.21860230160259	5.06280166452019	5.77013513263197	5.1936279575485	5.73384655859105	5.23160061235394	5.29631744228543	5.24127450917136	5.13261392252716	4.57598340964492	4.55924660532363	5.19333790861359	4.61530749272191	5.34779325513957	6.48733299132557	4.70486909761116	5.22150817628783	5.95778358597657	5.9521230868682	5.88573839078912	5.51080579109824	5.09371168247729	5.36975336012646	5.25855600833619	5.42805633201468	5.21834194294925	5.79384523728192	5.10895011450128	5.38080765727463	5.64743995239903	5.28294208279746	5.5232794896539	5.40693214750512	5.45770911443157	5.59163765624496	5.89916506299264
L1MEd:L1:LINE	5.84344300445483	5.67684295855011	5.24796635406971	5.56889858577619	4.88858423798145	5.23830807435029	5.8755111381564	5.37690575772454	5.30666592743334	5.87615402926061	5.92343455126546	4.71149497579177	5.45217874074775	5.3960506349091	4.96636725750359	5.70021132205429	5.54384714207128	6.1601450325724	5.44068365231836	5.40824984531661	5.25587748878384	5.18064794299327	4.01722001556705	4.23682348991759	4.98426772373147	4.29931378744424	5.1637786274369	6.18419743660767	4.62257809880667	5.14107983301431	5.64945973576246	5.58843454252019	5.2123139801071	5.33967304091196	4.80059752527532	5.09012855398855	5.00631975477609	5.20684235196969	4.83772642322183	5.67014493097809	4.94551256131073	5.19601141423504	5.35104246832219	5.03718368644203	5.3215058934513	5.17377918189079	5.63358705239209	5.61497751405873	5.83257329112588
L1MEf:L1:LINE	6.66745494883544	6.75121323521901	5.8982892579184	5.88747231641487	5.39718850580745	6.02275495963951	6.33420858033526	5.53006250048557	6.0492234045991	6.19582249653287	6.14551110106623	5.88544536920594	5.27883072105214	5.6874774980906	5.19168317567833	5.46295206719583	4.69899490486916	5.15544708482597	4.72383380359745	4.96473639231304	4.96952104856861	4.82159281833547	4.19605638088204	4.15970618657316	5.21781893536734	4.91401233446444	5.18958651139277	6.06297773897519	4.60181454537199	5.289191366374	5.58446559692435	5.50730399742656	5.53565299598525	5.11402506236361	4.65588783606196	4.88829256943929	4.6976073077898	5.02644665036895	4.630613790086	5.32009912655278	4.77354008338391	4.92716379955829	5.19402821525568	5.23204203441492	5.14989700002269	4.95042247913167	5.55894433675395	5.20444716838028	5.57113485629293
L1MEg2:L1:LINE	4.41853008526694	3.81532407729069	4.03656084230863	3.87234528511915	3.79386242257298	3.88453361320101	4.22544207509966	4.21132800368121	3.52086567822437	4.36583311584465	4.33134728086712	3.87880770532568	4.30561308361549	3.93966867905433	4.00030162479746	3.82730559528901	4.64651920095734	4.84553872266475	4.68466861874974	5.09375433954048	4.4945086815236	4.47256373726997	4.19439248698735	4.3518248826121	4.56030497838148	4.23657544681082	4.44339384109325	5.23542749334488	4.33556589352296	4.46393084269185	4.58187955634208	4.47623970208621	4.28404530777381	4.05171093240618	4.51128376811828	4.50522015364954	4.47446375647559	4.74499811524397	4.55573588576984	4.96579556519964	4.55479927351137	4.74998974967579	3.15066165480453	2.72288498902489	2.90298443649417	2.95064641969591	3.40692059923795	3.7951833427127	1.75057412421695
L1MEg:L1:LINE	5.35053057145512	5.80562793881959	5.55400448156039	5.81667679353638	4.88678351720675	5.37942276548438	6.28396683693571	5.90024956182139	5.19404197458698	5.83898350835651	5.71409033739772	5.26241990122563	5.89830618885265	5.51752976862186	5.64345059457387	6.13751703601812	5.74422099152012	5.81414747237905	5.74591068936187	6.2738950245507	6.40095810949379	6.29079207166347	5.17157229118561	5.38074767837881	6.2806306932726	5.40739065485806	5.90068900670144	6.33673369910896	5.49713435087859	5.99343718202539	6.03728430341135	5.63100525122377	5.66656694760262	5.67764738939049	5.86191402919974	6.3590901547416	6.11104827046163	6.62010413862203	6.29077084580586	6.78237445133803	6.12100380853502	6.53779195216465	5.55180865196775	5.45952558297863	5.79562540629755	5.4618448124883	5.5914542156406	5.25174427362528	5.44697838729889
L1MEh:L1:LINE	5.20731917560605	4.94205398911784	4.08152346057384	4.5500107824905	3.3159422352494	4.37040902348927	4.36799230846672	4.05802676115285	4.78117388870812	4.69477848119522	4.16577735379706	4.6282484133475	4.10996786562306	3.65257849771187	4.25467649923147	4.69456689992284	4.73811597176657	4.91665464704885	4.5524654604561	4.80566094193037	4.39070237775413	4.23050782564497	3.92568005552785	4.16727242695648	3.95105269390935	3.82389009072916	4.37386777844464	4.71144655708483	3.54035961991424	3.47533612021141	4.66192226401562	4.67351856418303	4.13240189114658	3.53419212322642	4.09986271625726	4.34418713419933	4.3621173895187	4.45220421057459	4.19141054234598	4.31838031606641	4.16794601259781	4.16030555099748	4.01037645982671	3.82350935080642	4.38012934655489	4.0323181232473	4.30837793181801	2.82605012946416	4.08745785315885
L1MEi:L1:LINE	3.38169774376782	3.10696472362947	3.39664682095406	3.30065497231675	3.24094458332169	3.31464216268739	4.06076215070365	3.92470761515971	3.15790305310413	3.37270063187185	3.7783372470391	2.2513512873889	3.76871521953972	3.3848150685666	3.92884266081531	4.18541491671488	4.05109514532935	4.65522818498747	3.97925530634695	4.23311681492308	3.99196677014291	4.04536539250937	3.89019961551244	3.92168457123277	4.47063812157978	4.26649893928309	4.20065659587864	4.46861229492598	3.5534573841043	3.66953430116794	4.25275207571491	3.46517845582828	4.1647916836171	4.08552909515586	3.8645486293228	4.19313937015248	4.2594260842159	4.20818442574633	4.42236663339699	4.48662235165417	4.4964841215436	4.4594600246115	3.54304543796245	3.258476909204	3.44815760911858	3.36707483260134	3.58102855749452	3.84900285528713	3.54091414679078
L1MEj:L1:LINE	3.95780389360266	3.72903134927198	3.42999912621431	3.3814823014507	3.35282584867995	3.4961809405764	3.29413084130078	3.29726550764862	3.48551315950865	3.97487603422607	3.68634417476513	2.57662937726696	3.56220406827465	3.70221361334686	3.11074395512037	2.52802261115874	3.59101242791346	3.92611889727031	3.21720804450148	3.79319112113541	3.57943449481165	3.57272174664449	3.60777083844401	3.56836892194802	3.85895622870812	3.57412725313968	4.21538774045615	4.58020149455315	3.60851716128733	3.56770944034242	3.6719786225667	3.37519530844949	4.10069456615035	4.17344695354915	3.78554468655687	4.13442056164171	3.56856114123842	3.96397006803002	3.59476119018602	4.08859222203353	4.04397364974538	4.13870643919402	3.81657083639385	3.69841320728294	3.5308493249637	3.6801331225465	4.26814383695676	3.18008593502408	3.78263408367792
L1P1:L1:LINE	3.45127107488955	2.43547903985071	2.98827050263844	2.66050032189732	2.44278296774416	2.62430792350405	2.89273196011387	3.0855822674987	2.5730031504744	3.8030808904191	4.59033870063693	3.02673656618582	3.05223718221708	3.4368041765042	2.78808475069644	2.87322852774871	3.17793473546374	4.12209796347775	3.1231496904396	3.63778147097946	3.21709874760052	2.95798917710819	2.35575609295399	2.74169034876355	4.01947315553522	3.21855911617614	4.79405071270642	5.22687983393193	4.00697915117574	3.67893507545265	4.0874781428347	4.09517092490115	4.02746881725632	4.24708020459261	3.95344786792655	3.67694460597143	4.06036195063484	4.2622946809058	3.5828207498141	4.52595069391765	3.92763465766123	4.13957942048037	3.99735719624566	4.01665983474536	4.54653040550918	4.14528445170514	4.4659030931353	3.72577021486318	4.6794389255963
L1P2:L1:LINE	2.78436446698212	2.46086827385553	2.77275087643489	1.60141887198584	1.64389073008731	2.16695798002688	1.374643826268	3.2230352337764	1.86560394720726	3.18164539510914	1.52489952486233	1.35435375844943	1.45134633036144	1.78077632081027	1.97549753327248	1.91895854780934	2.81047342523851	3.95542617835093	2.37983525116163	2.85296239876681	2.6623835956641	2.38076109876656	2.52843268238877	2.44818414802578	2.64710936795128	2.49850448269627	3.68741811933242	2.90640416011333	2.32733698006839	2.87586859569653	2.90961106511556	3.6106010334138	4.12035873483678	3.92592220294444	2.92008702048195	3.03751040104414	2.8844911788296	3.18589701697146	3.24694893350513	3.58698325337246	3.2323206290162	3.33971342386942	4.36146042420087	4.32808432411725	4.18178189714587	4.14194076576207	3.95448627810172	4.41733985920703	4.1971674504676
L1P3:L1:LINE	2.00250400419751	2.22652012352845	2.64565699799514	2.40664811396394	2.22309365129804	3.24564929120043	3.33294850019302	2.75849609900275	2.65231990530299	3.2931274865078	2.94874523163435	2.68498727246377	3.23241051047275	2.47199857296063	2.3299311613682	3.20347021461929	2.78151946287549	4.04450580840462	3.22275975896899	3.12046806273472	3.14935275906813	3.06139247139468	2.75597184517601	2.92864690806165	3.22518721872643	2.5855158596859	4.05156665559721	4.94527737614686	3.13949826870414	3.42686848466919	4.55951596025522	4.20895105200804	4.38727276389019	4.44184121632953	3.36649073438681	3.34851530814968	3.29196230566463	3.17216682415956	3.57225461377622	3.5938404230986	3.59418814195656	3.80971705311515	4.01393835139307	3.40616491685158	4.13047044751282	4.12553904737827	4.25290295844882	3.72450838504276	4.6482477635727
L1P4:L1:LINE	5.54864539356102	4.85470365779906	5.24963872238043	4.82289596179168	5.22612679473053	4.81965808604592	5.20672993852988	5.74999599542857	5.6072528783421	5.19667836172397	4.52673558135434	4.47926881112453	5.14380977981636	5.48103311453402	5.69921094006205	5.95062665345825	5.42116416402012	5.30285380092821	5.61567252327291	5.83872243401118	6.10175307613937	6.06640148190357	5.57127550602847	5.63919879429423	6.92306157386965	6.58852151282591	5.94228367635582	5.44962927438328	5.0964551636682	5.27079245132079	5.69090749874237	5.49060944294745	5.47075010974982	5.50043088982543	5.95945947118091	6.30498200773107	6.14386123366574	6.31614031678858	5.80199159199937	5.71592462434418	5.77976406896412	5.85975603034768	4.77183236472555	4.71125584097528	4.8312139749647	4.7408298444685	4.34984728836072	4.90820117541436	5.1489305948775
L1P4a:L1:LINE	3.14520339137917	3.12289554570167	2.42865471470301	3.07559632306644	3.13419854613983	2.27083811051427	2.25538962072274	3.28285372898731	1.86080777494376	3.72977807128794	3.95878137267948	1.41610176551788	3.78017964943042	2.76256665030155	3.75348095495642	4.52760417700658	3.91364153044248	4.01275711009004	3.81935030848643	4.04069580756822	3.8448336629743	4.0050140969858	3.50705686284218	3.57596197285562	3.49722651410776	2.92198809630711	3.58790330824606	2.93326089795058	2.97047374005367	3.77901853400963	4.3902843627628	4.30310657134666	3.19712051518289	3.4836165256152	3.5577892900201	3.51037981795411	3.81750870450906	3.62121508822931	3.77609313779481	4.41107821668	4.04300979424908	4.41673507994516	2.6231896399238	3.03555437678781	2.54471501972228	2.70962751655473	-3.47858907079686	4.26849033337673	0.495681229463754
L1PA10:L1:LINE	4.71536442057696	4.74688228129563	4.90716339001136	4.62693570689736	4.79432298312533	4.90989544012953	4.72899360022006	4.60675779750792	4.20344533567904	3.25037832378205	4.63682627138757	4.3545347206241	4.62094250958156	4.25892944758249	4.31039086949919	4.35708913279961	6.53525869967797	6.51788797234066	6.19326294387512	6.22893008205309	5.35330439928893	5.29812836100474	5.46050710417078	5.35477874142883	5.63729267760403	5.83297914140601	4.90421363669654	5.80438775304912	4.80594147739452	4.89995473543754	4.89002391780175	5.28449728416861	5.49992344937157	5.56760071396693	5.11731159781817	5.03733431475928	4.89375584371759	5.23094707506635	4.95055045577274	5.76022215472408	4.95058376390881	5.20055206075293	5.08384628748834	4.74120612891001	4.83229447209845	4.60293261878972	5.13427787068766	5.17720387815404	4.89307426850699
L1PA11:L1:LINE	3.25706230531155	3.80011190418942	3.58267596642326	3.35927678953822	2.83314029286035	3.74269835996381	3.12315331170224	2.98000343506236	2.35221531285265	3.75151200005351	3.5398025454046	3.28097070457006	3.23151405142571	3.25006760150113	3.21538478740781	3.57410969890839	3.21593853334667	4.46798942201546	3.16946117724462	3.44802493569798	3.3324528289415	3.47438584592363	3.50539986163455	3.31071913659511	3.63286716716415	3.32148303742877	4.09478859480013	5.43727714271719	3.81727197514944	4.08440018356081	4.73520572052554	4.69065430860525	4.59828202404166	4.13045390706405	3.81575846515337	3.69031378905357	3.78377056487721	4.14489886693867	3.69491529765327	4.57836443660169	3.72564033526857	4.06627660134921	4.18620957233353	4.40091287205411	3.9803060023534	4.3345757816843	4.25334165115162	4.97329520515849	4.98331088770148
L1PA12:L1:LINE	1.17492655454802	3.73916788830643	2.65179826601722	3.12646354160605	2.55400860285438	3.59738246722839	-0.517199101517037	2.50912606176803	2.36970847030017	1.97507011696562	3.10849620611254	0.641913374954804	2.90822803580144	2.63845962573096	2.58298926925393	1.86085091700206	2.8594810043452	2.96335383376502	2.44668219907831	3.00453243200058	2.54555067884404	2.92678097065434	2.7489295625506	2.92575255003529	2.99704226771203	3.63283485396646	3.31785510339535	4.66391620222682	3.09830711156356	2.53547222061919	4.25052242038764	1.07098551972844	2.03440534032202	3.76382037459974	3.9089017968726	3.82201748323793	3.66414760229882	3.34328919072289	3.29012110537034	4.11734163531951	3.43220221415924	3.72622990884805	3.7389165393102	3.42055365430368	3.55631593140076	3.36603587146892	3.92629850481926	3.32659048256998	2.8145509162223
L1PA13:L1:LINE	4.07365657005839	5.0605616249819	4.35654635825565	4.66110810225275	3.61154086577903	4.36779207727874	4.43751540265962	3.88044876498795	4.25826588926523	4.79439166903118	5.48668403984954	3.41206406266716	4.94930351759518	3.95026948504097	4.57431017148985	5.3482521322045	4.18470907003827	5.097688756277	4.20738801499564	4.41516821096975	4.51200535713098	4.54824996490255	4.26432857157166	4.16475670235923	4.14014668792339	4.02159195669751	4.71216691669295	5.07635798737968	4.58965424868659	3.90371471454562	5.27229866010777	5.51926414573542	5.41790936686641	4.83166100460109	4.52132816571187	4.64490541184844	4.55356101640923	4.77513222208804	4.77364441886918	5.19412495354621	4.80957590952075	4.72357765013602	4.92702395231828	4.68378792266635	4.86452676476553	4.83986122507468	4.93723562623109	4.03882132349526	4.83929279651408
L1PA14:L1:LINE	3.74484418057857	3.71879100771774	2.94811640941506	2.36634573493992	2.92695904807801	2.96531773630799	3.32055397532331	2.76121718911711	3.3031916027147	2.86160658775799	3.19472193424678	3.32984921186425	3.25980948466086	2.99887958747992	3.05400864261951	3.4547846429002	3.31304590724778	4.23413958081995	2.92510890105315	3.42501888868427	3.35362782607796	3.47438584592363	3.42604790483465	3.54211258738146	3.61350691987961	3.34320156138341	3.92307052033834	4.51124700415201	3.43331307226224	3.02927300683244	4.34461432592961	4.15684085512064	4.36583858765372	4.24192289558546	3.95758866059258	4.00161900726878	3.58961455043626	3.96501336494259	3.90154744394784	4.48848628509224	4.05927031512086	4.20542598627795	4.19625990818703	4.31464490375558	3.99662777083909	4.39691674394295	3.17427395855648	3.23099830812168	4.02379614049481
L1PA15-16:L1:LINE	1.6157310291015	-2.32384182596464	3.14699214409152	1.9478085452644	3.87473191822251	3.5773675031653	3.2871214668082	3.57455995173882	3.80534335333591	2.10900859284429	2.16836328527563	3.80249951226236	3.01172808580635	3.00341989039871	3.28221549589026	3.00947362624483	2.34865538057921	3.33243061795915	2.80755882987074	3.75419182282387	3.17244847386278	3.42659518208728	3.20380161692743	3.31268958058241	3.45935624005235	3.73951029420559	3.63722837480856	3.77696594010175	3.46650515246439	3.5896883470612	3.34863636971603	3.64092553009354	2.8174632910306	4.21200725615873	3.22008362740224	3.22110665527009	4.27379306101344	3.82775090314386	3.56004072148228	3.00240245336398	3.40884086424606	3.20701386270836	3.65535682918376	2.34130161292011	3.2632464954179	2.89395107601936	2.32050358366366	0.248620110779017	3.46800737598269
L1PA15:L1:LINE	3.74098210681263	4.89969695558015	4.03911251503786	4.13104688062588	3.42404465319506	3.38794498181854	4.07685691872999	4.90032381311868	3.78097737240249	3.51014946208118	4.12152399080362	2.86196347963325	4.22326993784441	2.79934590180485	4.07250771915464	4.34718105457491	4.05175521135992	4.86110176215662	3.80282735814107	3.91348735238452	4.18860520207712	4.23128999228633	4.09924882121221	4.36083707532461	4.95991869472118	4.33833235496534	4.7685011006656	5.9201677307378	4.31360021422993	4.40373957588328	5.22440797879637	4.97418926172251	5.32726966778863	4.90808035980622	4.65742827282357	4.71689311269057	4.73000076135	5.11444959908087	4.65660277878127	5.11024346956551	4.88754865164458	4.78811617127359	5.14447987763313	4.78499441413695	4.83427235640773	4.93300455679391	4.94692733204747	5.58015512172207	5.58493456590377
L1PA16:L1:LINE	5.16097530881131	5.04848569226602	4.77637900030461	4.63905162805023	5.0233143121999	5.17810340274593	5.55863078103869	5.74202892031977	5.14175513814055	4.96459423465504	5.04554144849165	4.77134925698818	5.00684635598761	4.84110720984998	5.08602330363449	5.44484457656844	5.1312706612159	5.3758368713922	5.10256812905633	5.08480419373641	5.13645866456171	5.10916656602953	5.39226847533429	5.22920683039392	5.7320245720084	5.75537649506837	5.63132826772106	5.93094384789294	4.94478136562669	5.20486424144832	5.412975442153	5.93877009524786	5.73652429037917	5.4668230670401	5.39080209370177	5.50418207168428	5.50113921652469	5.5866806763457	5.40027333196611	5.80113811507216	5.47270719414043	5.46655720444384	5.5528584206379	5.3601063658592	5.50828670506776	5.51268421377586	5.2049656578346	5.14554569460652	4.93868360955318
L1PA17:L1:LINE	3.97369826794713	4.64375345337351	3.9068908802954	3.77033967315921	3.16491768517736	4.38532499393691	4.69171167731542	3.82198462929012	3.83381985377687	3.40984437231761	3.44944606215505	3.73236533523426	4.0272825735201	2.51536069123439	4.28031892984481	4.60086346880723	3.50874444279832	4.32934292872417	3.36267213383785	3.65237175022697	3.79586865834634	3.7757242448229	3.36878387764507	3.33025100751236	3.86482134816052	3.544227307444	3.97255404145895	5.08580123567202	3.40654567489792	3.83308575527991	4.19546264320461	4.41445043472203	4.17426652277832	3.86976453975093	4.16406515942158	3.85747002397986	4.07053309703432	4.34192021285291	3.89167352938885	4.4100716740686	4.10380457573241	4.00828934369886	4.942947855675	4.89185236715344	4.85524717440886	4.8717289639227	3.68690440426398	5.0501288017915	5.46092356741393
L1PA2:L1:LINE	4.40039927699588	4.70760492536004	4.29178517782299	4.04760080962273	4.07615364638989	4.90569615928797	4.245424574687	3.89367064116413	4.03534094107791	3.90408638699448	5.09687247232138	2.76113741002179	3.9129335378043	3.99284740626349	4.20133051852618	4.01737220122478	3.89181412739796	4.86072504337274	3.55576578761371	3.99569022136712	4.07123530420806	3.99119354136717	4.32823607067533	4.22661531332507	4.50636739994538	4.41876376797737	6.1629035417511	6.17021499939825	4.4070556452085	4.65514842841241	4.80451015560606	5.04815661656601	6.0661452439315	5.88641646767214	4.96126948561314	5.19719086348555	4.82738473434548	5.24002075066701	4.84625162404519	5.34886659172811	4.78416619399538	5.20987123236102	5.35255859200173	5.18525870150753	5.44936574883031	5.20516549571146	5.79632107182862	5.99755803410831	6.01791796570407
L1PA3:L1:LINE	5.31417111585055	5.35216810606424	4.62275650738653	4.94977136856903	4.59115970912109	4.80707138746761	5.16548517010496	4.20749658136965	4.78634453104504	4.39261123492605	5.15939282930271	4.19689031007143	4.52924671090128	4.77072265729722	4.63877932285181	4.20855644527658	4.10100088126639	5.53779287516254	3.99823609171543	4.4706139097383	4.61586953852787	4.49443581208864	4.82127887592095	4.6307641121738	4.75768182822628	4.56938677098043	6.27288995302005	6.56989233355641	4.9496247719306	5.19502579244803	5.35876084780752	5.71302844878432	5.97134189084656	6.01638435429071	5.07056017033858	5.21902261399775	5.31046605024126	5.45778857324716	5.25030090294898	5.71510573525788	5.26655830126592	5.43217661084283	5.71634025914845	5.48312435701844	5.47751504640101	5.80666399385326	6.07519915153696	5.92390512453355	6.16267585005912
L1PA4:L1:LINE	4.53973852831461	3.44552029433754	3.92590614640889	3.89418850875166	4.24143901603127	4.4428588334872	4.32864430002001	3.9959616521098	4.15857358150186	4.67876775406899	4.34390679655052	2.93010973049675	3.93802445979782	4.20285239180586	4.03420317647314	4.43561389591192	4.27364426447389	5.55850853322124	4.32275517372205	4.61574064806144	4.51558745051349	4.59606340752274	4.07608891620912	4.21390664347084	4.63666079729613	4.22045906252836	5.78606377708719	6.16262545628585	4.81187401240624	4.96892461022452	5.36668807663665	5.56581442359247	5.97845357377113	6.12943116859881	5.06101030239874	5.1670168043254	4.94722770030943	5.1640731818083	4.77774371862012	5.38446029106372	5.00657418073064	5.28839365779855	5.70869732414727	5.52670301489845	5.7540418516302	5.62452351447039	5.58672552912906	5.4297155087329	6.37387679097521
L1PA5:L1:LINE	2.79010336365114	2.42974836514172	1.67774869999088	2.13886378202711	2.45652888864879	2.52185619859446	2.54717510475912	2.63695943327791	3.25428779572453	4.66426837878971	4.0752212247894	1.71420835530554	2.92054346239149	3.12484545975658	2.1465619355418	2.60400851813667	4.16546088173336	5.36777565321815	3.70266232852545	4.59519044978308	4.18943130703943	4.07870181277696	3.30601818209529	3.58199517365978	5.46815881933857	3.98628823998644	5.68931039859258	6.23625223254017	5.24600621171894	5.02708416831285	5.46413610175025	5.57978805641927	5.93387602638727	5.82240368615916	4.53127267586021	4.98487721459591	4.86174654550057	4.86384283483063	4.79308005890286	5.45772629513533	4.94512140151697	5.20055206075293	5.847195142612	5.67129128276577	5.78997723037826	5.67525173886117	5.951609461502	5.9712710697396	6.19382595126733
L1PA6:L1:LINE	3.3503320844896	3.21872805510784	2.99408447250386	2.98538494334614	2.74761811942219	3.21604018588285	2.61829511441211	2.98869914202992	2.10676600402414	3.36054981408934	3.21280905273793	2.63493368424756	2.75304419129916	3.08702797425663	3.53442738889373	3.48218361708831	3.40910919365228	4.93862064446195	3.36687508208429	4.10351379245734	3.79586865834634	3.70549756688702	3.3476495655711	3.15525266710433	3.73112285719823	3.462719202852	4.49175747507921	5.80950889876968	4.47713779114336	4.41724569002461	5.23697201038871	4.91174827674988	4.70626854940812	5.09437806497981	4.38417891545394	4.42507945959603	4.02440727363894	4.19832403361225	4.26464278101699	4.88334286937359	4.50563331619719	4.98313055486596	5.16956089477796	4.92963106149666	5.50929324767916	4.76908104301363	5.46190914685587	5.44610185626752	5.48336865667198
L1PA7:L1:LINE	3.61946074904564	4.45418434634271	4.41421999700266	3.97405054468718	4.50565195394221	4.93695458824354	4.32698798494155	4.6279900176137	4.31685649861403	4.14179444288333	4.63705336347438	3.07233183945873	4.59329515606727	4.14199310081854	4.2477772767712	4.24150438336592	4.61019200413413	5.41230634446381	4.3737259097583	4.80273107350966	4.76762999400114	4.66729770289014	4.68162813732683	4.67154395617455	4.80491997674662	4.51824427203915	5.25558362855901	6.65412002091395	4.83670186674143	5.10619177212172	5.54866839473082	5.94251448304755	5.93302886784737	6.10846106288394	5.03567491987644	5.16093220995249	5.01386967379537	5.02608583492213	5.09652797362201	5.595135711305	5.13807997649279	5.18686779673609	6.02747747929351	5.5932526894701	5.82519954608002	5.6165614284529	5.51147862495679	5.53894645027379	5.93525196297362
L1PA8:L1:LINE	4.73150715522387	5.19963948660885	4.1787414875305	4.31749876416208	3.85890484898703	5.40691186862133	5.857197887446	4.89422525465681	4.75198049403613	4.79439166903118	5.34115306135558	2.79034778812159	4.50569871491285	4.27810549059683	5.44169974524363	5.84045268912901	4.67734601469258	5.38917884994726	4.55903482714764	4.4764760394351	5.0247430273686	4.94532768110381	5.13714109279351	5.06154702826626	5.07648380939187	5.07285011600684	4.73316328570596	5.64112512174148	4.2517960104575	4.64295721014799	4.46361563584835	4.85221438168367	5.0571221505629	4.76191014604557	4.86724586897111	5.04318731821311	4.67825666678452	4.93982874180856	4.56589972255984	5.06367583374917	4.75336581248966	5.00393368249572	4.91084236946704	4.46879558358284	4.71011463563616	4.92253782364755	4.31993398282834	4.3618331573055	5.4381761670437
L1PA8A:L1:LINE	1.71691617334884	-0.244400284284807	1.75571024146059	2.22224539096616	1.800236800478	3.42729993216916	2.60678750756063	1.64062599373022	2.07622928016406	2.19625735855907	3.00371725487937	1.86262836042381	2.66537478967567	2.24111803914427	1.66262521199214	1.60953648872115	2.66842576758249	3.6014096320788	2.49224481875687	2.74846062081741	2.95952647662011	2.75420999297577	1.80396303069978	2.04505276326384	2.82083014397263	2.44721118830872	3.79462054855999	5.19833093530089	3.27977360203778	3.45943983172391	3.92338151119531	4.05156288517255	3.8348378908035	3.60702511114473	3.55932893620569	3.48787082906019	3.46623552927575	3.35678987794179	3.40768055242881	3.90125812341603	3.29128507549442	3.92965526201952	3.82573285144014	3.88348345070394	4.14489030804113	3.55835578771365	3.61232075128312	3.69438755620699	4.80978052285272
L1PB1:L1:LINE	4.22252749649853	3.92998698561083	4.1430959361471	3.82213789055673	4.1671548013674	4.39525301783684	3.98261056881323	4.00147999484824	3.69875940886667	3.61719277157322	4.67492824021454	3.51555138479765	4.32051376983139	4.42613245257356	4.36863251146455	4.14096315414405	4.33389572875132	5.26014326986601	4.45403801398519	4.70655861117183	4.92541331875308	4.69570728858418	4.85495798292882	4.89093743974833	4.92407256294805	4.75361672530015	5.10746568461307	6.19963761896755	5.09798368477453	5.39772552481411	5.29643064556518	5.95925411850066	5.9654791703933	5.76387926317135	5.23743146112745	5.32777500965014	5.29679474764329	5.17377136512581	5.25567042270318	5.56195582883899	5.47478260131914	5.43241616049064	5.53447218772117	5.30978546634056	5.19810680828662	5.36880738995386	5.39066845200042	5.74771020839972	5.88659138283962
L1PB3:L1:LINE	3.84185495600106	1.64645008758748	2.77636098865899	2.93519519882229	2.19689127890401	2.52392873819643	3.63838908594578	2.92848028203686	2.33740022706751	1.40727766859295	4.00383600766383	3.46591713741756	2.69033708423558	1.1327495755308	2.50260775080297	3.32521365149177	2.6431079595982	3.73693019543326	2.82522162671378	3.39174409979939	2.8039623689957	2.93252811290991	2.58827959839802	2.49830853520835	3.23621268873814	2.70699575722361	3.82720770166944	4.9484428196242	2.85835644193297	3.26022474059446	4.34542667365909	4.25847974385547	3.72157828773894	3.62059121067145	3.25196730580746	3.57947867216598	3.45778239356469	3.89034375278534	3.36005250343956	3.98477372672752	3.7569336318903	4.13695818700049	3.78354637135404	3.33994687779879	4.06714155516675	3.88101087878172	4.04974269591038	3.82359928768699	4.86550686810829
L1PB4:L1:LINE	4.70824546253844	5.31740251286082	5.12885102534022	5.05295560480426	4.78305712507209	4.75106717075116	5.56357680716602	5.49024153902975	5.96646629738663	4.66890466041382	5.69598464536221	4.71636439665733	5.39797631235348	5.34520391740827	4.7268740531422	5.22104822561086	4.67557954187853	5.28147919046926	4.58293748367707	5.42384179930277	5.11574594997534	5.21864598416518	4.52406157031816	4.5871502014001	5.42142584577327	5.2408097083488	5.63350988843908	6.37007848373087	5.31046240399758	5.46001392774037	5.650561178764	5.73135194281032	5.37823932710426	5.66164903242104	5.33844470713092	5.50092933109545	5.30271510939237	5.64703865411823	5.33475872485548	5.32252827754484	5.21354647243965	5.21256061094299	4.55496981721613	4.3824070058564	4.47736643298665	4.43045980843071	4.45842841871859	4.9522495020504	4.61119320765167
L1PB:L1:LINE	4.70698389803134	3.91187523566778	3.723521654469	3.78981909930156	3.37622677884456	3.16283614981938	3.91737004694483	3.57455995173882	4.0087613032732	4.55395351425429	4.84093909818418	3.40553342721183	3.79967744514369	3.30933784482226	2.70886951514294	4.19041909729946	3.33895055957982	3.93122257661004	3.42166734082032	3.7426127460851	3.57333691494353	3.08134325781402	2.54156197383056	2.84739923578877	3.91944243264074	3.58492149827056	4.64444438299348	4.56094143900659	3.01937489817405	3.69862303042487	3.65915793413763	4.17742981769826	4.0336226828307	4.19589519977146	3.48427377004319	3.08969615421471	3.07082075702109	3.46902327288738	3.10980959950441	3.90125812341603	3.36612313456091	3.82775722967289	3.61113636070439	3.06923490956548	3.73152002042585	3.44207248452905	3.28298369800719	2.22609672580216	3.17342608107064
L1PBa1:L1:LINE	3.16309651289322	2.60099347832828	3.55328609601008	3.68318329508182	3.3373869455283	4.05322041792973	3.49965796522669	3.2230352337764	3.50891151288165	3.64639646234889	3.12819616927435	2.58037469999713	3.42793602736636	3.66082839718401	4.16606651199697	3.61338967307683	3.2362782175838	3.51311021755802	3.031959452375	3.18167263005254	3.78602848054483	3.72902806429721	3.85808676439533	3.63471602003852	3.53045216173608	3.80191118401039	3.77501207717162	3.29063294892347	3.05961958957193	3.59733169637377	3.10436918695053	2.91166419370937	1.45009693979623	3.22708510660681	3.81456727978321	3.29278523054114	3.33510625166647	3.70035240878803	3.61967090304138	3.32942394037579	3.39234186486603	3.66081149324104	3.08084050120254	2.2797086020123	3.57167131948395	2.70157918337191	4.45269569072903	4.1278668987338	3.69160918744392
L1PBa:L1:LINE	2.55942073516377	2.83712734943217	2.86096707284737	2.82108189205486	2.79251343933008	3.61631047711391	1.95446232152094	2.71960230788147	2.86890605607104	3.49672644174904	2.87482624181135	2.41179013293335	3.14930157746005	2.96415387610609	2.62673381821679	2.73346658537355	3.00395771264407	3.77335303790404	2.88808521349083	3.15058204298251	2.9337739805177	2.89158672253255	3.22378008385831	3.40835760615903	3.24928477030549	3.01837994198217	3.81273083413728	4.91344444957365	3.24407107262371	3.53177743111636	3.48614773053932	3.58065087814438	3.74515376636948	4.20075613291837	3.60444937148616	3.72682371109336	3.72963525850053	3.63436356107281	3.9649936656868	4.26743551445116	3.6091809265427	3.7496990433889	3.55928299909414	3.46107485170932	3.9697014491046	3.99589115478015	3.29220035311212	4.39563457045614	4.7475821793601
L1PREC2:L1:LINE	3.8185980938368	4.17393818943144	3.79693057032023	3.91831961005981	3.61583271786057	3.76329266746255	4.03999637719994	3.8397007103546	3.4807670661194	4.21272573292997	4.09298368112924	3.15456993769571	3.82822934707213	3.51379241039618	3.9559842016129	4.34433204979884	4.38695407313036	4.71930385029636	3.86151286746313	4.32088425394581	4.3032612233212	4.28160548274342	3.97871475218394	4.09702248427947	4.70759772382887	4.22854972154851	5.03894464840949	5.53713795608551	4.6451055532228	4.3793656094037	4.49486817935245	5.23670493810641	5.29116085628388	5.13138326097336	4.69913238201438	4.52385785096928	4.67424059712963	4.55210461952462	4.74493874416719	5.28671461268129	4.53906926668224	4.76830441984819	5.18758939583262	5.10150756824286	5.10966437718382	5.02792025927557	4.9756643208455	5.19709048175736	5.6378683461878
L2-3_Crp:L2:LINE	3.75960257908715	3.43084497855333	3.88334653199009	3.88711801028836	4.15286440595795	4.35593032370292	3.77181733793796	4.41996273015651	3.7399791819519	2.66495465189075	2.40588025412375	4.15713493285266	3.24487727923788	4.2784219963757	3.84269671010211	3.97803278666474	4.17600579490997	4.51982200548432	4.5371529206957	4.50897890056551	4.51915675828861	4.3007518702698	4.21254480059454	4.34903548052452	4.9758320908865	4.99396134337942	4.17872842354003	3.57782709748169	3.79042812476819	4.121519424911	2.88192763636715	3.15650610748466	4.19496111402115	4.08371366349235	4.38215394007417	4.30258790400802	4.2594260842159	4.24115886476596	4.15649427723976	4.0575601127858	4.26132008337527	4.31957133149151	3.56068257944856	3.83599390746867	3.83476791646312	3.4639885594172	3.92812165938078	5.07774984159865	3.15896301904308
L2:L2:LINE	7.40669590521646	7.81859700809121	6.98381971296513	6.81612710118439	6.65580725433961	7.00321640590997	7.45910708147793	7.06031255058114	7.55694894960001	7.06880033395927	7.34972502176212	7.010679574327	6.89812955570866	6.81832814425452	6.98463917511195	6.94464134849677	7.26258822176076	7.1586143759459	7.30183259033417	7.92328393234931	7.44466533873304	7.44769207976868	7.11958436181263	7.24690543766072	7.59715791830159	7.39576745416979	7.07881985196861	7.59117172650718	7.20170458930391	7.37060303572778	6.98977708691514	7.12984274270385	7.24877284076041	7.23685340003186	7.27338868884992	7.28476580775982	7.39386010059572	7.38070375390732	7.17012796580612	7.4053506727036	7.20897705346508	7.26588824548215	6.77473560447982	6.7644510818132	6.64671343149583	6.75299515665662	6.64704153271989	6.65792189419749	6.95256803180924
L2a:L2:LINE	7.68896755705869	7.80157520786752	7.60226461677276	7.62474257642386	7.44570694501488	7.70540982574148	7.99375360588869	7.84265530994556	7.61499693311551	7.74979361850995	7.98250181994971	7.51491586679847	7.83532007867267	7.69641840912041	7.78110442821771	7.92049318864015	7.73684160164621	7.92424624869647	7.76801095647581	7.80354850682628	7.93366577904725	7.913855576134	7.76896692588385	7.79857954770234	8.01886819435154	7.84881035646086	7.91432146742372	8.80396334249432	7.81005245984287	8.0715776754552	8.06620167634802	8.16131300159695	7.91561938647798	7.91872087159115	8.04379065779423	8.1357733787727	8.05723166222648	8.18017193424179	8.01927016131756	8.28929680024654	8.0251847548726	8.15339637951441	7.79818858953547	7.55360067317871	7.70360726659665	7.66649837141559	7.88109197023882	7.88123874259651	7.95988310067706
L2b:L2:LINE	6.72349863540054	6.87698678563894	6.61792286376835	6.76554017323616	6.74492907882379	6.85952654897598	6.72239362989797	6.87271452247116	6.64267475400104	7.0058911801252	7.23238262673654	6.92849172624357	7.07565183562917	6.83033642629704	6.98044504074331	7.14816782886028	7.09599481698944	7.25212533638075	7.24490562449178	7.27677448121655	7.2644691812514	7.20532652639277	7.13817390305884	7.15805107802216	7.200944652695	7.15155532847095	7.22923392714199	7.8794456881111	7.22323890726272	7.29412707177333	7.25006439210299	7.26701560656012	7.15865963762542	7.30459837168593	7.37910169085255	7.42557742922303	7.38507029870688	7.49599424874133	7.38023136345365	7.56829266518363	7.40940740564192	7.48149108870734	7.04192266878425	6.9869043370692	6.93898904304576	6.9980534313085	7.23222220236148	7.2642775706089	7.19057572865649
L2c:L2:LINE	7.3766899215508	7.32260062358159	7.21376266612978	7.16256551114739	7.0804973832788	7.2983436320466	7.64246163554634	7.30361540863274	7.13850535348766	7.59609628871965	7.64527543366851	7.27567600211603	7.43521561700438	7.30305229104246	7.3360186078498	7.5608084219619	7.41826574121328	7.63523511632455	7.40312327971414	7.49431289547422	7.48327824448373	7.50912783330575	7.27611910651411	7.33091526663294	7.51701255224241	7.36862300415012	7.56096063344326	8.14519810703843	7.3749874754924	7.51410229736278	7.59984676570951	7.72192695577365	7.59888569718112	7.43454180328065	7.63900229819572	7.6652554784948	7.67363817742558	7.68168345342387	7.57105376367315	7.77833935516069	7.61299059545866	7.72089018293821	7.46885201556072	7.31424422936181	7.39043664047192	7.30172667571598	7.4165934880613	7.45963448754036	7.62981065665345
L3:CR1:LINE	6.74814684521676	6.72323424075104	6.65444516305862	6.56094037414687	6.37379410235789	6.55924979433759	6.72337513243052	6.59498483788318	6.6910043539712	6.89721233280843	6.94104527751233	6.69054355088392	6.77658527136404	6.64727473180369	6.57984648661895	6.83935144433452	6.62831118865873	6.71651659429122	6.7552686547693	6.81117031214115	6.83718025820224	6.75579818925873	6.65172282549594	6.66204095262946	6.79599950591343	6.52620730346173	7.08228058046586	7.2613113501358	6.70756043788917	6.99897314186153	6.93157452593387	7.0199328693335	6.89351523182043	6.80008769575386	7.09141961840077	7.07890437079046	6.96233488581769	7.10272663393006	6.8995152081959	6.83879686288977	6.90319735348408	7.01259175367387	6.39644306756299	6.36704829516808	6.4359561951875	6.3932829282476	6.48547604362487	6.53004729114731	6.38070673589959
L3b:CR1:LINE	4.31758925995578	5.11002170031464	4.46874798407384	4.87160659571969	4.28349735935933	4.62284808683584	4.89138776451885	4.46299645186173	4.74501742358907	4.75050494805891	5.26535922198604	4.55989263261587	4.73169747892639	4.45200293335892	4.58094736399665	4.88730304782934	4.40611801554027	4.74034821720794	4.60697583738724	4.65327624009153	4.69313002569109	4.74554989978989	4.42994827874769	4.47238956123036	4.6334122833403	4.5128012589035	4.83865784063749	5.62585049594641	4.45651850394062	4.6409480566649	4.60563364235019	4.83727758418916	4.85938649135572	4.56628187890233	4.7527850955067	4.91829876851956	4.7034867955744	4.81379976386008	4.70027345694413	4.99539362788657	4.65063480137086	4.86026706797716	4.3076024955224	4.21684084190316	4.29760832286689	4.21080603740197	4.35143901173698	4.58977160326183	4.7200061105853
L4_A_Mam:RTE-X:LINE	4.87275861993407	3.45484195686468	3.7179154730024	4.08942149947897	4.13263615618247	4.54447488155242	4.55004864844437	4.49948797339418	4.18808548052818	4.31599856515732	4.25780824481825	3.59925575895715	4.00972751971088	4.19048959698618	3.94874902793212	4.37107537477435	4.08005438391984	4.67038346931576	4.42159829821774	4.84843385718032	4.2958647398967	4.09316861119471	4.30985995637962	4.38739634839697	4.02047465787231	3.56007549968403	4.81217432094712	5.40894335950267	4.46596739313855	4.70037577450506	4.79781772393502	4.64292000154692	4.22852793766024	4.31662162244548	4.47807818191805	4.67064491005001	4.70299815642468	4.80887915451332	4.80154901970596	5.17180882522366	4.84867599229398	4.92756070371115	5.21122216756821	4.74621164541783	4.98998715917083	5.0798150693034	5.00670057160637	4.89595017143667	5.22201182592882
L4_B_Mam:RTE-X:LINE	2.75516531228986	2.83137469694272	2.96018292082818	2.66532736264563	2.28978502579671	1.9893589821871	3.07939191850643	2.62145524674195	2.67600238994655	2.9969819168701	2.54757066029506	2.09720060756165	2.76598470257489	1.21052727657348	2.85220927886598	3.67235714916495	3.0947249625935	3.58580173441281	2.90629367055643	3.20731506066587	2.94243204326081	2.94392424764078	2.4018000314554	2.63516771792555	2.99145566100339	2.61020847227627	3.23842551652581	3.02895137819683	2.89797823801552	3.52019297447873	3.29206019752281	3.77849356847256	3.50101039786152	3.58433050121703	3.07631800062258	3.70350659253813	3.2839139724818	3.4960519452753	3.17284096135141	3.14413061319268	3.18114149639599	3.58930036305737	3.38115432056022	2.15187523050242	3.15663676035964	3.51093689561374	3.09788049825136	2.94847354467705	3.4756177627901
L4_C_Mam:RTE-X:LINE	5.08421200333532	4.18790350368008	5.00181205258238	4.25302176066472	4.03617588999491	4.49495703022888	4.58202527171047	4.89132343092138	5.58139085424112	4.89819667202848	4.73042127351921	4.97554749365946	4.62962176735849	4.6288114048749	4.47399302712238	4.59643868282687	4.66061666920181	4.59875005253813	5.28351569630897	4.93642291539245	4.94383437658417	4.89225962019684	4.34413235916283	4.41130186925052	5.0158374255002	5.02532344148651	5.35837027682266	5.51354112099438	4.94688305583527	5.21548783952905	4.50737702904416	4.56502638038819	4.14725469973201	4.67794027820217	4.57009033475245	4.59672855649921	4.61144435345483	4.52626642346777	4.28716625568408	4.68329932978022	4.25197422095703	4.27865822494896	3.83693595607672	4.08393900449447	4.15166757671408	4.15477669193808	3.98362586897133	4.41670814724667	4.31715880501921
LOR1-int:ERV1:LTR	2.2948919676867	1.77050273625746	1.79972712687736	0.992954778655935	2.24441642076686	0.369263775279009	2.2684617022901	2.21911026597003	1.97859081060015	1.89719660753963	1.51464302469514	3.06199286166356	1.96429735343974	2.51536069123439	1.89793929892661	2.64385442668387	2.41861396918612	2.6363840442402	2.37500043110705	2.66806019537937	2.64318914840795	2.10789411209992	1.30817528429833	1.84438206780169	2.26701147372153	0.933518332833	2.63112701869612	2.99936722709155	1.99042118611012	2.95972006812278	2.00012308056416	2.26515432395776	3.60765626074001	2.32355145773343	1.41308991360234	2.6269301922692	1.6845263959012	2.67507139320547	2.3126396961283	2.89383607281252	2.30292927309634	2.40875250224747	3.09764761951892	3.21879632020909	3.41677962443198	2.84441063045923	3.23436712988021	3.04515452661515	4.60899888761966
LOR1a:ERV1:LTR	3.01124204532631	2.14589038912834	2.29512332207849	2.37066539608443	2.79980387259276	3.15735668405476	3.08371157965094	3.10310949320766	2.680248680828	2.88416892506507	3.31750897289209	2.59889374776436	2.73552549509019	2.82268258198408	2.99923615296539	3.24714527812195	3.01052126175807	3.4661067598059	2.99528156714434	2.88467082565195	3.23869785940398	2.85200773625189	2.92356559525973	2.70260899872108	2.89446339501609	2.56446245048806	2.48577360476607	2.47186723718319	2.73649076812441	3.74182750568355	3.21337473678569	3.49008816868364	3.16051076957033	3.4139138469294	2.83174955922426	2.73267524936611	2.48203359178539	2.85486450364607	2.2633146295658	3.1077629690218	2.85466479960646	3.06680836299614	3.15696419667534	2.94178996299736	2.44210878477474	2.84790713751796	1.5253572351486	1.79052181622263	3.02081268056226
LOR1b:ERV1:LTR	3.59417495181696	3.10110819151676	3.36814366287449	2.83472466845865	3.17495121416693	3.37830001445936	3.32733366230869	3.48249750438563	3.67788505215611	3.24123749231139	3.57193382358739	3.70421133433814	3.48938392630536	3.50697110154545	4.42688855793491	4.15829461049569	3.89798936894361	3.15207585765737	3.4301395744963	3.1165154884189	4.12108703960246	4.12757871097654	4.69736050951248	4.61857207140844	4.50390130745019	4.34910445194725	3.01003916204041	3.43145477481067	2.64397491325031	3.28654204891184	3.00087957922851	3.6131634947775	3.48969257292886	3.53733513262362	3.92929971290139	4.28808438654212	4.06314617517124	4.16814571663742	3.9102431509154	4.59858416505094	4.11013657336991	4.26335570752212	3.45376685352393	3.11822855323505	2.86381328840744	3.23517391539917	2.67201369764942	4.0392822592029	2.68290572346539
LTR101_Mam:ERVL:LTR	2.58257404013848	3.03117088425994	2.30383164997028	1.31218520884264	1.77356855339584	2.59388732680334	2.14048074019622	1.86376954504443	2.40100547702208	3.00515475862598	2.63197926462954	1.23258188623181	1.74433345504291	1.52339959785382	1.04794964687369	2.44101123416912	1.66631911612348	2.92927898688052	2.41614547521823	2.3234932694778	1.78157744571548	2.18340166460807	2.04512508751667	2.15111233522416	2.9218623692042	2.03213062150111	2.15562383388435	2.52988565476187	2.29808855094216	2.60287361230643	2.86601218106125	2.99339282432897	2.94999896516202	2.91485306474299	2.13860237866431	2.33924811981742	2.08330251585857	3.00175562346052	2.19351886763026	3.15124808096154	2.55424370137725	3.06169326232937	2.73938411289505	2.55734033861058	2.01177914360128	1.40967630653927	2.83132920742965	2.09337211014758	3.32537653998829
LTR102_Mam:ERVL:LTR	1.94423509607353	0.448746896275138	1.72525103397588	0.142803849286325	0.919491006023259	1.36119192135878	1.48712180969469	1.08724075554544	1.5272160011879	1.49524644153891	1.71484500676694	-0.0130125927849433	0.994027860643019	0.854823678024382	-0.976432117623115	0.654025043693718	1.05898785514839	-1.0771880224641	1.49597124331767	1.2550556839319	1.54457685973984	0.791028257411793	0.953630266617422	0.608568657620091	1.52043912648801	0.538864140829051	0.745518824070738	3.79715664974682	2.42847573631723	1.2453217200522	2.17819834647667	2.77054649400075	-3.6250768754376	2.42397020548048	1.62565135558601	1.97890344698973	1.87514675550985	1.28877703208558	1.75435991373562	1.74344751462069	1.66327077748738	1.52636332204899	0.806112362711457	0.852592246372154	2.34088725770736	1.18836930303236	-3.47858907079686	1.70865794614446	0.608476723609099
LTR103b_Mam:ERV1:LTR	1.19627967901859	0.489568890795393	1.30157996137114	1.40126483889633	0.688379285059873	1.09750227565022	-2.07534371956359	1.25985349821243	1.08761788671028	2.55814064760494	-0.92000179031197	1.18090987568749	1.49301902676201	0.845067503079017	-0.0319705087822641	1.33278348680156	2.11732624467856	2.64563266507786	2.29778087513719	1.92890966155717	1.33872480553569	1.54336430936207	1.01550567033551	1.17655269522603	2.18262408144399	1.13022862707905	2.33303137587587	0.800836313841274	0.810989490700299	1.79151448765548	1.19973036965062	0.401935890747557	2.35127403386033	2.62782055386001	1.22549129970754	1.60954334352368	1.62265099218311	2.07585603247973	1.86902282205576	2.11451119601152	1.9741199092207	2.14540253045522	0.625986196480938	1.28386523843619	1.8932405355629	1.83935567276803	2.42949386737207	3.09257982691072	1.90046040525775
LTR104_Mam:Gypsy:LTR	4.18068038656303	4.38342792559587	3.65032709612835	3.54732902104115	4.04805998651909	4.29441451935271	3.8991018223748	3.84062449794917	3.72741898727838	4.26783516377869	4.15185771513048	4.05729539160892	4.48106880414398	4.41928404887281	3.6596828722144	4.10174244099077	3.49904393877104	4.12498548353103	4.11538157554914	4.60908578765375	4.5604536993863	4.65509002331021	4.4240096271801	4.50756602003108	4.31861238942843	4.50182553896492	4.64468849382101	4.76176152198023	4.27672539350003	4.3247822091369	4.19262844196874	4.75762669841408	4.03550858626566	4.30260834650256	4.40684655266454	4.4680901399975	4.45961199833957	4.59410852400969	4.40799669311403	4.59941784579952	4.62348381230491	4.25328200745559	2.96475094605249	3.00867705902406	2.95489711770858	3.3027439742202	3.17168997779056	2.28105561008292	2.17152159647349
LTR105_Mam:ERVL:LTR	1.14572739985576	0.547837798919369	2.37359493751999	2.23466791096472	1.3613237583023	1.14793312927712	0.0647224439326845	1.85034652471229	1.87037722595991	1.51608052844175	2.17637400902171	2.98646266704788	2.47257195541413	1.26351980671399	1.69277825016283	1.98147890479068	1.97527858702255	2.46859058800916	1.97276113224777	1.91254268409296	2.09417586943179	1.71218517893712	2.35050673706785	1.94974258345951	1.79585110634798	1.48690357101779	2.41345294318645	2.74842572441631	2.46003654122945	1.86947602912519	0.755798980714659	2.66568115042534	3.59163261127186	2.21584076473065	2.60381749117825	2.13515276347391	1.83294640101947	2.38738932075369	1.61413057242697	2.24553945841792	1.95095284993917	2.13249912561931	1.76752352986608	0.716255802820023	1.12964169405234	2.67703807445579	2.03886382566785	-0.424324362463409	0.162189620980679
LTR10B1:ERV1:LTR	1.41660235399116	-3.42245411463275	1.08236568819682	1.82920280285655	1.02485152168109	1.11459670900952	1.93198946566888	0.379494775564339	1.07714658684299	1.16820329520655	1.52489952486233	-0.0643058871724938	1.51322173407953	0.378977773154418	2.41999198528638	0.969877993112195	1.52816877764267	2.00951602929561	1.87914034587046	1.34630435539705	2.11411008433261	1.91373809765896	2.30197969617319	2.44350029871335	1.20806444144586	1.73960592457354	2.34527143077037	2.6950107884974	1.48886919912946	0.616713060629823	0.561642966273702	1.26274747030148	-1.32249178244356	0.545778230480113	2.25284056835416	1.95659768947543	1.82428833827636	2.1425474069784	2.66126090525993	2.53977893141586	1.87804607913108	1.97074384640683	-1.21984049401739	1.42057628397809	1.96223340704985	1.97766034414521	1.42668570764157	-2.95005300677166	1.59429351813186
LTR10B:ERV1:LTR	2.87639917710398	1.63379169071555	0.691499379509811	0.949279715153273	-0.658694362906737	1.00735117865593	1.7958572913443	0.542013705062114	1.83647567428423	1.63271743216751	1.00037505673818	-0.523838216550934	0.758199149801494	2.06653346485247	2.24814172835972	1.67338796070769	1.03231960806623	1.27645224133023	1.15090184549925	0.641461135073912	0.386066429490664	-0.149955087052734	1.277869934803	0.932355734713988	1.57962799787834	1.77770577080581	0.869972998544144	0.11938517304452	0.693206455043916	0.756475003004982	-1.1611236314674	1.73526471628754	0.805739923405713	-0.435051022531613	0.608717097932168	0.0619808348076645	-0.522748517288522	0.394959156063485	-0.972558771670974	0.342554354079643	0.189965039377864	-0.0140817188981548	0.484907598221033	-0.636886350982967	1.27225580125119	0.0523694822926298	-3.47858907079686	-1.15829353754361	-0.764572410760772
LTR10F:ERV1:LTR	3.08845789599369	2.78210364793594	2.21944425769273	1.71971857001486	1.77356855339584	2.81625837904476	2.69745730780846	1.95300067877238	2.1757588755111	3.14491670100114	3.01066977419425	2.37575019645015	1.90526382185555	1.72135290033947	2.04050236358148	2.05450403980557	1.3629835030917	2.15305156105441	1.69309834896261	1.72823896609502	1.54457685973984	1.54336430936207	2.16607769793433	2.07942040676804	2.12435517332001	1.232011321389	2.25093401368867	2.23871804375166	1.56772777404178	1.71114997788745	1.60519547775878	1.64787289417253	2.39108028426075	1.41077566796672	2.41507536658138	2.09668648264611	2.8159285073923	2.30860844290058	2.66877973767396	2.75636508218391	2.69734454501792	2.55937832823129	1.89737167707431	0.900448267549789	1.38581050079805	1.41700234663134	0.811870370351529	1.60382388482888	2.93477834322046
LTR12:ERV1:LTR	3.17679535725138	3.59325830585448	4.19457295274718	3.64896166658497	3.45469839428606	4.55918904348049	3.91737004694483	2.54686638975088	3.24710213606365	2.48459195958213	3.3451605042226	3.11484383369609	3.25105286128203	3.45643403254909	3.84500085858696	3.27246308610624	3.14661945079827	3.30958921496838	3.47630161625947	3.80469987963672	4.15242119577289	3.94647064137319	3.93435689955354	4.00485202447982	4.32675153905863	4.69572906003249	4.89056413568236	4.79611856778156	3.78166292299422	3.70091398217142	3.99158976122184	3.91466518197208	3.50662163502931	4.66481540529259	4.16406515942158	3.73320535368288	3.96792866947847	3.95873719371336	4.44036197761607	4.41509428633489	4.54082931407117	4.53803924600012	3.7140337389454	4.02614248671309	4.0468204182259	3.76175159873308	3.77417334725632	2.79615018376849	4.38047108443354
LTR12C:ERV1:LTR	6.20145408015407	6.44964596466174	6.86425838607951	6.64610351045347	6.62094272424769	7.12395112138513	6.30728897845696	6.58000394960703	6.53026104079323	5.98026895621681	6.59473385528279	6.84987606485709	6.7166788196036	6.57698000419434	6.74649832328506	6.42216745211314	6.7985903616572	6.66649459438365	7.09460934843166	6.88382172229708	7.17574696360676	7.11778839097146	7.41100096401348	7.43418835411874	7.54294137225899	7.7508255059929	7.53425988811948	6.76683221202645	7.02904618134143	6.97227803937828	6.87489982109036	7.10749726892369	7.48571293264533	7.5730372860167	7.90638580961383	7.89228720863477	7.8885183418602	7.87530390075136	7.88513933052136	7.92535274296113	7.71915176796925	7.78263877186233	6.61902844573054	6.62702199665425	6.53697711288547	6.88151436069286	6.52324948808622	6.29362542481503	6.79985713591199
LTR12D:ERV1:LTR	2.703482078338	3.29292927170193	3.17761303004785	2.90407881162583	2.99495639932346	3.6782414348444	3.30570504458192	2.67913435832863	2.70121380929305	2.78491396696973	2.97541347871652	3.77174506159733	3.07346940232286	2.88450371014515	2.56245466681223	3.03357117782389	2.68538638288954	2.82622660842744	2.95449577237431	2.97986750451977	3.44111528020107	3.41605026891067	3.78934361197572	3.64182337049717	4.06069587135917	3.90727169966822	5.23982475542595	3.80301833124315	4.06558339817058	3.77742997132449	4.09114979657923	4.26816424098607	5.30819160319882	5.05938122294271	5.2115315702278	5.36503695570287	5.08271926854306	5.01884205098373	5.20804924805442	5.35240502671548	5.11458020057689	5.08950407077925	4.51861175567387	4.73354943222541	4.45609455438458	4.94828846210329	4.33419374778072	4.17119944647288	4.38445088457397
LTR12E:ERV1:LTR	1.67417462497157	3.00887696730073	2.8543225301287	2.28051429909014	2.67625363321422	2.40536900347188	1.58178703623577	2.53671401828686	2.86890605607104	0.96672124067352	1.64494756714957	2.31913130245065	2.2599096815675	2.39388079369668	1.69277825016283	1.3891364233527	2.03652221226327	2.39151965072478	2.67910586488966	2.46601042712496	2.54981507763049	2.71581086004123	3.2171648447396	3.23494082770803	2.64314896673518	3.15224911539018	3.74665813993597	2.4242931474547	2.9980616965725	2.99625919476	2.54264443514028	3.65452277295807	4.21089770628397	4.02187692031539	3.9196893880016	3.67289874745189	4.32572429001557	3.5191172182063	3.70559630707361	3.87581145775486	3.82395622818639	3.9001610432683	1.83651640135303	0.852592246372154	1.92339357373359	2.23681433298245	2.43491393484141	-2.5445878986635	2.27744061535723
LTR12F:ERV1:LTR	1.13080174963908	3.03431554093941	2.92819237869515	2.72755583404404	2.3747782386301	2.88782393010865	2.74291968188521	3.17210236469461	0.566320963076995	2.9177204592363	5.39535621121036	1.79527617839432	4.25406175800473	3.46146097311706	2.94128890891967	3.69445749616562	3.07213494898839	3.02506171926511	2.57361290767148	2.48480797309246	2.64318914840795	2.31920320576713	2.43135883369694	2.38551304106301	2.635180797086	2.5429562452671	3.384576153686	4.37944123749496	2.89043103238013	2.69302470930073	3.11554248754865	3.68654000488892	3.4031245566204	4.04228579194659	3.07382112042399	3.35410712141546	4.30410961568108	3.76862037991704	3.70027006279093	3.96611066559559	3.14155541970193	3.20922870303791	4.23725966468446	4.37403875618589	5.26778192722289	2.86177217765513	3.4827069751133	4.20025621704451	4.47912202458327
LTR12_:ERV1:LTR	2.96548626358417	2.67337044779947	3.63135119466935	2.6969255680958	2.94596701212318	3.85816673736027	2.87518765046296	2.80897162041301	2.80740385631325	2.16980078902224	3.12819616927435	3.39813511973038	2.85216239881595	2.73628776583771	3.24517422420991	3.25353507622072	3.01238867593286	3.31960992953009	2.97509659048046	3.29553125707836	3.17927443893318	3.15738938580308	3.80051691257385	3.50545509653745	4.12312881193239	3.91170629673608	5.25040261398054	3.99252229297928	3.94692278457284	4.0348494963489	4.49486817935245	4.30085757441478	5.00847611709483	5.02240456535472	4.26622728837846	4.81081837060817	4.73142695602959	4.75923660923308	4.49790955846664	4.48662235165417	4.38099624411301	4.86787809837529	4.49251622760894	4.69562238031335	4.39696003837937	5.01860496052075	5.23827431574794	5.50876927131824	5.31920740525768
LTR13A:ERVK:LTR	3.19890101471499	3.04057534228792	4.28423497307085	3.78354292807233	4.38125076044335	4.36582486352957	3.84690471685571	3.94487636604333	3.94085009765699	3.59552207012159	4.07641525478201	4.43462620521641	4.0080787147207	4.15102006227813	4.35628667564225	4.3696855204853	4.87293369830982	4.95726759359183	4.30532705745375	3.65179220804906	3.82719652148819	3.92864111820123	3.76916638268977	3.78662248796804	3.85542057387581	3.77310518476131	3.491398595046	3.38461186605059	3.30511279559322	3.56246696437757	3.24193037039856	3.07881752903016	3.03036347493005	3.3440753094301	3.75438951877707	3.58981086740319	3.08324327701965	3.79985339960697	3.40946786300291	3.84084285991712	3.5789671479462	3.60282423559069	3.93152245957398	3.79496510910112	4.05154669720884	3.98475518223966	3.99958062336292	3.62780835094938	3.61613756802836
LTR14A:ERVK:LTR	3.93984202767407	3.820343808161	3.53657726952222	3.3978187207704	1.13306510632132	4.60724475198383	3.71385163294075	2.50912606176803	3.18256361492608	3.12242086483172	2.03674503652907	2.83189679103446	2.6217843536008	2.91093696721331	2.31940474838121	2.58347391569496	1.40574536242978	0.895569376627397	2.16150325684465	1.29867630640779	2.83323275129582	2.78123866536369	3.46305653357974	3.35130441671019	3.35399572439453	3.52160921885623	2.06001949317189	2.29043024479897	3.14244667378843	3.29344457847461	0.273960893821921	0.99499961275052	1.16241486734445	2.69802481253326	2.99585957895428	3.13467414949778	2.67406758951495	2.79285442886186	2.96485346776199	2.8564485407409	3.30348034858824	3.31613669330542	1.0137517274897	0.370754159479416	-1.22538987431424	1.54687742805275	1.77368435724977	-1.44597560999539	0.685437764745227
LTR14B:ERVK:LTR	3.79635771502868	3.94840605190396	3.99429000447872	3.68492192200486	3.65262089152249	4.58271325041541	3.87203831497421	3.78753146087674	3.71695551363756	4.19342350179118	4.31675301469166	4.32297010338753	4.51989394767185	4.18876039026098	4.51014154123869	4.47016627741858	3.7701035283249	3.73615709914428	4.07871994342965	3.84707290948552	4.48041099171277	4.52579005160496	4.65991063434762	4.51232227156573	4.54324072201022	4.67428872879462	4.39225764355623	4.68155075178704	4.1543151917305	4.52196318177054	3.97878399833299	4.35592309527474	4.05417455051546	4.06660878708681	4.11055800537401	4.10415452470086	4.00396860596167	4.23957533316031	4.12206746948967	4.07178510371715	4.10742776810183	4.2625844001179	3.1064972347959	2.92218149160898	2.74924672384189	2.82495820453241	3.28875405446853	1.91362787436793	3.79151809546808
LTR15:ERV1:LTR	1.5923107548934	1.41382779231873	0.241582508830813	2.20713175315611	0.919491006023259	2.02066588681214	0.201923565446169	0.765157256376323	1.3984670184436	1.49524644153891	1.44528189689764	1.35435375844943	1.5379143466699	1.83322279618282	0.861847367239832	1.03050261492863	1.33841224236119	1.07124639070268	1.64062729722515	0.150053597165022	1.53288081997665	1.02869990928891	1.01550567033551	1.2869007523949	1.52043912648801	1.710047122332	1.8988322484519	1.10311718571421	1.17871427082562	1.48695985400257	2.2696325524363	2.52600171289739	1.56230893040315	1.76217355480461	1.73631692347353	1.70097754948331	1.98463098835154	1.63172178321241	1.71626006750335	1.74344751462069	1.72389539930382	1.63884130547568	1.74199022786092	1.27747544033742	1.84801543755797	0.879048055477098	1.49122422877914	0.86765931918524	0.709829217869386
LTR16:ERVL:LTR	4.263677306134	3.37882891983887	4.1558756627935	3.8170771510109	3.95794822424359	4.34224748049684	4.3778875010212	3.76786514366674	3.81424447338543	4.18845013452413	4.19410989264828	4.43462620521641	4.14042334731842	3.96898602705028	3.93832140476986	3.95091955125618	3.85835302498764	4.0611282505785	3.92383391538189	3.88451293981814	3.93184503996393	3.88980128488496	3.91692726441826	3.91092020464561	3.96278616185721	3.93033697259921	4.37482731793934	5.10171669097792	4.04629525838604	4.43222516567713	4.41822876481062	4.59925717727221	4.09316407652171	4.56028261081524	4.16909450782658	4.30042574100352	4.19737241437844	4.19086440515431	4.08004072152431	4.28470710095982	4.41347541834363	4.39399162471383	3.31990188664824	3.61409028191778	3.83769189515455	3.65631332560078	3.03166926972629	4.72270488987085	3.11427473242848
LTR16A1:ERVL:LTR	4.91891396042969	3.84785877144627	4.46542572188186	4.43599927025359	4.17269157343253	4.88969273281201	4.9461865736774	4.31534919071637	4.41310344663674	4.45043080581487	4.34268839859292	3.97318981081745	4.54913579726635	4.39169417014021	4.47215084054061	4.80123309547289	3.66362496087717	3.85797084220021	3.80476271775426	3.8413340128165	4.18030639926243	4.15748269063007	4.85624747375869	4.52470085579837	4.26049205867639	4.1383834206316	4.19989527113688	4.67814607923749	4.42517805221265	4.56843743290952	4.33029036504255	4.06793656247656	4.08647210419155	3.94558575785321	4.41407154304247	4.49517575605595	4.14240437330128	4.21144973477007	4.22435848043533	4.32388390728339	4.45711633875258	4.40876691029598	3.50459311279752	3.40997154497315	3.0187000742672	3.68165057352053	3.36729080446719	0.726247665135412	3.36341051061016
LTR16A2:ERVL:LTR	2.47290063796785	2.02858433893295	1.94633060106924	2.14428384949645	2.41471094896547	2.81625837904476	2.82062866621253	2.26478030280322	2.78476137956349	2.41573886026677	2.63029150051582	1.64521548381859	2.66695332196872	2.40630331369524	3.02307834192815	2.24617145901776	3.37529416962223	2.91882593002843	3.25208337381549	3.11055717883527	2.98187377531211	2.86741636160474	3.05932003437219	3.24130352149586	3.03797567663829	3.03712212379192	2.68278587697003	3.08800912784043	3.23873772664835	3.49239410311598	3.50608194544014	3.2673063464383	3.57683944209403	2.4334789934495	3.64480066700973	3.33912556779984	3.63328961393892	3.57916685198581	3.48012601380892	3.22965278663084	3.18114149639599	3.23111141428742	2.94553190478203	2.58372709378377	1.83367827441156	2.41859984044703	3.06099688482081	-1.56375864565177	3.10662860014712
LTR16A:ERVL:LTR	5.36261730248979	4.90889131021297	5.05210250875662	5.1853253322449	4.99055069448429	5.38085099710065	5.09130828043858	5.11491893046293	5.43115270918469	5.5132403026453	5.45632491743723	5.48517969813795	5.4942109439724	5.58718236744545	5.3353026915298	4.93227720586541	5.07311608351369	5.02013691534335	5.26114499378915	5.07702853667582	5.31332011464787	5.2408275071674	5.38672410629279	5.31783385296824	5.09511146080383	5.46260535310912	5.31799155244795	5.68621957214378	4.98319878835976	5.33777560718515	4.95697356657395	5.22630535167226	5.19783475091652	5.2781315766365	5.27686208308165	5.14307459255248	5.04177189003417	5.23651812011581	5.00668859149842	5.07513429245194	4.81938428061927	5.07111118170088	4.7141714783425	4.12751475622761	4.45399481608031	4.52970629677084	4.62490520758411	4.97474290718477	4.57119284335276
LTR16B1:ERVL:LTR	4.14883978070737	3.0452446114716	3.70944682676537	3.26956438524672	3.00486728322291	3.88877315320232	4.05805432343306	3.68939352822524	3.7421794028615	4.52283431558798	3.30983302901999	3.99204527861039	3.91429377378823	3.68860796129108	3.52812815546575	3.81284751211378	3.67619158347703	3.57677232769342	3.83260054966547	3.47743882090428	3.77733817135285	3.79888189149813	3.91692726441826	3.61599697093727	3.45935624005235	3.9623909988893	3.45837672674105	3.93376970890875	3.56123448098258	3.66953430116794	2.79012008711403	3.78713293106327	3.94999482406996	3.7142375694343	3.86794421832394	4.05003852651181	3.66552786476778	3.59589728024502	3.34302276359475	3.65137841561078	3.66840400643384	3.79750688920822	3.23644291126298	2.70766399501454	2.28959396331981	3.23754078040944	1.45588486233383	2.99667564649493	2.82477744800613
LTR16B2:ERVL:LTR	3.20458823383558	3.04213418905721	3.53489092848178	3.74339838853269	3.81951619562007	4.08501117457923	4.19280514578664	3.6577487710108	2.70741858617993	4.2482364630565	5.38970256129056	3.776842778669	4.41902930010553	4.59963371591219	3.70834111896394	2.85124962102994	3.12184526881269	3.30662273400328	3.10851716136164	3.26953398584387	3.65971098390063	3.71340274639413	3.65026807566789	3.55455442750483	3.17050389245238	3.8006758534024	3.27940686089901	4.74412996215724	3.63284926194686	3.58904875637742	4.17737552471347	4.39911670451601	4.55300058841201	3.25382843158232	3.30493284138738	3.50559893235377	3.57914325056896	3.14885574529111	3.58731513940194	3.16533282084328	3.5789671479462	3.64947992723149	2.65309512270271	3.02108556566789	2.73175356639437	2.71761159090296	3.5244763879896	3.46258594214966	3.50769809678225
LTR16B:ERVL:LTR	3.6940144930607	-3.42245411463275	2.60799564335883	3.0353953639208	2.3931273772983	2.46420950349481	2.28456510985668	2.99301880317443	2.90339223214221	3.01671558102705	3.08196945177912	1.8235608922329	2.3016790944438	2.37919007828668	3.47625266785678	3.20123557681787	2.45510226244926	2.90026596288463	2.96440130136371	3.05421867719352	2.92504030054894	3.24497268159583	2.97560045438278	2.9344106127784	3.33431004932349	2.76086874716376	3.5586885479389	3.36849692465819	2.86355801412904	0.849806942797201	2.34142624445504	2.54479925886489	1.63241849659018	2.02643535304829	3.26237322696858	3.1620731236859	3.29795632960484	3.23684934414539	3.14995666751782	3.40649487766017	3.2559015716051	3.49080812132113	2.8391647017594	3.17267049681372	2.34305881122087	2.28391880216992	1.23990980049823	-3.64320018733161	2.689583544608
LTR16C:ERVL:LTR	4.9579709940671	4.39476867087541	5.23139647511348	5.13595382904156	5.07713324048318	5.37858868739015	5.33696757017095	4.89904299321896	4.70359057001613	4.88710207905126	5.06007462810085	5.02523786834429	5.07256181683848	4.92575716859117	5.29671439438217	5.84141084953447	5.98557388803224	5.99531465351758	5.8235252567887	5.53807103062662	5.50406024190742	5.50055845872413	5.82001839745186	5.85264721955082	5.81473350355768	5.75956864094578	5.28315806427405	5.07094503231117	5.21388275366153	4.92851839103064	4.92314796522679	5.06102291075848	4.9828706792471	4.78710498305086	5.73355604457998	5.56710909804901	5.87372648913598	5.7130791499077	5.58604421753258	5.69636207736693	5.49800768895546	5.62802233815307	4.49526650437004	4.61879578392063	4.54148777266028	4.87495254488595	4.87018546899441	4.03697545310498	4.40740568286699
LTR16D:ERVL:LTR	3.85870371929403	3.75380041738439	3.40244393863839	2.57466127798451	3.02826016279762	3.46192828900919	3.8772500531554	3.61122875537591	3.04829935308591	3.51992607626579	3.64004796039565	2.61707606684756	3.61491388469418	3.23670437368897	3.64292270335693	3.96873039400243	3.73086532485688	3.57131528823036	3.6489994984735	3.43009688291121	3.37994513439533	3.41957760942864	3.76916638268977	3.69961111097841	3.57518805557747	3.50013853445935	3.87259636748346	3.80710115989516	3.04458171220739	3.35432206397358	3.54570020824719	3.73583963667572	2.05509573357947	3.69566118386136	3.61904817090731	3.71911159060702	3.47461780802856	3.50600227612847	3.27389356874858	3.25554420056358	3.30348034858824	3.41990548558699	2.8391647017594	2.45217786236324	2.40406615932889	2.41859984044703	3.655504650396	2.85055365252008	2.79677267020102
LTR16E1:ERVL:LTR	3.67942421381319	3.23940062591256	3.59228372647844	3.20992611892699	3.70782808523118	3.63896850100649	3.67484512790677	3.65552901427249	3.13531073007554	4.05573241159462	3.82952335454622	3.55581563026116	3.89369336573064	3.76177778967686	3.84038724025345	4.12864989391069	4.15688475346319	4.2235074664889	4.43486549116179	4.25682067938568	3.94141449098008	4.33586834130279	3.84989479348074	3.79273124245636	4.46295070383709	4.00560760038908	4.20255737577045	3.99638330163674	3.86174546575052	3.80821768870189	4.08590044069308	3.19124905592853	4.0336226828307	3.55598852321476	3.49908885582833	3.72554248093731	3.66414760229882	3.60938063058231	3.49662803844531	3.66631999560898	3.58660660450416	3.75740126375099	3.39031723348174	3.49862797136888	2.79858724575774	3.4196653122791	4.00858462341688	3.27747131691707	3.15479200152574
LTR16E2:ERVL:LTR	3.76177060161657	4.51599143653204	4.35765891168025	3.42596816403689	3.39509526314895	4.69007967890799	4.27554199715115	4.06690255906682	4.08854497714138	5.03054522877593	5.21581771566612	4.22434947627208	4.22459972527441	3.03683057038971	3.97029937449366	4.14445355908382	3.64546495261496	3.68945292483775	4.04157880712127	4.0905145379137	4.02170136908579	3.99218708342605	4.4654932161671	4.4674390560705	4.37775002212329	4.52485686000574	3.84202278745458	4.84099382190536	3.99742559980105	3.76838013580457	3.950261565729	3.27541084825024	3.93864279297677	3.91235541149567	4.28724908352068	4.41483609218127	4.21742924395745	4.41300912169262	4.20600934176714	4.1927019557897	4.19729822461033	4.4967777876187	3.30646684354497	3.22612907533848	3.63799396241503	3.44207248452905	3.84919146762477	4.54659943139662	3.12617319622009
LTR17:ERV1:LTR	5.68673430293758	5.48013752274133	6.02994284632594	5.52546236426811	6.06486067257726	6.87968154186866	5.61173643621955	5.94017640657987	5.81896173431813	5.78050130248448	6.04068074153785	5.96232257239316	5.84618941846422	6.1655875364759	6.01959564757793	5.84999322897776	5.82441784177585	5.60277003652248	6.08545483313807	5.91095531110469	6.58612474689812	6.60915516149483	6.33254665088165	6.38858569317705	6.02646251396078	6.34584350186185	5.70498763881988	6.42476887269591	5.60803144429416	5.71046326143659	5.12170370593193	5.59867745768124	5.41956304076086	5.15821362745962	6.1548132379288	6.20294239306156	6.0848839872598	6.15514530165098	5.94571244903914	6.00999823279956	6.0836162764634	6.00882766091749	4.18358735693326	4.5570362170272	4.70194632393427	4.41855705293677	4.36408240418259	4.49711535282838	4.07003725499834
LTR18A:ERVL:LTR	0.63490177608977	-2.72930693407281	1.57538668732931	0.58748967054777	0.919491006023259	1.98581915548197	1.40589636977211	1.34177062068032	1.36745678170104	-0.707255192898151	1.82273396877813	-2.31559768577899	1.83167546519806	0.956293138189242	-0.357392909216892	0.430881492379508	1.04574262839837	0.587819741124807	0.629026385546673	1.36359585250711	1.00225256891448	0.296332015575686	2.23928110195763	2.47583567935629	2.06954693682502	2.08848355805224	1.07161034463739	-3.64181494264904	1.45761665562535	1.16916035908663	0.867024615824884	0.301852432190575	2.00613490638376	0.817711945963755	2.07278916009474	0.50023576573882	1.78888641122544	1.40318738326333	1.59239058579056	1.6682240933831	1.40298767922372	1.7960268889981	0.389597418416708	-0.882008809015952	0.945859216618715	-0.507246305642793	-0.111293240810388	2.44129922574356	-0.875798045870996
LTR18B:ERVL:LTR	2.40796911230567	2.56901043247523	2.51884979384057	2.52604684529782	2.11869053159654	3.23959478229173	1.55564175613145	2.56024451569705	2.3132298661397	2.9189886902243	3.14650797291669	3.12790169061355	2.2879489016319	2.2215095677559	2.76801718764563	2.01133186794036	2.76134073666086	2.11465913001618	2.37983525116163	2.61062814629349	2.83002247566557	2.72290308835072	3.27518326231828	3.03285068559166	2.98301679235753	3.14988225037992	2.07925085509977	3.2629358273128	3.26599216083477	2.97756706174784	2.09311933723809	2.00500435489618	3.06576540198096	3.17285936904866	3.95137102398171	3.97799586150535	3.60144900808326	3.20391552247414	3.30806774856118	3.26824278390071	3.56039076237327	3.69541702241852	1.83651640135303	-2.38608620579223	1.70272221156477	2.34634620075008	2.44030478347628	3.60388039725415	1.90775970773936
LTR1A1:ERV1:LTR	0.210744534969453	3.6800452411419	2.74339096942142	2.04491137568324	2.75270718892966	3.22839873658664	2.58336723335254	2.30845536630588	1.6707641720559	1.38988592588109	3.38326807422206	2.13291869016373	2.54105384068659	2.56397512392108	2.89476889328478	2.38188071094229	2.38424632568192	2.65934716574865	2.12691181207503	2.51957817283418	2.89837205346678	2.76103595804617	2.94992143996509	2.88130078746446	2.95726429625512	2.92198809630711	3.51054893133659	2.38887031761222	2.46969845214118	3.35593887920048	2.15306237320512	1.75186260769657	2.80141158202009	2.92648110273811	3.47594732726664	3.01949189554146	3.24896694240456	3.17905548515475	2.70554858546105	2.76161443807006	3.27270868992148	3.01174858581312	2.65828095973507	3.1551773393662	2.59822217376985	3.42065004894164	3.03018006617482	3.7951833427127	3.66436291998284
LTR1A2:ERV1:LTR	4.12953702845285	4.70524573818502	4.86655532211508	3.69299578362637	4.59035195463452	4.49177921446781	4.19706147758482	3.79625667376761	4.57620273204001	3.55004471151636	4.12228415807702	4.70971838194229	4.490025997748	4.34335600891649	4.4054382717432	4.37176957820383	4.29067598758586	4.23695582300047	4.5027319734309	4.26689950486184	4.70946297971314	4.75160911198916	4.45784499532884	4.43784923597818	4.65593334241716	4.64709039953731	5.83199896318321	4.65048316441418	5.28095299988475	5.54060966782585	5.31907429293175	5.10024940845488	5.99059526242373	6.03014284370118	5.748831467448	5.77455785714536	5.64286030419259	5.57319919040177	5.58948168932302	5.36643487492592	5.47547344763332	5.7305227502783	4.75142134577307	4.70190512349284	5.08046421220634	4.93862862526286	5.34270073433925	5.3424955072041	5.63349694562639
LTR1B:ERV1:LTR	1.1232545440037	-1.34301257295292	3.9760000917278	4.11196304608528	4.52869144293402	4.31499783804947	4.62937696102705	5.72842137905656	3.25786135521539	4.00098717822975	4.94846393667138	4.90441031958913	5.69824455317331	4.66019083082602	3.91927320979916	4.07875292276607	4.97481938839235	4.99947077546884	4.87234954524886	5.57160917825748	4.77639186697924	5.05679508596981	5.35827159105609	5.25888090495238	4.40264757374501	5.02750051056119	4.82570743706271	4.6808221543049	5.66412394275955	5.70492648937145	5.69407439677606	5.75258965825193	4.9549033040774	5.09855802926628	5.62209372916714	5.46059592267107	5.3833561808683	5.67891462323191	5.2337290951355	5.28293547738362	5.46179841705143	4.85387999069659	3.88660990289316	4.25215430469358	3.96756697657597	4.11231976062903	3.96448930355165	3.53305434468553	3.50769809678225
LTR1C1:ERV1:LTR	3.46738863991062	2.78412181209217	2.88388133237024	3.28867878127003	3.23626073400926	3.78932964124555	2.91168170889354	3.29885407033376	3.60413759193323	2.28130859117723	3.16250831426313	3.1071472591441	3.1752520966328	3.41227674850799	4.45978209905908	3.27869363585688	2.47285898403852	2.79202689047216	3.22759235380719	2.21740309307983	4.15242119577289	3.89638025598301	3.54442920554028	3.50057306894014	3.97333478287796	4.05377415865722	3.21014080268723	2.5023706914766	2.92150873542571	3.47819940062142	2.362291382919	3.62017659333337	0.266743422673026	0.752114663477942	3.39409138246892	2.85620873215093	3.16157512028955	3.53206238279834	2.90161400962607	3.20643449652883	3.09537467463857	3.23973215733133	0.795062526524872	-1.98062109768406	0.616380015488473	1.32533515810552	0.825476022407307	1.62465797173172	-0.0714252302008262
LTR1C3:ERV1:LTR	3.68059930208002	2.00689151432169	3.04906660692121	3.3814823014507	3.12374548928774	4.35890897889216	3.88243476988959	3.39560621145498	3.08146749805471	3.81453338415089	3.71014791115183	2.96251697345153	3.86839927719274	3.16610868089397	4.03895377923174	4.30431215861467	3.61784582321653	3.50680716638753	3.9241771451776	3.16860054848518	4.33944462060072	4.10831366682361	5.05468982138034	4.8840085349129	4.33847328499173	4.75218576870014	3.68932348669196	3.94752088052157	3.63764543421036	3.76032640099748	3.84013450081626	3.38649486370342	3.00164087381142	3.84469676302185	4.45698558853495	4.3774669456733	4.32786028228372	4.11573197395338	4.12031462066225	4.31173577334774	4.34529066612201	4.35113779745935	2.45434824468654	2.56089906122757	2.73761868584677	2.69550013729552	-2.78544189023692	-0.752828429435445	3.32007617422245
LTR1C:ERV1:LTR	2.25416777746013	3.11713184098492	3.05998076710189	2.8197073213917	3.10071524201304	3.33600851195975	3.50721229765847	2.87900022477349	3.02004468542831	3.34328674666556	3.1975996340744	2.88978168510978	2.97531905861492	3.24918225394441	3.31598235836108	2.7720002493758	3.90029528848958	3.55011633769125	3.97958003439007	3.6724469870798	3.98287120465842	3.86191325334513	4.5506510245074	4.49195008708485	4.1525034206123	4.22935519883733	3.26883492197361	2.97425024248377	3.80013445895477	3.16810945168666	2.98359713807977	4.1120175525121	3.53654512750159	2.91290184461173	3.99111135263123	4.30474540214804	3.52189637638131	3.79985339960697	4.2227762016242	4.10375446977321	4.27134716314439	4.27789863509094	3.09764761951892	3.40540184928308	2.03270666370724	1.90419319226333	2.46158218192357	-0.242002805669455	1.2882008838369
LTR1D1:ERV1:LTR	3.38485980173847	3.18284380631545	1.80450040563002	2.64914577979439	2.32543236452695	2.91759225150451	2.06779100682795	1.928308066182	2.12907176153844	0.736858739110565	3.71415593254937	2.96633620151852	2.8106848814928	1.79224872197251	2.24244370724509	3.02025540184812	2.38947737509947	2.72523267939785	2.29428436807846	1.93538217606279	3.01715558945675	3.04103553432593	2.80057615141277	2.9875699810585	2.28420387426191	3.01837994198217	2.5512366455495	3.44826189312705	2.65840980703391	1.43869311303274	2.07755482069698	3.14226375076912	1.98439491974736	0.524724821282281	2.47142830313251	2.61920814617529	2.59680910637781	2.95990851352502	2.65748018242003	2.07368920149126	2.51945758529183	2.8125742246119	2.29666773415576	-2.67376827824401	1.76648882992376	1.62098540020647	0.413231227313764	0.499934539059923	3.0652124964304
LTR1D:ERV1:LTR	6.83036480875258	5.90210740143345	5.6210608386903	5.79241168949625	4.85411384336865	5.65897276729045	6.17410073710832	4.68633819958924	5.31703345435574	5.67189835167773	4.66327335292642	5.74122532535975	4.83681786971813	4.90922234511845	5.84778626085975	5.63997724896377	5.04845911244094	4.72665523475502	5.31569121609061	4.28368050772178	5.23519898057421	5.1672453664968	5.09541318475984	4.7955460218758	5.83743931613076	6.33020443812834	4.9409981184211	3.85594675797353	4.26241899784879	4.91959502177677	3.69168757743529	4.03113273952564	4.20256267092882	3.9957657763117	4.40089612188391	4.27780529456748	3.99408710263167	4.11483471054639	3.96088688373415	4.10921150923626	4.00367335598139	4.07562246376744	2.46276934708295	2.74824056064658	2.62311972539158	2.64975411550732	2.46683153780971	2.23173054352042	1.81644154920457
LTR1F2:ERV1:LTR	1.76191353927958	-2.72930693407281	3.78583022780771	3.01183846979436	3.75550155470054	2.02066588681214	2.07962546447495	2.52645751811967	2.88111196175054	2.93782163855739	1.54008969035631	3.82428686644727	2.29712327790794	3.70950677330347	2.73014691359022	2.12255750305058	1.86698981158563	1.29882453908476	2.00835207735047	2.88342160625152	3.18830384565258	2.98281803876206	4.70288399832318	4.75543125412564	2.79729964656244	3.48838357122791	3.12014434885415	1.4016101742702	3.30260757507629	3.17490889507558	2.55000643158135	2.82406613439139	3.21760640680082	3.76798184544099	5.03391590447126	4.82500910541134	4.53638829903549	5.17158965941393	4.00318926342484	4.16478136039107	3.96377036399041	4.25871891405232	1.20052763463304	-0.134794407185731	-3.09719205121583	0.787480861951607	-3.47858907079686	1.94778679317925	-3.01586420936727
LTR22:ERVK:LTR	1.5731714146827	0.72068061175878	0.551737437134653	1.10597816705933	0.626503881341785	1.34785839048932	0.450384924744669	0.254331632610333	1.04505827229148	1.25216867532388	2.49482774014024	0.923080766385392	1.10525349575324	0.280537700341166	0.661176671777681	-0.704098440459476	1.13497376212632	1.28546131127259	0.61972399288436	0.890157760812739	0.309105388354536	1.1378992012539	0.932124061396459	0.516195337489076	0.371816417245238	1.05612065492533	1.63988419531593	2.89777101296863	1.48372779962904	0.859659239240213	-0.630495380405231	0.75861083468629	-1.67916672638229	2.28404901475718	1.5011971811126	0.703834720980059	1.35602232892916	1.17665973396488	1.66649855794428	0.805177876027756	-0.503182141182082	1.20642038737899	0.817041433243647	-0.882008809015952	1.62576117042864	0.640156147194749	-3.47858907079686	-3.64320018733161	-1.62956984824738
LTR22A:ERVK:LTR	1.59703889608934	2.15727571135347	2.66396880163748	2.19692758298187	2.3894843860198	3.08087904254572	1.61976628430099	2.79855485955475	2.1792615060623	1.8466443283768	2.80640010312506	2.186985911434	2.73405165547189	2.04017762014711	1.84834235778724	1.33278348680156	1.73220082080752	2.21334379131053	2.26766345267304	2.18526188386803	2.35291975239122	2.25923974099957	2.62093556137207	2.49830853520835	1.82325008053609	2.47085295136576	2.59955522282031	2.97291065755472	2.53122764208804	2.8547596324863	2.6253361509854	3.13092926569501	2.76851387851303	2.0772546014445	1.86984831609805	2.18424237367043	1.84153014471086	2.14897829730869	1.75435991373562	2.61528648392401	2.17409640125337	2.34781995125231	1.21523378202273	1.29021446611485	0.980345392689885	1.29281196639996	0.755517433800397	1.31262687026965	0.935379509214161
LTR22B1:ERVK:LTR	4.30979498822897	3.80011190418942	3.35206291434603	3.84706440543856	2.63142820183415	4.47984485654875	4.00687519081286	3.0597101776731	3.95634504414102	3.67952204453433	3.38008082052788	3.18463959563163	3.06608929502523	3.4009258888393	4.08706666603021	4.07968272292603	1.87283778146806	2.49435472494529	3.33460439750349	1.99486762934897	3.12810048340847	3.51520784044389	3.1811249082564	3.00646393041846	4.05200436324072	3.71287756163999	2.83990832718645	3.33826099791272	2.66791859500294	3.09639776643667	1.86416744432813	2.88020681612016	2.64780013110857	3.38143955617497	2.25850630588984	3.3258300253186	3.2676203329957	2.67507139320547	2.91634181633632	2.29683275280547	2.02617627117675	3.19810511781925	0.968081690656513	1.03164047782114	1.32164855658076	1.21552029209831	0.740918634379244	-2.95005300677166	2.49756453679772
LTR23:ERV1:LTR	1.01957611452886	0.921351307220931	1.13022170937446	0.405168113753816	1.17080543430417	0.997872434701383	0.581413187151073	0.804377969529605	0.727962314633411	0.911661463490493	1.65843091748685	1.8074962897291	1.81702318841119	1.25053261118718	0.969478031432198	2.52362699968571	2.18784002900622	1.42736562470769	1.52284426156877	1.45108330663022	1.5900392338166	1.67257604084207	1.8308704836197	1.82714026136718	2.13760040007003	1.88400042945543	2.13181318519063	-0.309610432473839	2.10474759889859	2.2084960378252	2.64775861504123	-0.307211631158829	1.37213539832651	2.0772546014445	2.16376093830047	2.63076896857637	2.29971203499143	2.67507139320547	2.62670852375327	2.49977359680216	2.51945758529183	2.26033249712919	2.27160376549254	1.30279324832171	1.74305025695174	0.985657790535356	2.79617295044508	2.49236470375013	2.56763209941443
LTR26:ERV1:LTR	1.79728068311687	-2.72930693407281	2.43880708616703	2.18920553688796	1.72511617000989	2.28144828962629	1.89022005279259	2.04052005678893	2.16162436457619	2.02587469260108	2.17637400902171	1.46859194813927	1.74433345504291	2.03422522161981	1.73161808347909	1.72364979548858	1.4377847161744	1.60513728739967	2.00367917165108	2.13634608366602	1.85240349828409	2.71224579387673	1.69860251504195	1.97255726122568	1.48316773169078	1.78700816346812	2.78501649961893	4.09230636067926	1.92629665794058	2.569740677454	2.97404292527495	1.42358713827954	3.85365795013027	2.47366987403275	2.57541801665656	2.5343087023888	2.73534802073296	2.14897829730869	2.67251805978457	2.64513944707369	2.70472465231555	2.61700744106793	3.81981408247997	3.54217226541196	3.39201288010948	4.12066336731479	4.16728675438795	4.61522227512727	3.14639740868272
LTR26C:ERV1:LTR	2.9534088220944	1.98919193722229	3.57702851293019	3.70043501679031	1.80679420102416	3.55103094075162	2.63868087133659	3.31303870532571	3.21906861230094	1.92497617164671	2.53278296014068	3.05387687508538	2.92786056820856	2.46426159045848	3.87894076779319	3.77576044345144	2.68149784914985	2.55537300105961	2.71078006698489	2.3972885950759	3.22795661757257	2.92965867048196	2.89344283580462	2.67691951260577	2.8470611561215	2.73966653951315	2.24557207054729	1.93033908952872	2.78113461060107	3.61307013895266	1.23677164133097	3.02499287901637	2.61909002522614	1.68521251366848	2.89049906329645	3.39060752363498	3.22995897835939	2.79956586344984	2.48870285073383	2.8564485407409	2.34066960107919	2.29955321028248	2.28421427308447	2.08555258757134	1.3156062421248	2.4319156164228	2.23514373471251	3.45269303376592	3.08221007279897
LTR27D:ERV1:LTR	3.36653989471646	1.74233185929076	2.35729022849504	1.44571660146716	1.66670540785348	2.23279004287674	-1.15905298768943	0.111230788969659	1.47202958562061	3.04504608765328	1.87799664745318	-3.70189204689888	1.63985438501289	2.3403921087457	2.35577239255209	2.29717401347013	0.797281269099874	1.39171828597745	1.97276113224777	1.1686231781596	2.20822337590309	2.21325462775775	1.60329233523763	2.25269212804208	1.6023562489559	2.23477565126698	1.19421266672972	1.93791488333718	1.76104708504527	0.185930144537369	0.99063857179206	1.30222628127527	1.59527894964072	2.50057732695267	1.79188677462834	1.20938328764521	0.545092112712834	1.8866140328412	1.05182299282583	1.29353064394169	1.64221736828955	0.529533727690827	-0.996696942703183	1.68294054844558	-1.84442908272047	0.467313334355338	-3.47858907079686	-3.64320018733161	2.40245594957547
LTR2:ERV1:LTR	1.86807373510797	-2.03615975351286	2.89514452464895	2.87326764522543	3.08990432590882	3.40952544814158	3.21292331113095	2.85702131805472	1.89390772337011	3.46051683787877	2.99084405194316	-1.91013257767082	3.23688079060365	2.35565958087648	3.45947375072767	3.73067875959993	3.29562993239197	2.8214119626319	3.52504063084192	3.51933684085633	3.18379933353147	2.92100060773884	3.497073418858	3.26015224705453	3.45760031335009	3.02377079061705	4.05289086678167	3.73656877034767	2.86096061007135	3.66657834276374	3.97113915075055	3.49657935627947	3.86824037342454	1.29955003285649	3.71567500659638	3.71523311127845	3.58214625582873	3.64303413562395	3.5064001031791	3.59838588547027	3.92329625606263	3.67757166209851	2.97485204203899	3.36965600779469	3.19066650894595	3.43239186681833	3.50797738860956	3.57936583149056	2.76023892686856
LTR2B:ERV1:LTR	2.00564372420218	0.9842651326315	1.92122467993816	-0.0803397020278852	1.03903615667304	1.64721699260294	1.21119075377843	0.379494775564339	0.813729136390836	1.74128381271897	1.59864299910788	0.775444767579327	1.63100476973591	0.835215206636006	1.69277825016283	2.38694401289884	0.735587700094534	1.46178584859417	1.9104745020409	1.87213314575509	1.62282905663959	1.74089528481955	2.08021640732794	1.6671756116745	1.79585110634798	2.11551223044016	1.3373135103704	0.688918397637288	1.56772777404178	2.47301105099545	2.31394359876121	2.20944371694375	1.15404661767393	1.57241701952313	1.8185550217105	2.07688385534993	1.03059992849453	1.76256138417122	1.41226441956004	1.38054202093132	1.9741199092207	2.07915314491402	2.45223184178016	2.15187523050242	2.21354783533076	2.21404912220944	1.80967795989767	2.48366899678257	1.49499529714958
LTR2C:ERV1:LTR	3.59737086377335	4.23530115650211	2.21313508849946	2.22224539096616	2.30180921876351	3.22223855283519	2.66741212937707	2.79330550366861	2.53453686964661	2.57078760930571	2.95486894948488	1.98846740742518	2.56054072836009	2.28155160872276	2.19565154573833	2.14853298945384	2.96070253141259	2.9557875933817	3.00737152442225	2.01889280893596	2.1839797642931	2.36065991944547	2.67943176805368	2.56284705634592	2.64710936795128	2.53859893989814	3.32335970445068	2.43122959145136	2.15604089328614	2.49617811027698	2.20271796365098	1.94916061868009	2.98830734294196	3.21126881716353	2.22402012981867	1.80244700964817	1.7978550812082	2.08272891176749	2.41906915897503	3.39544504147358	2.63625685303808	2.90967705503075	2.88142451104928	3.08933077356861	2.66799905156901	3.12902319819885	3.00909494768775	3.79753352005765	3.55080822043597
LTR32:ERVL:LTR	5.15009322386043	4.46174581904329	4.66833260829157	5.2610371539806	4.27189822351598	5.32584507553073	4.76600462722095	4.61146771843909	4.51113379132813	5.22195393908683	4.74520290172172	4.94755672363783	5.02893756918427	4.90246327916997	5.38363594428887	5.39097508926753	4.90548940037226	4.53975622038513	4.77699947633625	4.50231467745638	4.58020046232114	4.57521789133005	4.92832835593422	4.76882946794855	4.75480412839867	4.85850048290365	4.55778805660229	4.35214260492452	4.11279429683457	4.56386186803334	3.94724315112219	4.45551357156909	3.79370400731319	3.64999114702817	4.22122357326153	4.19794707172058	4.13034565698115	4.28829002847948	4.09903722221497	4.27783422167206	3.99359262545303	4.15688089011612	3.02268458104546	3.10594590137921	3.28208266876159	2.81598953454965	3.0464405870466	2.63719565162859	2.9566723278552
LTR33:ERVL:LTR	5.30264095236966	4.80331668471598	4.91036749400214	5.0263630608146	4.85999348277327	5.28676509135378	4.67605010429413	5.02360282927885	4.97517741996005	5.18056693849225	5.14733387956811	4.67073769332601	5.28148983586253	5.18043405628684	5.28342245855603	5.4242252893657	5.79708892454407	5.61866975447845	5.82028426313455	5.45965323273288	5.6252626730309	5.56994676948335	5.90389799805329	5.74816609768528	5.91005881206949	5.97131755587008	5.72697757217349	5.71685922383283	5.33956220581622	5.47020709646242	5.48123278330341	5.69985635314274	4.99413124138537	5.52824264760967	5.6944962420412	5.65072649947551	5.69204138278856	5.6664380908786	5.72218007461687	5.69775231810246	5.58255899390694	5.7582243813639	4.95359832736673	5.05787000328713	4.80806521506528	4.95954721087715	4.9414322088671	4.75790852506383	4.86890053652373
LTR33A:ERVL:LTR	3.30092898741713	2.88564432687678	2.80827859162729	3.04642083393251	3.29991858578124	3.32584676170025	3.77181733793796	3.33929503989227	2.70328634889502	2.96964807016907	3.34928422140646	3.1268200247428	3.2060812546527	3.04338081215043	3.64994027601558	3.55544663777647	2.9724214155258	3.43732779525586	3.00908679070901	3.37429959220782	3.54227851792356	3.58174436424413	3.64883232524178	3.72077592217045	3.65906953955818	3.87337014799253	3.82110843130571	3.73093142375529	3.36106577556288	3.59096630250669	3.62051769763647	3.84153965327044	4.13325659205331	3.70984581885332	4.14967642196948	3.95787445830593	3.84899818676561	3.90816159610213	3.61677235028737	3.45476161863	3.87656917965466	4.05778998747189	3.26316205799649	3.33913154958404	3.20542692452907	3.50190341051608	3.32491618681148	4.17964510294816	3.8727082501981
LTR33A_:ERVL:LTR	3.92707395636195	2.78412181209217	3.45040799784551	3.53260318599611	3.28214033975995	3.59738246722839	3.40216531076948	2.73923828239833	3.32788421530507	4.08063329656635	3.40685407322794	3.58086913270671	3.65798274188001	3.45499311010958	3.92460087290695	3.81041737726048	3.75067686882233	3.72878272068361	3.86479574475037	3.27546369402755	4.31206538877478	4.35677502612211	4.24472778725785	4.35460652557398	4.34573021088851	4.48450908895346	3.5687605755311	4.23785497195525	3.68381197285156	3.58648629501372	2.6023993656423	3.49945085861149	3.30150015778512	3.5863245198239	3.88918593370818	4.07022269797635	4.05850148498192	4.04609828219457	3.88058694133251	3.89958167708878	3.73749037518607	4.05778998747189	3.68358071577171	2.76720538870555	3.44887574200403	3.19775253035103	3.84061338797099	3.95369425081293	3.94163316150968
LTR33B:ERVL:LTR	4.20773280035953	3.75303559899147	3.4346742165433	3.42070301460399	3.63597118328593	4.14734714149603	3.59281157744946	2.85454912890933	3.84973530908277	3.51504971689902	3.3696515242309	3.2575064652351	3.97109971147961	3.66492796368694	4.12951335627747	3.72804023564175	4.13040111114677	3.70073426930179	4.2543544854344	3.89774607839704	4.34086507538502	4.33586834130279	3.39690194375385	3.47412524639653	3.80580362173038	3.49007133534163	3.88101303999989	3.23031315868994	3.542992932825	3.40787816844254	4.24110319847115	4.18720719053656	3.61557281881787	3.43614998837628	3.73650909349923	3.53859485575457	3.84439518669365	3.6559006462172	3.30212124937345	3.2164512747723	3.55882704039708	3.36084773594339	3.79854248686969	3.74893741328712	3.80152248311415	3.79884376294115	4.57783769672612	4.23646972727268	5.08989610216102
LTR35:ERV1:LTR	3.16309651289322	1.3815669301005	2.73215489615449	1.24141613795443	1.33023317123227	1.91986118769018	3.94567962978594	2.70533673072265	2.78285115930737	3.49814790609641	4.28884127569057	2.1814303415894	0.779252558999326	1.08762914025033	-1.82372997801032	0.18971943556262	0.129451896524218	0.0679442818388984	0.00733816896887284	1.74398732306316	0.422434073661539	1.06644023727176	2.55022003657367	2.82521132081341	1.19125732312947	0.100609209897896	2.62746401093738	4.77046207881764	1.39201937313954	2.42500183180909	1.0471507820554	-0.696676397920552	2.41040455708716	2.37167070607763	2.20632055271927	2.3185219893003	2.6438766172358	2.30860844290058	2.32327809433335	2.60309121083019	2.42193256515796	2.671495626352	2.04145604673476	2.37394869075678	1.20009335500296	1.78528845149775	2.41581376346799	3.23409588416582	2.30470376611559
LTR36:ERV1:LTR	2.17534681703692	-2.72930693407281	2.66396880163748	2.20713175315611	2.15163468731589	2.94514220327274	2.25867369592393	2.46626235733625	2.49197725522781	1.89366926702166	0.831752344302385	2.03790086528035	2.51017036897114	2.12272802319611	1.98293251176	1.96621143265989	2.17929296842776	2.29010780752237	2.68029705025981	2.60238407651841	3.00643162609377	2.72643042886869	2.74183733424111	2.9848414664053	3.10017188450819	3.03977113196349	2.45354740038832	2.7090707740657	2.60274895992835	3.07630190243353	2.35340243550176	2.95583541202251	2.24422003769617	2.4366286023524	3.0662928540032	3.17327144899593	2.61274569864063	3.12498826388447	2.92796985433144	3.2230738155328	3.11751580051578	2.82564630617926	2.06669397932462	1.81860641359874	1.81177958910392	1.68440722664397	2.0665883736827	3.37520161173759	2.87991508760631
LTR37A:ERV1:LTR	3.27748023610361	2.60582440559795	3.02967541760656	3.46279117552294	3.37076973938151	3.65779891617732	3.35728598459204	4.20107807409686	2.89829451507054	3.42600478557362	3.25890015993819	3.34214085037581	3.86887354801026	2.9862864044551	3.82758892711014	4.3292401356136	4.3173373975988	4.14187997242979	3.95725474734224	4.25871821316187	3.88928542554513	4.05939086786387	2.94412432228076	3.28271730704662	3.78067667165296	3.38152042568555	3.86250867907251	3.18255872739404	3.47075445064305	3.45652225124439	3.20451952395596	2.86409908530423	3.61986467089941	3.22565755461563	3.5406948566608	3.6482737001465	3.67102994192177	3.96292568151211	3.9231465557513	4.08441685062305	3.81793574040481	3.81576667834098	3.19194718781732	2.21908398019587	2.59654008758686	2.83030104894291	2.87925319571124	2.60290657814995	3.57237427364307
LTR37B:ERV1:LTR	1.51856728064785	2.84474643390861	2.1907341518103	1.25466136470445	2.88560386239609	2.79280147869072	1.95000797117156	2.93077649429721	2.00390861858444	2.74800941003428	2.75256892576004	2.01184075861049	2.57793247107195	2.29313922389515	1.74109682743364	2.73346658537355	3.02259758130311	2.67063396728328	2.72226124935885	3.25239560577727	2.73213663442445	2.70147369689482	1.93179640220966	2.40032812684815	2.73773738541109	1.9490640228025	3.53082750831008	3.84871445941167	2.25135107309047	2.75677922412609	2.64553885830292	3.05002262708221	2.65531896352259	2.89715348764359	2.92008702048195	3.21685132969995	2.8159285073923	2.98522632150931	2.66502738805541	3.14769567935717	2.29741961728537	3.34745040637157	2.22749804364262	2.60774196998765	1.49286449696221	2.83914283952437	0.811870370351529	2.73182463249649	2.08094878097004
LTR38B:ERV1:LTR	3.86653537948971	0.620597153201797	3.28610494655424	2.51677893836704	2.9687187691066	3.60934180779781	2.85190996559362	3.28768076973563	3.13799529544621	2.94030611188505	3.03912929310262	3.45739985789869	3.24664562629462	3.2606310800107	3.5834417934498	3.88426462721223	3.07125582805265	3.39363411099291	2.88129236835101	2.78773635611711	3.17472897656151	3.35409968004913	3.13416792516863	3.38665693542591	3.19365307431935	3.32546710644364	2.54726838637388	3.68990002707742	2.61778683729289	2.74345556292762	1.89758344124798	2.4511636538309	2.95833234672116	2.32706639984087	2.06596319502434	2.334106720317	3.02739119909375	2.82597003764635	2.54536288429932	2.05263579229343	2.4970852875373	2.15814155623265	2.0318251536738	2.36750398531414	1.50296559294871	1.85360769547523	-2.09229470967697	2.58531081625957	0.963817444534694
LTR38C:ERV1:LTR	2.23690471003635	-0.937547464844753	0.616275958272224	1.02657138945492	1.29814485668077	2.36735967750489	1.86137189845493	0.703281852658236	1.73820545285143	2.92152033714608	-0.256707572901706	1.26095258336103	1.07471677189316	1.44584136350795	0.948858744229462	0.836346600487673	0.339172427506288	-0.566362398698113	1.61332184653489	1.41374563619258	0.309105388354536	0.815125808990853	1.35197790695672	1.51302493184724	1.44445321951009	0.933518332833	1.77771666983984	1.83045573102243	-1.01154163719451	1.29093223130425	-1.06581345166308	-1.43861374264993	-3.6250768754376	-3.32542278042778	0.910997969805102	0.937449572161564	-0.148055067847112	0.0435612692255962	0.0259700584401528	0.600383463381743	0.143445023742971	1.45225534989527	0.93964375533598	-3.77238056691212	0.834633581508491	0.655904504162888	0.598948373108857	1.88225275180017	-3.70901138992721
LTR39:ERV1:LTR	4.96026007289529	4.76484515552239	4.24767525561604	4.28275892276048	4.0333589867238	4.50785303929887	4.7821703429818	3.82010138956216	4.67142613516407	4.60030504073106	4.79217671140673	4.48010808939453	4.07970837085995	4.68071752972259	4.17520658393636	3.76944330305018	3.45628486289751	3.3804760264154	3.24330842719637	3.36275656292614	3.49380376142115	3.32549906521591	3.61225180187905	3.67662159275371	3.56734487811645	3.77310518476131	3.94099036272614	4.51927457019675	3.67980624503463	4.28475184887191	3.28505082303023	4.29408007550069	3.90164068591511	3.79097136366569	3.27267197916915	3.42582242992605	3.21924076213936	3.29556641785368	3.26154773292628	3.56612502325205	3.52864206405869	3.38526209411468	2.8158739837533	2.57149986721421	2.35384640234987	2.95379107637538	1.73634668681212	2.1436971940351	2.51752527936025
LTR3B:ERVK:LTR	3.12493927346011	2.60582440559795	3.06674211807993	2.28522019012755	2.2486269533032	3.20771547599681	2.69109461402063	2.55691672560438	2.07234578013766	2.12595815115806	2.86952118958165	2.07576027632378	3.20239461453248	2.48729523833611	2.46215279611066	2.32978559905889	2.57901917986691	2.0968896595042	2.9110307708407	2.96038264738765	3.46525438331443	3.38007516645239	3.6017648143838	3.57141306432925	3.42726792550085	3.49846769029454	2.34527143077037	3.35943067942043	2.9980616965725	3.3994068047278	2.499870619157	3.30021282815084	3.01218115584686	1.38410742088456	3.44882702104744	4.03227274835979	3.4090771154358	3.39069142961748	3.36566524034451	3.68312711392536	3.61659385893182	3.72093889121364	1.68432458601111	0.900448267549789	1.43001659330254	1.65607672001775	1.99787448113465	1.97357091033496	0.963817444534694
LTR3B_:ERVK:LTR	4.91105335946288	5.14998455100946	4.74088700107506	4.77227632779738	4.30683627487726	5.29974722876282	4.86512073382826	4.58155003078922	4.36042934524412	4.74255626664858	4.66305213845809	5.07009838963336	5.38909929287132	5.37735069067847	4.74012554852181	4.42645752062594	5.56003944403694	5.43526462083297	5.90335459572469	5.9591196614434	5.66001520502174	5.56912642489264	5.94680911514963	5.96293270915539	5.56776025563472	5.73432681010581	5.01614262863083	5.34337987534226	5.5380196875939	5.77964016506834	5.16877551128952	5.40726613261412	4.82019057640705	5.03230563633743	6.05355103650047	5.88176698522017	5.76240276541599	5.98483994177128	5.90075293684865	6.33343049281525	5.90818819818886	6.09960046093408	4.17075214863982	4.06359401480945	3.81405711702056	4.00471149862312	4.46944291984042	3.46258594214966	3.62857635361138
LTR40A1:ERVL:LTR	2.96668602377608	4.20216487152665	3.36414765356111	3.76018730169519	3.9812487898364	2.6186741057858	4.2579359085761	4.16835264070115	3.33451407384374	3.03041442538522	3.51081500853134	2.97393117473597	3.03927803757458	3.12183189645132	2.72663197148278	2.74412387984754	2.0777401679845	1.74475759674577	2.35871342613235	3.24371499571297	2.7805890178104	2.60290912983927	2.22147647732412	2.212106847927	1.72884039606502	1.58221375082211	2.52312234406866	3.03526851859809	2.14012543798024	2.75677922412609	2.58838044446297	1.81562922605556	3.04442121442028	3.06816797352285	2.61969084033454	2.58770947911592	2.91708665707905	2.99901964364165	2.00151200510184	2.87063317573285	1.89471313161629	2.19541295102988	0.187073154305234	1.56995368505269	0.919190969536554	1.37982334338959	2.14181179492029	-2.5445878986635	-3.70901138992721
LTR40a:ERVL:LTR	3.56494260076586	4.45608008150761	3.71439558200462	3.7628689873999	4.10610596867324	3.91332387699457	3.91110828572085	4.1143593429201	4.01268177875116	4.39086755532122	4.6606155440529	3.83500508266729	4.62562531443721	4.53296608413736	3.89876520557804	4.41787944097215	4.09469966318966	3.90674470392672	3.86443151236608	4.05241469168143	4.16772761705557	4.03969965497369	4.13522392367049	4.14952798165741	3.57830818291372	3.39829621519039	4.45437806909191	5.14875853650812	4.03671052047305	4.11549077063084	3.81836493363202	3.91229607401728	4.24241169326153	4.13679215934041	3.78677092828011	3.98494378027414	4.07969067018834	3.96917570185728	3.78717017413372	4.00309484987511	3.77095553148061	4.02408434137035	3.3305214554757	3.55998863901695	3.31380486121175	3.24695261459179	3.70604008192045	3.22789110727894	3.30039754278142
LTR40b:ERVL:LTR	2.68775848395854	-2.72930693407281	1.71488824694033	0.894219937970246	1.6361686839934	1.38733720146311	1.63822834714072	2.28685625450242	1.48611432550235	2.33726724482527	1.83777184614267	1.36701215532135	1.80589134804235	1.95666698727394	2.38592543072278	2.82877676517788	1.98314232348276	2.32082970628067	1.95816233282662	2.08213226707187	2.26071355852449	2.4197904426723	2.30197969617319	2.22970260981738	2.23768385862701	1.33898344094116	1.82384644156734	3.3548665455275	2.41434835705802	2.23857349306248	2.84983932181565	-0.0776371895143288	1.82166049622871	2.22753680449384	2.33463000136264	2.67937666764174	2.54318801493872	2.43666036976047	2.79526388478308	2.28002563448909	2.6861712444198	2.7550287389653	3.17254892769204	2.82203289283766	2.41421853079291	2.29913979618028	1.04319950625218	3.67201820242136	2.74303756451001
LTR40c:ERVL:LTR	2.38463825554298	3.68086794789336	3.41012151953742	1.89720753197061	2.42180317727496	2.84219423402029	3.80309209724639	2.59933744148833	1.83647567428423	2.36411449486146	4.22509583549953	1.29532022686524	3.14148140075421	2.38761118068309	3.43202777411892	4.00643226118644	2.47764750077032	2.76584211147709	2.27125412080376	2.2125250346264	2.93666833854406	2.82365938124764	2.59242039106405	2.45748654068809	3.20502976130145	2.34662395140355	2.27992155056192	4.19849804067112	2.33176176604874	0.879077325097314	3.2625246778973	2.81557952051407	2.4080093463612	2.8545938732248	2.97400078514178	2.15384489648606	2.6477007136742	2.08955487683789	2.04437570953362	1.98667782450163	2.82250768797193	2.03718894581498	1.61826283533302	1.46406139591783	2.75069076741412	3.11709462733357	2.55449715100194	-3.64320018733161	3.03150796967901
LTR41:ERVL:LTR	-1.12049004896741	3.01529753510365	2.37089588055082	1.76811511087672	2.14233229465358	1.36779260539014	0.957202527113121	2.44038290934843	2.34926980262289	1.11575681983401	3.08946814787024	2.80538566548613	2.41134849532601	2.57620235049064	1.70263054660584	2.51032303405934	3.14824944300921	3.03368584170921	2.32362210632108	3.17422380603955	3.1014967378905	2.97735354428998	3.10241922685405	3.10323148235346	2.91281253368428	3.0710236754676	3.43328435400144	3.09752168470813	2.74382755818826	2.41470307960851	1.84949725458034	2.55037030391434	0.159112758480661	2.86693970904709	3.57611041316769	3.11362074029995	3.34084789423415	3.09308371736573	2.94799913620701	2.75108802508307	3.09537467463857	3.07948280389287	2.67875949107861	3.17074185590731	2.28959396331981	3.08594789833674	2.20158353822021	3.2725232612997	3.78597484402332
LTR41B:ERVL:LTR	2.93872067553274	-2.72930693407281	1.71488824694033	2.09441201945628	2.68715292367225	3.30993627164997	2.24878893669139	2.56686705645755	2.24358147184986	2.48654699441793	2.4350489887144	2.06329905588596	2.72068842765972	3.19923996486356	2.45293614100574	3.28076188892094	2.06579259456338	2.52856858839989	2.23475371858424	2.72090267675375	3.1014967378905	2.95798917710819	2.50616004677964	2.50715815048533	3.45231395742694	2.91301942632435	1.96503288560789	3.42720848392922	2.5294176868428	3.42385416437626	3.20324806796776	1.94577652069584	2.77849732249721	2.7219493986185	3.25822384342177	3.22534394974561	3.38014200457635	3.10300935716569	3.14763916937746	3.06230059494504	2.44603011673702	3.03308272828811	2.76295158229896	1.71241636657854	2.0929831567125	2.38866563262899	2.08593133652583	1.40022492958764	2.74303756451001
LTR41C:ERVL:LTR	2.3430112160309	-0.37793167690933	2.539611785289	1.52909821040622	2.59346743959493	2.86305937248426	2.19435373013638	1.31904236960276	2.27901190882936	1.49524644153891	2.06389602559502	2.77354066980521	1.92533138490636	2.06363910682611	2.38592543072278	2.67083101438207	2.57034860531578	2.50102586376231	2.74928992174676	2.33653693266983	2.62756383050487	2.54972686437896	2.63291175241879	2.4293156637214	2.83074758062998	2.85426992225216	1.25393190143134	2.83669469955953	2.09080037141774	3.36957727752183	2.21987104287723	1.59633924405734	2.28028497261697	2.05907228236131	2.44364873902543	2.82515033513095	2.27231306080332	2.26960628509731	2.28553776635051	2.03112958707247	2.50159996789183	2.84493950911393	0.246496574776035	1.84074753947595	1.49286449696221	0.745516662852575	2.21850441570854	-2.95005300677166	3.58332578624667
LTR43:ERV1:LTR	1.8716644032387	1.82981931341388	0.0683107875567763	1.14343572959423	0.887230143805038	1.47381079946693	-2.36302579201537	1.95907972484876	0.892717547709466	0.140042667489052	2.33582974107866	-3.70189204689888	0.789615346034873	1.344058669198	0.574165294788051	2.04031940481361	1.7118611365704	1.7532202706645	2.21977216496862	2.46790616228986	2.14647536883464	1.76880407293663	1.97101711536295	1.9420205373656	2.50734742557612	2.18628130132837	2.27471320545479	3.39609102079814	1.47336501259349	1.55280641980016	-2.7705615439015	-0.373903005657501	-3.6250768754376	-3.32542278042778	2.48952834477613	2.23673255629182	2.5174355188363	2.51965728933144	2.8181033767529	2.26293120112979	2.39222741074404	2.93618818057908	2.66000361304652	2.64761436123503	1.68612432015573	2.04998100572483	3.56019447059168	-1.07825082987007	2.65745905780423
LTR43B:ERV1:LTR	1.92742797775715	2.7471566178587	2.41839821453583	2.15503664127271	1.95250601220556	2.03764422334656	2.45186492495479	1.48786323917781	2.25011744282964	2.33953225145612	1.85258693192781	-3.00874486633893	2.78858453449214	1.35589312684501	1.9976386591497	2.00395176064273	1.13497376212632	0.112396044409732	0.822092481623605	1.56944790671126	2.08744183725045	1.76880407293663	1.63608215806062	1.7071809462882	1.40417932037215	1.57078505499849	2.01365357261396	2.74169169223496	1.48372779962904	1.78376251085116	-1.38426718278161	-1.79528868658866	1.9432676283235	2.1880059657372	1.58216624364627	1.79363637996601	1.88337725464636	1.6209108671082	-0.839027379046452	0.910538391685582	2.00419736445798	1.39961161640985	0.529359360791867	0.622068587760322	0.844389756453856	-1.01807192940878	1.11653077933773	-3.64320018733161	0.685437764745227
LTR44:ERV1:LTR	2.05756378138054	2.98772076733341	0.517835885458971	2.56760657500462	2.80222225345704	2.59001885002542	2.77473150952023	3.85437987301765	1.9031670487829	-3.75177763062157	0.841904715766404	2.7294390350346	2.4133830840238	1.31996111761894	2.3299311613682	1.73340597043394	2.23966509687081	1.57873311320316	1.84404902605919	2.43125789513412	2.23772404029979	2.51553549963068	1.40754775811153	2.09948796981885	2.24951831627402	1.81440713765624	2.52108360737881	-3.64181494264904	2.93246441408669	2.07241687312188	1.34847563091097	1.27608100117095	1.98805123095047	1.17438688990249	1.86148006642754	2.67572035643863	2.56829393606979	2.90124066543622	2.63835914097325	2.93429102750483	1.80845278733188	2.6289360119332	2.66857264577162	2.54658754683432	1.93976055119779	3.42849322640267	1.69189492424129	2.62400036120975	2.56008489377905
LTR45:ERV1:LTR	1.72524955490799	2.68233911778223	2.0446415333128	1.45652751757138	1.62838654355134	1.9679295907312	2.32218710164626	1.05782687033914	0.905296329916326	-3.75177763062157	2.34934346024538	2.68834862016647	1.93193206893771	2.63191295750464	1.83983166811933	2.55399809756201	2.29468879836704	2.28351799784331	2.49511426118483	2.10144321198496	2.87712694485304	2.78123866536369	2.52843268238877	2.67319511351479	3.01635321262512	2.89789054472805	1.71574994609064	2.71602732385906	2.29808855094216	2.27969173999195	1.74029796261535	-0.650156382285659	-3.6250768754376	1.91101918240217	2.94028972779947	2.82199077484059	2.20925492483618	3.2303487795423	2.47060280909021	2.92987600929571	2.63625685303808	3.05138389267051	2.01883795814699	1.71241636657854	1.99040428401655	2.00235295673558	0.328073418973457	-3.64320018733161	-0.376806879752008
LTR46:ERV1:LTR	1.34031904924153	-3.42245411463275	0.957202545242817	0.479276085907537	0.746648193183848	1.75108385600398	1.46561560447373	0.823426164500299	0.0786177567318583	-0.918564286565358	1.58432294533313	0.615596066637431	1.25185696994512	1.71726291508795	1.39514584685788	-0.262265688180437	0.512444148780324	1.7863724779814	1.34505785994021	1.07400720178475	1.52104636232965	0.989479196135631	2.15972847025567	2.11916073541756	1.82325008053609	1.823375807639	1.27543810665231	-2.54320265398093	0.293407084471429	0.849806942797201	-0.519269745295007	0.401935890747557	-3.6250768754376	1.35670844669644	0.843556689009569	2.00072249438437	2.04220084017301	1.68408976872973	1.57016744900585	1.77202088706474	1.56483070467413	2.33729353826532	1.52099952990781	-0.0835011127981804	-0.794606958221789	0.234691039086584	-2.78544189023692	-3.64320018733161	1.21824229522999
LTR47A:ERVL:LTR	-3.75954737858267	1.98919193722229	1.03210385341593	0.719417213590318	1.27616594996199	1.6422294510919	0.932811073988962	0.379494775564339	1.1383902120837	1.50049579742506	0.982983314026309	0.680134587775002	1.86035126517473	1.06428177625334	1.25204500321721	2.30816313504573	1.51574625764411	-0.271562858477469	1.72144670396686	1.57408828626776	1.35290944052765	1.71218517893712	0.974683675815255	1.34488801004524	1.8050677614529	0.570612839143631	1.38292402162245	1.78313507483236	2.10751385239148	1.40517042099409	-0.167871858457119	0.507296406405384	1.06627100679154	2.88517729659688	1.70732938660028	2.6075121064121	1.90766994721541	2.10306859600461	2.34938923833704	1.84007435030976	1.64221736828955	2.34257059536617	1.37665722117907	0.622068587760322	1.41914692106564	1.66750541584137	3.85769658922444	-1.34061509433756	0.886108460207378
LTR47B2:ERVL:LTR	1.43894965268316	2.72387514303614	1.68313954862575	1.61527590664727	1.85776064461619	0.215113095451751	2.20824284229704	0.287121455433324	1.06656447751245	1.15349714781685	-0.0396430676638785	-3.70189204689888	1.20533695431023	0.956293138189242	0.715243893047957	1.25756006556398	1.33342470085015	1.04877353485062	1.44406338371566	0.617650486380193	0.753791209615981	-0.149955087052734	-0.257460005477378	0.340304671025412	0.371816417245238	-0.697898486319876	2.06968140408362	1.50567953416441	1.89944940790439	0.126506724066568	-1.85427081202735	2.1641630124106	-3.6250768754376	-3.32542278042778	0.301232398184207	-0.987841289691013	1.66432368858368	1.56503040871374	2.19351886763026	1.75783625207279	1.01094559144769	1.86623114767135	2.07599637198694	-2.67376827824401	-0.179421319131556	0.234691039086584	0.2826110448967	-0.647467913777619	1.21824229522999
LTR48:ERV1:LTR	3.14419987900193	3.83030830342043	2.53273890600124	3.33738698158548	3.19472121556794	3.40438845054366	2.99198691820921	2.96238183371254	2.42316704882494	3.77332311550423	3.47517331720542	2.50468387982605	3.64264320806438	3.80334221409811	3.33914941764261	3.86140648913618	2.64849155268168	3.21065874574154	3.56955910974605	3.17888581914536	3.70092560820409	3.47271778882293	2.67182716866846	2.89035062298437	3.38281616293002	3.32148303742877	3.32427419925607	4.52638798758701	3.47216688025639	3.53852965123365	3.74489161349875	3.65513645815683	3.83195521368478	2.94177776811358	3.03819394278084	3.4361495440819	3.43198560623267	3.2624370940938	3.30013119896544	3.48569191932136	3.31552868710441	2.85759790598586	2.85910838272673	2.92957979909042	2.88800288287855	3.02205107864668	1.41176005742489	2.62400036120975	2.71423557360631
LTR48B:ERV1:LTR	4.27216299673937	3.69718152338488	3.83327502312756	3.92380659227607	3.72140734335756	4.51353164626771	4.34383654458738	3.98002505984699	3.79149271640201	4.49805885480413	4.08196862089856	4.46517613144236	4.06928557818386	4.07989387035686	4.60813772856711	4.57797661998714	4.40588650726282	4.51557421148653	4.58736736599886	3.80071183845876	4.53213629153796	4.46640228832592	4.01920611353868	3.9584727448947	4.74029008551442	4.50976451196003	4.30396020302929	5.48969864878117	3.81926898030638	4.38601976385637	3.5872807226066	4.15013192201791	4.4124663096811	4.38523054307342	4.35266945939503	4.46012685136143	4.4018666439105	4.43671003359775	3.93377364832559	3.81925928824994	3.94160586825797	4.03576899232532	3.52436673398791	2.60774196998765	3.34932110418914	3.99810354506309	0.878119755892729	0.981772625952661	3.31830312411256
LTR49-int:ERV1:LTR	4.41063827429697	4.23056629917144	3.89105941507872	3.97187993389354	3.06607185054072	4.02408772498045	3.82386846783931	3.62162746259681	3.81764699453127	3.94851757279854	4.03125810136828	2.65073734942069	3.71044631141575	3.8403094603692	3.71360428900822	3.13654790212644	3.30053705755607	3.3985240962871	3.24466344095383	3.06261327003655	3.51994904152547	3.55903331998392	3.43676229304705	3.36072955716977	3.69297109123386	3.01837994198217	3.89350669548247	4.1031878608668	3.24495720471537	3.55917640530447	3.41461774382988	3.86419352917096	3.41808304055074	3.60702511114473	3.45396842054786	3.11598201648563	3.15699845326214	3.56992179384176	3.5080195367314	3.52793422451966	3.44631179567556	3.77765512065549	3.84222697371113	4.10993435206815	3.99038165434214	4.09692338001171	4.47120814536499	4.2688567008474	4.29535417505236
LTR49:ERV1:LTR	1.1892125117955	1.24098497947931	1.00068765718256	2.48653088561155	1.19519688742832	1.87730157327138	0.649235783489834	2.44784563055002	1.70505324553453	2.75101241529405	2.06091539745688	2.38715282854797	2.43946279680685	0.56390011164843	2.44363374834342	2.62412992133609	2.47285898403852	2.48358746076067	2.21788359028075	2.2318961003824	2.54126801705204	2.52419356237379	2.30748935198416	2.05202143257993	2.98865061007579	2.3981817610684	2.34527143077037	1.91114464227257	1.25282224297934	1.40517042099409	3.21085266735298	3.09290990316986	1.60603174141699	3.04447820240045	2.62362011847443	2.99317458722408	2.47751891143086	3.52399131396454	2.74795776738614	2.76683638205121	2.38212631475754	2.74099342084892	2.71361779213082	1.88010861335653	3.05554064348827	2.50090848790976	2.71581632030781	3.62362716018898	3.05718032473314
LTR50:ERVL:LTR	4.18777764843379	3.75989799725251	3.57053498361964	3.78039000901271	4.61548792790606	4.18186100056914	3.95413889473192	4.25253233427953	3.79774925401632	3.71958545756552	4.36409732723379	3.98059039963563	4.56722291575749	4.15317446167516	4.63929947891035	4.67117996722469	4.41257858254322	4.32934292872417	4.51497156015326	4.36927845691427	4.83998296976077	4.57355353588344	4.67134527037125	4.72951696536017	4.67067045123666	4.52485686000574	3.76858494432576	4.10491796510458	4.21621913589039	4.45374308701654	4.41330917116095	4.30758944789022	4.59989060347698	4.39769731183855	4.68325903285809	4.64132026076123	4.77009937345498	4.73732053434493	4.46862131493047	4.41709628900556	4.56343242065608	4.5179202241925	3.39610476513866	3.06172817190172	3.85026459461785	3.44399741293863	3.8687106299463	4.07058442926714	3.48767518090714
LTR52:ERVL:LTR	2.55037089964385	2.89290388688958	2.44384488019699	1.62440839021054	1.75996290134006	2.39835143081323	-0.465905807129486	2.55691672560438	2.2694728857826	2.46283046780062	2.28465578555395	1.14229503955971	2.02003933644798	2.6689840839416	1.34033761036289	1.8348754305988	2.60037230433748	2.36749447113779	2.48213642943611	2.44103314403876	2.87405474581607	3.02025556583419	2.60065089020057	2.53324658656963	2.5430655081782	2.72889444253124	2.71018485115815	0.401236325185508	2.97975454912814	2.40010428018736	2.56937749733735	2.9077857143808	2.8472694190633	1.46206896235427	2.81569785021375	2.77003103590987	2.60878529742453	2.6205832079214	2.7548543464452	3.17230149015937	2.91006357899625	2.74803570347433	1.48820970708482	1.43162612016468	1.41366745530102	1.19750178659563	1.40421285178951	2.94847354467705	2.62426823821248
LTR53-int:ERVL:LTR	1.94089619480802	2.19067399175532	0.146272329026488	0.958168662570519	0.387274192275951	1.46190589696062	2.29093455814216	-0.151133475497832	0.813729136390836	0.255555554610897	0.389919592023346	-3.00874486633893	1.54278053632107	-1.38201003740688	-1.13058279745037	2.30816313504573	1.30296549336545	1.69242007163754	0.977333079814889	1.32870859350667	0.940377165196394	0.884118680477805	1.21435652908068	2.00218905883205	1.44445321951009	0.889066570262166	1.50282794884797	1.00257595649233	2.08516655369948	3.02253140826552	3.1722378312252	2.16688410252496	1.99894063074974	1.52660748349184	2.08630287926147	1.31474380330303	2.03518326751437	1.63172178321241	1.31563758387097	1.00584857148991	1.46837043848657	2.59680473375041	3.12396492783629	0.872010332229256	2.45770364273265	-3.50297857919678	3.05810252679444	1.72743784079605	-3.70901138992721
LTR53:ERVL:LTR	4.53973852831461	-2.03615975351286	1.42023750517246	3.16809492508186	1.46770416186087	3.76089170592501	1.92285698210561	2.74753708521303	2.66099674932868	4.18845013452413	5.80149477968957	-3.70189204689888	1.66594282109719	1.79604379294106	2.88580022330202	2.23447541925457	2.46159579175981	2.48898558453023	2.50082856244826	0.899290244376011	2.19009599131053	2.42456372142495	2.33459128176195	1.86969987578598	2.41702478728283	1.77770577080581	3.74185332588743	4.06209526696727	2.15866901569241	2.42295054903853	0.273960893821921	1.37679497677278	0.840831243216983	-3.32542278042778	2.11279449470844	1.12669157180009	2.37767357646114	1.6209108671082	1.63540797087425	1.69899575204985	2.20486805992013	2.18929672401244	2.01228055760083	0.490299310129199	1.96540298181113	2.01447431726792	3.08526645573526	1.64506684336293	1.71152360934507
LTR53B:ERVL:LTR	1.96076439802474	1.55427962778782	1.17589174620765	1.4402669966996	1.93541157884626	1.60660227344875	1.59460772466483	2.51609473108412	1.73820545285143	3.30439765347884	2.70668932000935	3.23639243711808	1.90187972387131	1.86554158743798	3.16670260876842	2.12911490359674	2.48715628873934	2.72629481438884	2.38784169905537	2.10417172663817	2.5955610994187	2.3955761845517	3.1098358245091	2.78599060766013	1.9012116220058	2.72527780206105	2.41572309172099	2.18713067496116	2.50743878012403	2.65793338948946	2.72044016647604	-0.00352921736060691	1.2032368618647	2.78825939940445	2.55462724698748	2.34945228999166	2.29429196752209	1.95115255397877	2.23482267377149	1.84007435030976	2.5919840293601	1.9475767871253	1.41324666861136	2.00527175631054	2.14983202094465	2.00235295673558	2.33852208916634	-3.64320018733161	2.72231969200627
LTR54:ERV1:LTR	2.09265510119181	1.5881811794635	2.45384496353157	2.0626633211417	2.53209849321864	1.87730157327138	2.66523110343071	2.75028811858492	1.46491211785175	0.407105452738098	2.12171559648384	-0.0909741342546552	2.22371755297408	2.12817762796368	2.32468180548206	2.09588925596842	1.72883947310482	2.425074950573	2.40366481399462	1.84071694952171	2.08066215026507	2.08809148480374	1.14653393274191	2.00946181816113	2.36074395138424	1.61573644286075	2.46224310735588	-2.9486677620891	2.11302350820245	2.2701678584807	1.83460864208659	2.00180435216551	2.83012168790252	2.48571821254892	2.67334355382686	2.56341678654688	2.7526794770846	2.37723694928967	2.81487235617146	2.63330498942669	2.65960421703508	2.90668751618238	2.89784074838394	3.26903109688269	1.33955948314729	2.51561463529945	1.30053442231467	3.03262303430324	1.05316254487054
LTR54B:ERV1:LTR	2.63571421953278	2.48017921876861	3.10118260806022	3.09875525282847	2.65128701048376	3.71916786255361	2.41889490571722	2.49148892028192	2.33141218522289	4.00270391684881	3.63387510128857	-0.443795508877398	3.2881740849912	3.01131615252093	3.28019325050949	3.32125325027567	3.09386548682078	2.94560938846595	3.00651278671384	3.10856316022841	2.80725726489256	2.92389496576521	2.81721547041673	2.95713886385596	3.40157843938554	2.30337396760973	3.30954096774308	3.81982544955953	3.81527097398152	3.47030556702269	3.3874762030323	3.33037452856756	3.03164964874079	3.07150687478837	3.09362374772017	3.30065928697204	3.39471421143544	3.45869615873153	3.17057595472056	3.56846420560522	3.06506932514324	3.37030854444762	3.08759728366542	2.69686974988366	3.32035689120305	2.26534241659699	3.18963917762054	3.8947624724366	3.2067120587041
LTR56:ERV1:LTR	3.44682991288958	2.03286700072495	2.53273890600124	2.82792654574483	2.09447627347594	3.12723728514782	2.87518765046296	2.31271976509234	2.3812028497259	2.4826330950968	3.14751552967699	3.060837460033	2.47065440928486	2.29083241779724	2.39577772716579	2.663197389527	3.3328756168335	2.5629012674804	3.1946877401903	2.48666843874538	2.8006565808612	2.53704170485164	2.72388353062451	2.88130078746446	2.71214183822213	2.8414492338231	3.13461315997407	3.54205577241341	3.15415412458267	3.0984898174089	2.10081168286125	3.13299965980932	1.83450863870656	2.62261220875287	3.03819394278084	2.9743314994226	2.73534802073296	3.30165780724708	2.77526321807641	3.41197434342479	3.08033679727403	2.69025790280752	3.26033320179601	3.41376373761021	2.55178218694537	2.83207567230127	3.56282259299795	2.87151250354092	2.74932689341758
LTR5_Hs:ERVK:LTR	0.557940734953641	1.26889376759639	0.600527601304085	0.534845937062348	0.836799290178146	1.24175188449477	-1.38219653900364	1.2225821034152	1.54715021608872	3.34162699524719	2.3692776751462	1.05169814420749	1.23878488837777	0.784442881262582	2.46672946313807	2.59993519274903	2.14213022204437	2.49167375819203	2.16150325684465	1.94501306912375	1.66494054198972	2.02621608108565	2.20942813880794	2.34489832190882	2.59851681271441	2.72164803401048	3.62105551556296	4.09580134020886	3.60481573818415	2.9205473730243	2.94482006659805	3.82096279558168	4.0250918254074	2.83367260806416	4.51365624847191	4.252392865776	4.03399507479409	3.97332078551245	3.95158449107184	3.85673021967944	3.41428058754188	3.60282423559069	4.55961618592627	5.12352299530347	4.97089757506241	5.06167055337575	5.0695212232541	5.42753323025816	5.4378565590934
LTR60B:ERV1:LTR	4.40439357617234	5.10131739214361	4.6927535186659	5.38719287380881	4.68069112171682	4.90665209091607	5.06451485210423	5.56408337678403	5.02473992619345	3.21707274772037	4.71730564884962	5.36676954674537	5.3996191918687	5.01854938585984	3.72144746646924	3.16710257044841	4.1973383997833	4.08405426504693	4.74640605979132	5.95460915822012	4.99751317291268	4.77910855334971	6.10962390157027	6.14056214798223	5.64619569417115	5.79063076930406	5.5821831402047	5.25093382646922	5.68780475023035	5.73963483045464	5.79846479615475	5.62314934881156	5.1120547363439	5.12091867001651	6.64707926317104	6.50316658127835	6.45648139953412	6.84887574265324	6.30616875595072	6.52500380299607	6.05113968778549	6.30977930989721	4.32044217808544	3.60287521109764	4.28648679952303	3.73695401212369	4.91937003269568	4.16715249639268	4.87621421188085
LTR65:ERV1:LTR	-1.96778790935461	1.31374433376174	1.74565990560709	1.43478753093497	1.17080543430417	1.13140382732591	1.08165670158653	1.20984307763777	1.06656447751245	-0.168258692165464	1.10659726999349	0.952068303258644	1.59939943032058	1.97266732862038	1.34033761036289	1.8348754305988	0.771305782696613	1.97860849183254	-0.3895431954479	1.31680369100035	0.803801630190643	0.47865357236964	1.56939078356195	1.46423476767781	2.15067248163738	1.60468660667417	0.501065486169777	0.983157870635228	1.80311829896596	2.38101568362484	1.74577742837997	-2.13176092320987	1.39880364540868	1.86196302541298	2.12578169023525	1.57710806777052	1.96970533813486	2.17429610529298	1.6562420577771	2.18216984448533	1.78105381314377	2.05839115346559	2.1617209131279	0.998304057553548	1.67772090935935	2.52770668106448	2.46683153780971	2.8041056752096	2.62604286157085
LTR67B:ERVL:LTR	4.4527497596471	3.55762182592901	3.78976208084161	3.50871941680384	4.22294137878945	5.03958613336811	4.10052355054217	3.60072077777749	3.99917566460984	4.83978064274997	4.88708025418203	3.03507491110298	4.31141728503308	4.20216956487595	4.27808262626653	4.98776138923982	4.27733722567435	4.51166448551812	4.30509261834823	4.18565477974498	4.41340028142981	4.43245811181274	3.77043945733657	3.77305041042249	4.07406760832506	3.97389138700961	4.27964500719727	5.23277293363028	4.30135641266856	4.5715560632409	4.60782216909521	4.73538067288696	4.07068111511716	4.02445092431056	4.16993027887398	4.22320492586931	4.21504355694125	4.40766508759835	4.46614146245069	4.36685507256882	4.10016820808902	4.36933284105057	3.7353995368573	3.567806268408	3.53217120222161	3.58375935531379	2.3414938595555	3.93084481804059	3.6718676456369
LTR6A:ERV1:LTR	2.44096179546002	2.54625344535261	0.349213173023179	2.01460602618792	1.91801983613439	1.91606611672162	0.649235783489834	0.860467436180648	1.12843988123054	1.28517497179205	1.17403855078902	0.932836941330756	1.90187972387131	2.66581450918032	1.94519218377715	2.19242718301107	2.08011264833813	2.12245644047621	1.83299918987261	1.98877004948085	2.07383618519467	2.24794018574564	1.80396303069978	2.25269212804208	2.41702478728283	2.22287074876066	2.40661141136973	1.97131316373903	2.88536773042359	2.19569176557922	3.30708069944753	3.18439636146649	0.939271316030236	3.30657899696785	3.13679591958538	2.98782698089749	3.65999534719806	3.74160909142641	3.69491529765327	3.61413424243841	2.76188306615549	3.41990548558699	2.11829875167763	2.92835054263569	2.77633319802746	2.51317858050157	3.92019720462309	3.10085899897974	3.36595180803883
LTR6B:ERV1:LTR	3.41594233504155	2.44401394230054	3.10637742493733	3.30405056131789	3.0166321248025	3.37476956065998	3.06192422546604	3.35292129160403	3.02605974115807	4.19801958554028	3.94026650646699	2.91951360486526	3.70822161639363	3.96119377983011	4.21652473326709	4.92312291308192	4.02432874311739	3.78704427859572	4.09215472493932	3.76304835375409	4.17109746017712	4.16000476006278	3.88680786551132	3.98092266733392	4.39303871463838	4.14453728620598	3.84474239750722	3.83352429391769	3.43477934818477	3.44771808579081	3.11831641443138	3.67878108801786	3.9344826205701	3.84315711683626	3.81575846515337	3.91954765443975	3.4475433962636	3.76862037991704	3.5676918682178	3.78973684898362	3.74010475576014	3.91883264556137	1.54752628424124	2.52472875302182	1.83728188191486	2.71562154049495	2.4240442626045	2.82605012946416	2.3312433213502
LTR72B:ERV1:LTR	3.93666526076374	2.93538815187535	1.89111487846679	3.07132737314687	2.34851031180949	2.80381653892139	3.5286184198104	1.59806637931143	3.08571378893616	3.24581835236035	4.0684279918718	3.93244518872944	3.45913188313484	3.59597683800976	4.18097979584768	3.8740430731407	3.09300527171397	2.99468368390594	3.14955635494569	3.06052121906433	3.61964840174856	3.62853652575089	2.98401565130806	2.88734310192042	3.8787588560043	3.79323165029067	3.55215968905643	3.79539142422225	2.87772438111102	2.85875165375584	2.95791354334507	3.42429463941687	3.02907564474562	2.57721055297359	2.95728730416804	3.39239803440877	3.02999876250083	2.76900321303968	2.46142843281417	3.31748350000387	2.94246700305091	3.21143864868871	1.94422709435581	1.02340997868462	1.85156783916233	1.76487957986654	1.99368160287461	2.31780515229166	2.92430704335316
LTR78:ERV1:LTR	4.76620904349406	3.27210794388834	3.92932495315767	4.14940949720042	4.17269157343253	4.3866115814415	4.01596616251411	4.57890569253613	4.1517873218175	4.38092885907169	4.32795064335725	4.03920704313649	4.45264817142242	3.83490005450582	4.23850363998587	3.96976827681485	4.25631742822719	4.10780065877693	4.00237030017973	4.41624841631378	4.11843099554434	4.36433260245818	4.17420677216764	4.19290425598276	4.15513154301857	4.01662423659558	4.69095330126566	4.37252079465038	4.30627193715903	4.36386142286774	4.3714750308053	4.53824465206869	4.98268801416302	4.89632494791884	4.41929348702362	4.4747791281483	4.73427325776143	4.74690833550009	4.48945540183331	4.49959751051731	4.3973676875277	4.75942378190915	3.68110393431982	4.26386937522	3.89765793461724	4.13954555503612	3.29220035311212	3.68786011788702	3.6718676456369
LTR78B:ERV1:LTR	4.24981569804738	4.60795544749773	3.59228372647844	4.29384375518497	3.62117175883999	4.44921960004901	4.11957174551287	3.75788502091002	4.2370543118412	4.43273612241215	4.16686806468505	4.26156801974009	4.39354315612219	3.77547663403502	4.21731806928649	4.66395226410324	5.35815119619139	5.24520621883075	4.83551396572333	4.64386239222215	4.24171502739107	4.50519503124038	4.41670305199766	4.47670124022297	4.46872180032901	4.43593724156254	4.60840220668553	4.64897940473231	4.18453534103194	3.75003099713638	4.02682067759926	4.36229544273699	4.74245554142423	4.37893838748253	4.5271898472082	4.60687008991083	4.60391743619847	4.83061431930484	4.42106877468139	4.50051789714464	4.68471140775158	4.33044494352051	3.83214998576078	4.31372196875698	4.07023155376288	3.71739525752717	3.66975667310321	3.84621189617711	3.27940179207238
LTR79:ERVL:LTR	5.00762601810134	4.596171350413	4.87366014773883	4.44524600461736	4.51178963213142	4.64865435418463	4.60989281287318	4.33918686881132	4.69966129187624	5.01570724402788	4.68298489783852	4.95974774888239	4.74738018247888	4.72095522659009	4.69836282015983	4.68598748822692	4.73628736183137	4.79452727153395	4.88765529331084	4.72951142002462	4.98380163699124	4.80850933471461	5.13095919576785	5.04253176215277	4.86304234388411	5.03759796382585	4.75983741208037	5.08401711387852	4.86110418186283	4.89563358101688	4.76979441577255	5.02768649049089	4.62710856056573	4.86159828691573	4.99989292725964	4.86968361820584	4.70787383648816	4.98820669709467	4.77774371862012	5.05578728376945	4.80733325327692	5.0738574930734	3.9882786046125	3.98081370297222	3.8259443298046	3.9632489770187	3.58958292959118	4.67285553303303	3.98081727880927
LTR7:ERV1:LTR	6.3218352817945	5.65526873272859	5.12024363875115	5.15756395795953	4.68657998672907	5.74412873771811	5.49780206293345	4.86316177942991	5.62290194523421	6.05354567312732	5.33935470187349	5.36099185560943	5.20085040629181	5.60682237907669	6.24790501173131	6.17044470431655	5.48972633012247	5.64004070203335	5.71450571240723	4.68575002682881	5.47754183404805	5.35664596790249	6.38642272929789	6.24430319235212	6.11961577731821	6.19078722994191	5.49734177109742	5.51100224308347	4.61517979132523	4.94744640091615	4.71996785815921	5.10946208337318	5.155249515509	5.07949716850567	5.96890398582805	5.79839182895559	5.74548651410372	5.75224399869964	6.2076198988023	6.41817080161129	6.26070276738035	6.38034480609987	4.37301041993153	4.31279818116242	4.3871765920703	4.63791988141107	4.87278563592443	4.74274471747467	5.2565786769807
LTR7B:ERV1:LTR	2.72355997287453	0.671890447589348	1.11135322507008	1.22799311762229	0.783689464864198	2.00339430030348	1.43620171926743	1.33047106542638	0.954086494085758	2.68276888816588	2.475295869223	2.21431001570856	1.92201463228037	1.3905786848329	2.76123750066025	2.45996914791373	1.94590397834264	2.37355509574948	2.21599144212872	2.17007171837406	2.1716339284708	2.10789411209992	2.96426888837323	2.9515050461377	3.33827830849912	2.68460676233013	3.47345039572678	2.96753430051834	2.46969845214118	2.8600787939639	3.03607831619441	3.31065678731192	2.8955442521211	3.18185493195723	3.73134112334078	3.63992872821432	4.32143856917007	3.76353131040956	4.14714444287143	4.23677273487428	4.16282654749162	3.81092990954036	4.57925216044313	4.43447586148753	4.5470093327214	4.59596816974656	4.36721843184094	4.58283824215387	4.46060817179664
LTR7C:ERV1:LTR	3.50727996893792	3.81532407729069	3.61979037226827	4.0115017299761	4.13391248054208	3.48989655225825	3.3906044883684	3.08164525453936	4.03915878045757	5.00427496854888	5.48132992630481	3.77174506159733	4.92288319415381	4.99378883617919	5.04736131660023	5.00596059163065	3.87856373867823	3.67352446881465	3.8090073700852	3.24893239885265	4.36054244956536	4.11799258092344	5.15259038623377	5.0365804055358	4.90068688183863	5.03795670822432	4.37322757355722	6.12516536523242	4.79959935578219	5.17098461118438	4.84818083376891	5.24774645555211	5.45447120628856	5.35354906655108	4.9409972289368	4.76064136388309	5.02597377315758	4.67368077426164	4.63848165128661	4.53042497431257	4.80778218706672	4.72794764980713	2.86613581853419	2.89202845343829	3.0187000742672	2.7489253039691	4.7847435966431	4.71827442908521	4.5982012367011
LTR7Y:ERV1:LTR	3.52869702243746	3.03274444870737	2.80302923574115	3.09353875690958	2.70328230560214	3.86793349974998	3.13140645345896	3.17210236469461	3.38393336669073	4.41727551930577	3.40374123024745	2.76580667920547	3.8535841914076	3.67075548600629	5.83889454015976	5.53574412914126	3.92606405044104	4.4860544294131	4.0149847847007	3.21362422985914	4.65083072625489	4.48538051326708	5.18742836720299	5.00446919135718	5.22324553897663	5.24373368704023	3.84799619647338	3.45490643584572	3.36421538446578	3.47891394155929	2.98042253223899	3.66854311843695	3.31901033279193	3.34661016503329	4.54054273065649	4.61533127206596	4.62421727857156	4.66491557248767	4.95703037171892	5.03444175614923	5.12541952496496	5.34171808306324	3.55013766627195	3.70578912724767	3.65566226654834	3.54453864216051	4.21169694987991	3.57056812078703	3.81770617142549
LTR81A:Gypsy:LTR	1.51345217998108	-2.72930693407281	1.93385642684406	0.38966392721785	1.6361686839934	1.17222582184616	0.869095259602854	1.81597888120808	1.17723004539997	1.68194437293267	1.60337114030383	2.42279134399533	2.46680825069738	1.37914998900928	3.53128273221426	3.22336037309851	2.76493140479159	3.13881213790233	2.9706541131609	2.21983322793312	2.9928628968877	2.82045937851697	2.28526621519945	2.73819994382378	2.47969589424561	1.98007425954506	2.20721120267484	-2.03237703021494	1.73332253703042	2.00300742174971	2.87134552703661	3.32441452795374	1.70764191782777	1.98284491697343	3.19160415608037	2.57563689788165	2.93728936439657	2.67507139320547	2.83727329286062	3.46776570305321	2.99607645365629	2.95917769880378	2.75202251176677	2.26310086561264	2.22092794262838	2.60404430854547	2.81852024913707	3.63127937144226	3.26265721479858
LTR81B:Gypsy:LTR	2.21426223328659	1.25037471982915	0.934729689390759	1.03480188859143	1.37147612976632	2.60921329728157	0.175948079042909	1.80189414132635	1.78595988414733	1.96525007078465	0.77938435878507	-0.300694665236724	1.60853191388385	0.626813937058999	1.72204863246294	0.969877993112195	1.80654845743213	2.24475998754391	1.72763867421478	1.84071694952171	1.7536686575984	1.40818953099382	0.687001603363474	1.35887425201998	1.34782638382102	1.09386098290818	1.3306245222196	1.50567953416441	2.08798743004112	1.7194833594466	2.2696325524363	2.37689836239737	2.77185277977855	1.17438688990249	2.78280014670669	2.57158009718604	1.77070409214225	2.27527202263299	2.12495619619296	2.11451119601152	2.30840873886097	2.26603051824383	0.612740969730918	1.83342149938388	1.96540298181113	0.522373111538365	2.25798322668233	2.30222042127497	-1.000961188825
LTR82A:ERVL:LTR	1.94423509607353	1.99364628757167	3.15566092902796	3.06704012113525	2.21877399015352	2.69305107592366	2.85552660606381	2.6522269054087	2.04072259170715	3.10468435397301	3.30554301815048	3.09157408568113	2.47065440928486	2.97469878928271	2.32468180548206	3.11239213824711	1.66631911612348	2.7336983384224	2.73811662114864	3.01225447809449	2.94816271796979	2.71581086004123	2.47876107259153	2.48037083452168	2.94560235650727	1.51159618360816	2.98725336611383	4.04618222374397	2.91290388823219	3.02927300683244	2.71630792919112	1.69688047327922	-0.191089670952454	2.82090647724112	2.66208639930223	3.24833346797031	2.63231579483472	2.75860450581878	2.57869930456691	2.69672681586418	2.66344299334224	2.73745359414379	2.98485212537357	2.73340349321611	3.41381006026016	2.99981146671884	2.50534720989033	2.57539993236012	3.58740187884671
LTR82B:ERVL:LTR	1.74984095804531	0.427693487077306	2.28633849252276	1.66886015278137	1.75996290134006	2.78485862517678	-0.165801214679148	1.28395104979149	0.813729136390836	2.71902187316103	2.38451191971805	0.970936787563027	1.95790755534097	1.77692275149428	2.15906209830603	1.8171758534994	1.54449567093009	2.37204337966416	3.05021722094857	2.34084728417095	2.54126801705204	2.46652792052399	1.58081947938557	1.57084450273607	2.63917281835554	1.57078505499849	2.55912623282466	2.93465462639918	2.53663793481629	2.35498384490689	1.41909319812492	3.0466461466656	1.67324049111044	2.3513310218405	1.73631692347353	2.39412473004325	1.98463098835154	2.17429610529298	2.2633146295658	2.72969683510175	2.03339651915024	2.47544387674614	2.12713533347812	1.60751678662834	2.80680647011087	1.51430125761814	2.35914137636908	2.42290790277214	1.58930597662082
LTR83:ERVL:LTR	4.35447806377409	2.20875766718861	1.53879723989701	3.15539323990674	0.143652109618201	2.6428613313998	5.16709648546567	2.18101041973776	3.55941818899298	0.96672124067352	1.87799664745318	-3.70189204689888	1.47759455643638	0.845067503079017	1.89793929892661	1.86085091700206	1.32337436499665	1.68342450872896	1.37624078737689	1.08161180116997	1.13328083132089	0.212950406636635	0.887672298825625	0.974028431114556	0.640080403839917	0.570612839143631	1.87575430116936	-3.64181494264904	0.934368511860804	1.62375815577244	-0.824651394846189	2.50877640661551	1.89237602102711	1.70501514096466	1.07134061988028	0.9580688593643	1.06834025647738	2.04788218043732	2.09881091608864	1.53469270075858	1.45563141270914	1.51438713100228	0.995733221987023	1.49547759215121	1.25308588514347	-0.0372426763970574	0.158997088929523	0.834136627146597	-2.32271702880732
LTR84a:ERVL:LTR	2.25171979582149	3.45587235365857	0.826840727379573	2.50930226802402	2.60823875691524	1.53129789038461	0.681496645708056	2.75849609900275	0.954086494085758	3.38390971640657	2.67003182916533	-3.70189204689888	2.57274663403959	1.88305516993069	2.10809565471401	2.46465299722616	1.89017925650454	1.95822273490806	1.13985200931266	2.56699706493409	2.74971177924596	2.47561889222524	1.32299037008347	1.25659540289957	1.48316773169078	1.21575080051722	2.71523962181977	2.0211455374869	1.99042118611012	2.14276936412487	2.17819834647667	1.64787289417253	0.533806207922071	2.86284134265481	1.55969338779421	2.18424237367043	2.0138301430438	2.05494934766042	1.91781298622519	2.07368920149126	2.14877859326909	1.71066704004694	2.06044395897945	2.01451681445459	2.34088725770736	2.13181102397247	1.09612190770652	-3.64320018733161	2.738294472614
LTR84b:ERVL:LTR	1.06876635871963	3.08929121501197	0.482744565647701	1.20751458627875	2.06462331032626	2.65746013082096	0.842427012520693	1.89008685336181	2.20684946258113	2.04123597776257	1.84520682463019	-3.70189204689888	2.33958775842569	2.13898854406789	2.21345617037183	2.51921198147659	2.31924149537292	2.50235476761237	1.99662861365441	2.57553682648222	2.39849726088754	1.96025811329386	0.953630266617422	1.42601355485761	2.47501204493318	2.22884091574716	2.49209607050556	0.0470645114648937	2.23446285506194	2.79713051964966	3.19686642537824	3.04212636495998	3.1178037603543	2.37167070607763	2.13221258056554	2.6075121064121	2.6438766172358	2.81943406666657	2.52826845094002	2.89383607281252	2.18651892125193	2.8669876463357	2.6285324843343	1.5842057077599	1.13691445338142	1.40229619924165	1.71436778009335	3.22373309713027	2.45008399856472
LTR85a:Gypsy:LTR	2.8711360070597	2.84664216907351	2.71697433897747	2.71082540578483	2.67625363321422	2.62617883143987	3.70694181658056	2.88861568347293	2.8636289989702	2.56358037090076	3.11994869984433	2.69002506649372	3.3008058318971	3.14076619404343	3.56381852226566	3.57718662441287	2.81956439693976	3.76624887641242	3.43909820104119	3.5120302656739	3.26193016089725	3.29605631039921	3.05672599919515	2.88734310192042	3.08752949109302	2.90699531172097	3.1100034168781	3.9167018003966	2.93729534135635	3.39785881680258	2.59541447112035	3.6265097367304	3.80325631875321	3.42567868850898	3.15078216156012	3.10172999377843	3.32157947536827	3.1971965722254	3.27389356874858	3.38427174087546	3.15804578160134	3.3551279872706	2.09131060695998	3.16784190220752	1.63900639717866	2.79597066765916	0.104929867659248	2.79933997913659	1.02718705846728
LTR85b:Gypsy:LTR	1.56832879020691	2.39167641719231	2.58426205902674	2.08010562380504	2.56325366099843	3.12949972955179	3.42897103946369	1.98893268799844	2.25011744282964	2.98043307584563	2.70825304198553	2.35489196632974	2.8106848814928	2.40630331369524	3.67343824728288	3.78328870987223	2.63497783351495	2.61999023446453	2.89866732282136	2.69104971360407	3.14466890975571	3.0097013781555	3.09494721201535	3.32831489848549	2.86946209281067	3.40932573876589	3.35399273031392	3.34752032332552	3.2729066222636	3.62115727478584	3.30133025231909	2.38348455525023	3.22822221774848	2.88718331532374	3.36087799748185	2.82515033513095	2.94865312304688	2.89821494451968	2.83092406518197	3.31447597893992	2.94824736596641	3.20479410597005	2.13006359325721	2.0997372225633	1.46193419627085	2.85659528947559	2.92663938723398	3.42241317626611	3.25795574868677
LTR85c:Gypsy:LTR	2.64402681935215	2.52296649397382	2.40281348351913	1.37827532067163	1.62838654355134	2.29194707372451	1.59460772466483	2.74477846277395	2.23700250075181	1.89366926702166	-0.0155455160848181	2.09112156148526	2.2551590788089	0.920575055587162	2.06126435502991	2.80245945686051	2.59896286083425	3.13881213790233	1.8657890126956	2.60403833661444	2.460867591614	2.46652792052399	2.20334909273156	2.18207456082813	3.29786877016124	2.70699575722361	2.18746443974001	2.13892857314329	1.45231160339566	2.43316514244825	2.27608418771779	1.40046472085868	2.49741593407679	1.81624077607488	1.99501145905206	2.65723554176453	2.88749869989355	2.53720159898235	2.76850643561353	2.36137127394304	2.97945557242025	2.26603051824383	1.98561231051867	1.35751814801096	0.216993953456691	1.84887955427928	2.09736003234945	1.79052181622263	1.14301887399241
LTR88a:Gypsy:LTR	3.61633476963234	2.9677865524326	3.75312794766183	3.54799325221802	2.90103967052593	3.47080289344267	3.7395328025982	3.07571051901955	2.9367286524098	3.35891849235725	4.16432121957545	4.1233532445329	4.15370661568597	3.75485734683228	4.81265392734435	4.43169999659079	4.34699689253248	4.40464066901348	4.42534752152226	4.26909077197749	5.34032731605918	5.17822443377922	4.82925410649532	4.77660093563335	4.62633742389827	4.36960711427377	4.21501271701279	4.64294165054139	4.31996869670929	4.80447206749135	4.28431979997093	4.58386485798722	4.15522621247077	4.02316475049982	5.01830167666971	5.16641000819028	4.98406012378685	5.11411918440746	4.69732215130955	4.96463949570672	5.11325832331897	5.21494511281797	3.81005261668328	4.00583090760038	3.81106310280795	3.82085198700553	4.40145913017471	4.30058250512702	4.48604630096786
LTR88b:Gypsy:LTR	3.07240618698319	5.00983456969304	4.64913289619001	4.96082479710319	3.98643590780251	4.73327190445021	5.81804176937132	5.11826988088556	4.29264830475643	4.62015854813752	5.97156432494382	4.6385639660173	5.2807968351418	5.54528045343997	3.96316740335639	4.42908219404871	4.21934210839694	4.52405183202342	4.32505614114313	3.88221355963742	3.37808812364812	3.55288890741158	3.2171648447396	3.42432955172508	3.60140389770837	3.32347705603563	3.74365783765529	3.8625766165122	3.05534607879455	3.51538362134068	3.80311862305914	3.7817420824284	2.83169278013456	3.32872973975544	3.30095669300774	3.06518512320036	3.4072929936423	3.50435074809	3.24273840096879	3.28078213315344	3.13200880781835	3.37030854444762	2.67367903984619	2.82476513497453	2.60492236633967	2.62170481169742	2.08593133652583	3.59097699241824	3.39019035362588
LTR88c:Gypsy:LTR	2.54307159716224	1.3224780137305	1.91697838905671	1.84755194152475	2.23167739498943	2.83766592439555	2.29410413290344	1.97112806336493	2.06844713972201	2.64013948277103	0.982983314026309	3.40143001562723	2.53206905427877	2.89465608160917	2.16525406855396	2.69338836180614	3.32335173532224	2.69283243707243	3.01165418621426	2.74846062081741	2.85228094626651	2.61479045772602	2.76296488066698	2.57937635829713	2.64314896673518	2.56870874136952	2.00343201854242	-2.9486677620891	2.55269537171215	3.18166241809136	0.525275322102827	2.22494790347972	2.01327779389615	3.36913927809332	1.95755389651716	2.32893875015856	1.6845263959012	2.30860844290058	2.38483598733279	2.83235098916184	2.5837195195102	2.8125742246119	1.56825241475835	1.34561324550464	1.75092431338265	2.16344810891565	1.51184351598187	1.10173194103164	0.865699588576171
LTR89:ERVL:LTR	1.66098762068962	-3.42245411463275	2.8442721942752	2.42925956035049	2.50969755652947	2.78166373428026	2.97290843810398	2.8495863395672	2.78093728312508	2.19625735855907	2.75704320615496	-3.00874486633893	3.13951676358005	2.85472804765643	1.99031261905762	1.84360911056755	2.13318161646836	2.16428763432134	2.20456274630509	2.62367890248898	2.4655079711705	2.82365938124764	2.28526621519945	2.34489832190882	2.26701147372153	2.01015171478233	3.68104054669562	3.67804998715993	2.99465453825089	2.60800621553295	2.44437421370748	1.61538743902804	2.89848543071191	3.40916887954517	2.49845697552043	3.24003466515561	2.40236618905152	3.09058683716714	3.06294529052819	3.08529011316974	2.87347413156396	2.74803570347433	2.31141001589296	1.51588646378242	2.22825398272045	1.78528845149775	1.66890540601659	3.36530499475067	2.3168545838981
LTR8:ERV1:LTR	5.50528117867758	4.78303749848748	4.10708549862407	3.7772271176042	3.76199809727094	4.66509039203414	4.78610580654204	4.04003527135981	4.84687813758602	4.16685102272067	4.51423382393666	4.27435989684674	3.53344391609939	4.18945243181109	5.14825127327109	5.12321185381	4.06225744113489	4.38138380684921	3.98282152831424	3.78865139076625	4.59517163188251	4.5170154998408	4.94222022450665	4.92015704902921	4.95403286254392	4.8606441064469	4.60789587756079	4.24576908901124	3.93588758099795	4.27093636808806	4.41406760881581	4.760068205222	4.58776270923888	4.50738473609709	4.92777260990849	4.73059519335229	4.89011432644246	4.92755864921674	4.9103656068618	5.14705744268823	4.88796298767702	5.0810308799395	3.94303890163554	4.40401102972168	4.18178189714587	4.52612847542295	3.93054737312327	4.6055905463648	4.87209512723268
LTR8A:ERV1:LTR	3.38801189260679	2.98277434339809	3.23503946854767	2.58341024017775	3.39242146476454	3.89035835828988	3.36055930993701	3.25505144767536	2.90508571264854	3.30783999766981	3.48024028425325	3.22860271905275	3.26589381459954	2.98513366657529	3.73823288316126	3.87632357583942	3.77315963199143	3.5840023637069	3.813234081469	3.26698187897164	3.59750727587135	3.65670740271759	3.7818247795617	3.96361943664646	3.91722513683209	3.68690207523673	3.51810754631052	3.94701493565877	3.38675811907821	3.97708844777172	3.81973950429518	4.19438854994522	3.8014721969597	3.66391248554678	4.1799054239308	3.9216573598636	4.22534067762749	4.17493115403754	3.91132481678614	4.06042134506683	3.84650911284886	4.03188925903973	2.8391647017594	2.65410789054557	1.86565257904407	3.1063706639706	2.9015334661029	3.02502806108579	3.88184073376137
LTR8B:ERV1:LTR	3.43037479216314	1.98471765682737	2.78889472480624	3.07666071912223	2.70328230560214	3.99074347597434	2.88399828014512	2.32959780287969	2.51223111213231	2.86829557590878	2.54205086707146	2.97140592086877	2.94113776989024	3.49388100763964	3.41271198481963	3.47199677178132	3.19439923909968	2.98816900288474	3.3202694683325	3.01991735084006	3.22145605296948	3.06390819599192	3.33396411248585	3.13194158823589	3.2318170772651	3.24906257046955	3.19984205048666	2.59846090252173	3.24495720471537	3.6516660473371	3.37040001435239	3.72159032176847	2.92743101159699	3.66942720540529	3.76069868797034	3.80440105584963	3.6058510694839	3.43948159378691	3.68004010788823	3.66207370472753	3.51074085372944	3.62496536146791	3.47608405523916	3.4509151126502	2.75931151045803	3.23042331264058	3.7373859318546	4.51043729905367	4.02685893002535
LTR90B:LTR:LTR	4.25247086057639	3.78020708189048	2.99553269868022	3.1777568359936	2.5724140303971	3.1833885227727	3.70462789345016	2.58323403392175	3.65496820570936	2.73132972083562	3.39198100062898	3.62061838709851	2.92298845138456	2.98513366657529	3.21105577631822	3.67653833992535	3.76616047830925	3.71544918981415	3.77134108930007	2.26491796868734	2.85228094626651	2.7644315470473	2.11411795900362	2.44350029871335	2.3867194377875	1.64817171861391	1.48573351548867	2.39366648987571	1.6965085639077	2.00923797150035	1.61146509077238	1.80397860883559	1.55107285713623	0.864231961598648	1.52500782980632	1.81118068961692	1.64370440138094	2.08955487683789	2.16293544425818	2.1343138233077	1.71404310286081	1.37221264222174	0.406126720367918	-1.06433036580991	0.928159639519314	0.325662817292311	0.0179184906696178	1.50429428948184	-1.06995406031195
LTR91:ERVL:LTR	1.97055240439091	-3.42245411463275	1.77551286875677	1.78760890555772	0.981048899022693	1.46190589696062	2.5857340983628	1.36399375746503	0.742777400418551	-3.05863045006163	2.02133641117622	2.16173912869922	1.23218420434641	1.40187824008683	1.80504555203391	2.75116616247295	1.63722615518182	1.6590330556048	1.78462560558839	1.67944880192559	1.78157744571548	1.63133308230803	2.35575609295399	2.08615443894939	2.11093215298787	2.06772156660381	2.41572309172099	-2.25552058152915	0.969459831672074	1.85145752362251	2.73882679272648	1.91129034462468	-2.52646458676949	1.56492634779398	1.64670476478384	1.87843291662609	1.8155546583076	1.86980691452482	2.26891688511447	2.75636508218391	2.01890351184767	2.43788077517049	1.53169481902456	1.45336610680108	0.834633581508491	0.853730247492808	1.99787448113465	-2.95005300677166	1.66162663820045
LTR9:ERV1:LTR	2.31119034941982	2.47744323894974	1.81868504062198	1.00990433696971	1.57214682522847	1.85734083070884	0.227241373430459	1.39642903321818	1.35955160219392	1.72468592130994	2.84119832538159	0.0357775713844888	2.67010293087161	2.08939160292852	2.30340440703477	2.95087946197878	2.33589312896536	2.94816366827104	2.83852105547471	2.77388571918322	2.99831250165527	2.87957456608455	3.05151765408801	2.9429943564698	2.6067813225643	2.34662395140355	3.84582817394396	4.39411142724275	3.21163579687056	3.4170385378412	3.37790675201614	3.70421872105771	3.52248239575185	4.01216496311082	3.7769186318371	3.82318095050123	3.89937257458724	4.0754703605069	3.54767580351133	3.90959845533225	3.62248489216906	3.55388480655047	3.81059742737504	3.8270207665037	3.62302810391946	4.295134049633	4.11528877380826	3.78096509371042	4.25826878901499
LTR9B:ERV1:LTR	1.92403238875601	1.50479957052445	1.8555555764303	1.81802950225843	1.54704090409739	2.81471158832646	2.32218710164626	1.64892479654492	2.42316704882494	1.77367530851021	2.39097049975746	2.92482570235014	2.36976246154791	2.47199857296063	1.48437698058582	1.4553858088939	2.3946812029745	2.20801044533517	2.14943067561038	2.75984054448017	1.80872843478143	2.56639391686417	2.23928110195763	2.03803519060519	2.95436153659715	2.72889444253124	2.22108105053899	1.96030387823066	2.5491492687054	1.91144022822422	3.2708829355115	3.24166391582497	3.47412486811549	3.20253513719477	2.90243950366837	2.77998136676304	1.91563811686459	2.6205832079214	2.44282324498314	2.83235098916184	2.9933254202844	1.93182843015716	2.25109022565944	2.68124443198057	2.39792489130681	2.90883968851311	2.94627995310853	0.787616611511704	3.48241794010917
LTR9D:ERV1:LTR	1.78171616657576	0.161064823823357	2.48084046787358	2.68911912720297	2.97686545367442	2.73079140390651	2.23880549270721	3.22645404052519	2.18969638335488	2.59561157903444	2.64704231094063	2.70168215103594	2.89072758916634	2.327117577537	3.18245096573656	2.75466879302416	3.08262455565941	2.59002993486865	3.25073838370016	3.08329653062638	3.13048427476375	3.24287404493891	3.51036265097668	3.5744479680244	2.93380280957612	2.93675941362742	3.6816801373794	4.36488590279132	3.94340475104116	3.71736825411059	3.3746964763859	2.9421621101223	3.90110203790855	3.03068488026811	3.59706926418854	3.51671898339785	3.66965725810979	3.93215402284536	3.69625667947747	3.23292611197581	3.66700049743152	3.42882615134537	2.06980440173902	2.35448861720207	1.62130682007926	2.21733319741063	1.55836353161677	2.21187173487082	2.87716026492746
MADE1:TcMar-Mariner:DNA	2.8014832873139	3.85479361199873	3.5323560728786	3.46639998492493	2.4834665443806	2.99935243491151	4.05859647579115	3.25836270897902	2.88284356391482	3.25310435909129	3.06132776289177	3.64153418224849	3.51605217338752	3.28485371758655	3.46116436820558	3.68346837459002	3.85835302498764	3.75530743543487	3.79933424377996	3.45933247667345	3.32659915369004	3.21085423370413	3.77043945733657	3.79151247326223	3.90718601180376	3.73026930435186	3.16615465450298	3.88490261870366	2.91536998072739	3.3893017828696	3.29322366478611	4.02606516111333	2.97206882644905	3.02894726036957	3.07131799020587	3.56603560190953	3.51229630265229	3.42168752998644	3.33728112102708	3.48822677492455	3.54305384271999	3.74063749271132	2.76605235997721	2.76431103067919	3.00200519569503	3.01321449684618	2.89813787710176	1.85805802321312	3.14217353756653
MADE2:TcMar-Mariner:DNA	2.45305871716885	1.95744323890771	2.64154176585004	3.10704545574894	3.06049044070253	2.59195495905229	2.2684617022901	2.4022103358434	2.75963928544615	3.1903790750779	2.87614811906926	2.65595021960922	3.36951972444515	2.74512434763821	3.29026382907309	3.56326528589427	3.14171347202942	3.23073064005606	2.93530834042204	2.97645647221871	3.12571099601109	3.16195560378266	2.22744664431062	2.54179364714809	2.65105414624229	2.14182953875753	3.08361060552169	2.51728044584289	2.80341965539051	3.17005687197105	3.49758732144872	3.40241876706015	3.41195073924868	2.37167070607763	2.32410358837565	2.69386967494431	2.61669047693164	2.97965527645986	2.64987558303481	3.20307314882613	3.20148118063312	3.12141249703099	2.58311141635639	3.05416465664448	2.97930274507672	2.72355809009068	2.31746867996851	1.93652963865461	2.75868733617714
MARNA:TcMar-Mariner:DNA	3.89868014757868	3.90991509129631	3.65258019509126	3.80994881125425	3.37894417182106	3.55103094075162	3.95172925501176	3.64210599394035	3.34764336528553	3.63840379760486	3.92093778691349	3.38818478887721	3.79048901908928	3.93477216359567	3.72144746646924	3.99739151653429	3.38240703504528	3.44149013217054	3.54629649183827	3.64364315247579	3.5469992190585	3.63848685660406	2.80057615141277	3.0276287416105	3.26857797324017	2.69212559474415	3.70005252618419	3.06870816680339	3.40805169927895	3.90837455522367	3.81007759338345	4.12590666467276	3.79849156882157	2.64072395869591	3.36649073438681	3.43271900898511	3.55632857280279	3.56992179384176	3.52247761990663	3.87752819637392	3.32743358961073	3.80606963265811	3.5163579543771	3.27339600996739	3.48759934116988	3.59125626672797	3.54249489349228	2.96344999886661	3.51063065020352
MER101-int:ERV1:LTR	5.03072173289599	4.74659903529459	3.66451173112031	2.71235797313461	2.99495639932346	3.03723575281381	4.15710429698694	4.16502041502534	4.68149961220194	5.20714830807337	4.53179376108169	3.05620245752885	2.25277528745363	3.111720586847	3.45947375072767	3.66534941200754	2.60878750126276	2.07676825630478	2.77018128077814	2.98665486089317	3.59001660414219	3.44906803793934	2.92652856039038	2.7134199148253	3.79958082629211	3.27657753375482	4.39508117484384	3.91304357839163	2.14279566653612	1.60066244097779	2.96116029944394	3.10041664083362	2.73103078525829	1.47036776516896	2.61969084033454	3.25656396710682	2.97651007754985	3.14412760409517	3.04253641889699	4.03729892764598	2.98224497450783	3.17318876655471	2.89648297492348	2.72439442327375	2.59654008758686	2.64120705492886	2.7771609709565	3.85953802342324	3.2701338851416
MER101:ERV1:LTR	-1.12049004896741	0.854212004383302	0.534930318818271	0.34165470803149	0.783689464864198	1.1641936501489	0.895070746006115	1.17062236448449	0.548621385977594	0.630249004052307	-0.197867072878773	-0.300694665236724	0.680812486186074	-1.21495595274372	-0.149753544438648	0.465972812190778	0.352595447838428	0.54172863392454	0.468683735471494	1.08915900680535	-0.137181714273884	0.47865357236964	0.658830726396778	0.449503962990404	0.897909513142017	0.715794848988129	1.47996981077192	1.21799746171263	1.76882922548733	1.93512999934663	1.28988146664492	-1.25629218585598	1.39220296137732	1.20717671272548	1.76448780044023	0.75512801536761	1.4360650366027	0.234616505988305	0.819200697557081	1.38054202093132	0.0433615651859883	0.529533727690827	0.783889225926747	2.44422553417275	0.235012458959369	-0.101781197534629	0.328073418973457	-3.64320018733161	0.434123336464321
MER101B:ERV1:LTR	1.17492655454802	-3.42245411463275	1.86903892676759	1.27420596077742	1.05302239864778	2.35517925894802	2.68469117698542	2.69667866797954	1.99132983637758	2.32586461272746	1.92695747464888	-3.70189204689888	1.95790755534097	2.57620235049064	2.12751374057111	2.18008134718877	-1.02045368653144	1.92566171885875	1.98237659094721	1.77096391076136	2.36322912205008	2.04030082096739	1.18102010881308	1.30171583818004	1.45752530107744	1.75883728650143	0.352029907009289	1.36213136329642	0.960801768928959	-0.209965512554645	-1.26648414712523	1.52665932341935	-3.6250768754376	2.67351378151891	2.64303820433153	2.48234896345809	2.49545661211753	1.60998179657601	2.45216910740137	2.38453833322458	2.25221418051733	3.03834589833238	1.91565372191176	2.85698268652533	2.08177855769964	1.7440454929637	0.852144269489469	-2.95005300677166	2.74303756451001
MER102a:hAT-Charlie:DNA	2.12377500990561	0.908279225653578	2.42353961403624	2.04491137568324	2.68985928527	2.78645225101206	1.45834284514465	2.79855485955475	2.72174841173475	1.24543464314254	3.73002928170566	-0.40605518089455	3.1752520966328	3.45427186954459	3.21322262440331	3.82969508268639	3.29281501146216	3.47668886913644	3.43742456048317	3.02318354862668	3.41637903664143	3.23866351240256	2.49711021125973	2.52894550467024	3.8483115391967	3.44523624007166	3.00753289506435	3.52830460080059	2.99579154803796	3.00776680161148	3.13070473528833	3.17551618470963	2.9624731393872	3.44421919642473	2.9459877489141	3.0872719106032	3.20403960080731	3.47244207963617	3.16374998965016	3.44423520564301	3.21038992552223	3.11413973770192	3.05218524544216	3.18891547899805	3.40634733905857	3.22684549129269	3.24764433156188	2.80884876710562	3.8052432628892
MER102b:hAT-Charlie:DNA	3.22145836213906	1.67741231319145	2.73026988145872	2.78755920001622	3.4758566197934	2.9035273220371	3.3916610125026	3.58295832143765	2.78666795783407	2.58858167310618	3.09372800521719	3.15772285675532	3.29745293688679	2.97934996045844	3.21322262440331	3.29308237330898	3.52507823313692	3.84452931637194	3.48165781545999	3.87944730614453	3.60937685142673	3.57874586124787	3.1970524349525	3.29881423408879	3.7691602295914	3.20519588836397	3.79118805091067	4.38271992895665	3.76284375808224	3.53852965123365	4.01106345793642	3.3880987132854	3.7870834595076	2.9953455138228	3.71698993117769	3.74710324004389	4.03685358079006	3.59589728024502	3.75735430090856	3.86371105082078	3.88224778662351	3.84781689934742	3.87900915690172	3.45455545158117	3.41677962443198	3.48081138606135	3.10758258405781	3.605303885039	3.14428770325887
MER102c:hAT-Charlie:DNA	3.93484542404675	3.76293290094766	4.23936610934694	3.93514201176849	4.01772256295404	3.58456177879933	4.03889140471182	4.57758089658171	4.40293960984673	3.89600841481936	3.81361334484014	3.99522927038375	3.80777465537631	4.01285641061127	4.44220474757721	4.31097145070465	4.62517917113093	4.74979488597825	4.55502534483079	4.02045300482358	4.27788672760129	4.37657765341828	3.79556640741399	3.83447850914567	4.98921917166896	4.39312133736403	3.87628738142867	4.45286870604977	3.54233525440603	3.97752238138669	3.43298560716126	4.05978323561377	4.00295425149273	3.65836718483036	4.32586954798149	4.24631843555647	4.27828745060128	4.45156339030274	4.02946814788868	3.95347226672387	4.13331051593505	4.34191460330814	3.60647124061424	2.40763608674046	2.71693848060923	3.33649785903206	3.47795637235471	3.30761458111097	3.30759829396701
MER103C:hAT-Charlie:DNA	4.8111865797616	4.68556710674399	4.0487499216111	4.12807731645406	4.13518717797408	4.04917455941019	4.36878753713685	4.38468663235547	4.07655630084286	4.74194220460902	4.44322167686684	4.03091548352314	4.43369152313297	4.14163032192829	4.28847618679379	4.63504092060882	4.65989853631637	4.86210565231497	4.88739337607519	4.72615140105165	4.45477657774198	4.46578405028459	4.10381712518259	4.47238956123036	4.32675153905863	4.22774359494299	4.34398572396272	4.98852834669985	4.26401874223091	4.36356656808158	4.40836525540543	5.07964819773374	4.54793443628737	4.33516268127548	4.51779459313056	4.72400383238854	4.60983620515864	4.62422303618496	4.53740776676554	4.68022948853593	4.55248445766292	4.7068942406093	4.42972042647217	4.13342974574681	4.38380011165369	4.39133948464484	4.41236764534206	4.0248935217508	4.50301441469623
MER104:TcMar-Tc2:DNA	1.44445930849413	-2.32384182596464	2.25345062567792	1.28702664920649	0.746648193183848	1.24175188449477	2.2151157215848	1.78760818407887	1.06656447751245	2.53608092954021	1.90974534576776	1.1656424035567	1.56676250100756	0.662745946285063	0.3734945993259	1.82606480091664	2.05370054879835	2.71132127259867	2.0953634543401	2.33437476966533	1.45967741595336	1.3401360677488	0.322358489775565	0.608568657620091	1.86731007033012	-0.122534341416314	1.60988194501213	3.73218691670112	2.24655490082697	2.64978338512754	1.71244100811238	3.04325822699367	1.84719379823387	1.71152982198585	1.72674747245738	2.49119857873508	1.4981968177097	1.63172178321241	2.05134437884971	2.70783804128925	2.08252920772788	2.23134496025594	2.81144593223757	2.74381250913085	1.83006163394137	2.77366491014486	2.37648285140556	2.34325181795283	2.97684955714115
MER106A:hAT-Charlie:DNA	2.23690471003635	2.08693422199522	3.01417123107059	2.47882371836661	3.53792904843578	3.24564929120043	3.81905911470126	3.98882159797632	2.26306260742168	3.27464917807806	3.40918236298753	2.09720060756165	2.99936143016913	2.51904393665069	2.28714388616299	2.909817975181	2.4680474270413	2.43648734262474	1.87648430181235	2.68801480990891	2.53696693515265	2.61479045772602	1.19782722712946	1.42601355485761	2.38157803828708	1.60468660667417	3.48752412293844	2.57678517704269	3.1186123777243	2.63161608117209	2.69960607957319	2.55775041121197	2.63641480888344	2.46147460093893	1.17670113553811	2.02909319151358	1.72374710905448	2.20506776395974	1.60331965632275	2.57193604305039	1.36160246306086	1.9077308785781	2.64962289699196	3.34644568214996	3.43076586640672	3.13820359054381	3.94198983461394	-2.95005300677166	3.19272581672936
MER110-int:ERV1:LTR	1.57799070111865	-2.03615975351286	1.53879723989701	0.325125406080279	1.31965106190173	1.86936502367564	2.36140781479954	2.02361824598633	1.22375006103486	2.71281067306839	1.92695747464888	3.3906816690758	1.79085347067781	1.5860707048166	1.66262521199214	2.82877676517788	2.85512369897625	2.23959201738547	2.56027937680201	2.29912883060366	2.24928486270086	2.12088130762673	2.10069493867148	1.90248969860897	2.32320603206518	2.13531485773634	2.46440527036037	-2.54320265398093	1.04418337786801	1.72774786929649	1.11100225404194	2.34557589126833	2.56318724764499	2.80144640368641	2.40047656716022	2.88037909307874	2.25550594248694	2.23492072710942	2.78531355392991	3.12611210769	2.56698272715468	2.31590234828401	0.187073154305234	1.04790099869292	2.12045741226475	1.94805987436892	-2.78544189023692	3.40431703402569	1.72033423902723
MER110:ERV1:LTR	1.52365635015532	-0.126617248628424	0.328593885820443	1.49347103276306	0.210343484116873	1.3343446713226	0.251933986020831	0.072010075816378	1.42110949519336	-0.114191470895189	-0.385919304381712	1.70527972456124	1.52317206493269	-0.196386371749144	1.49649834111817	0.682195920660414	-0.327306505971496	1.98084813442604	1.67048026037483	1.41374563619258	1.52104636232965	1.61005568386074	0.599990226373844	0.771087587117866	1.04554551194808	1.232011321389	2.18175013847657	2.12023644013113	1.90960177936841	2.33276070812218	2.24340154028743	2.80271300992082	2.62102989004396	2.53820839517032	1.73631692347353	2.45987610760604	1.62265099218311	1.80865249137149	1.50037168707031	2.1343138233077	1.42965592630588	1.85772045800344	2.07907803852434	0.881579783245407	1.16548782582548	1.96508156193835	3.15735748488978	-3.64320018733161	2.76642132677688
MER110A:ERV1:LTR	2.09552454361976	1.51918830797655	-0.0460995636209677	0.958168662570519	1.24226439828631	1.3937680917934	0.48960563789795	1.68941615789966	0.617614257464545	3.12242086483172	2.16567871990496	1.87783777908734	2.14449351092138	2.05197716707826	2.38096264138065	1.80820718351664	2.05855492726315	1.71893119718587	1.25020006648153	2.21983322793312	2.45152172919576	2.58684452733546	2.25097714172082	2.28621482008072	2.14415780061619	1.96468934070558	2.4269971682942	3.32609425915284	1.72525797719369	1.13996120439437	3.18527582556333	2.9421621101223	2.69208781130968	3.04789700914924	2.51607857687025	2.77998136676304	2.34204639881799	2.81943406666657	2.47515862562607	2.98997993336542	2.64799867091477	3.05397121623546	2.32593811645587	2.14651328736103	2.67891108501999	2.99530357027965	2.89643574903123	2.16494230264883	1.53801268223327
MER112:hAT-Charlie:DNA	3.78319616678588	4.07586175613423	2.84595428045818	2.89900909227558	2.60235638701218	3.29664072916873	3.70848146276615	3.56851763728286	3.02004468542831	3.80726062482181	3.59665857037015	2.74699734724798	3.36873816911033	2.76831379255712	3.39120577959867	3.87746187988948	3.91022661534241	4.22255689607512	3.73178445407755	3.99363303076298	3.86101898739531	3.92227166991575	2.77336358788788	2.95994391478357	4.28075775613598	3.20967016875889	3.70130723149308	4.50951839525139	3.28318948921918	3.93859663557225	4.10208455796707	3.73470713372342	3.36610001168361	3.8660065496086	3.72092436248253	3.92271054584826	3.89718678136726	4.44125402064388	3.81612273924666	4.20266467829338	3.93732778686689	4.05873650907592	3.64576902802861	3.65951134989568	3.502678447997	3.75049180348774	4.40070241428541	3.74636376634603	3.67062076268234
MER113:hAT-Charlie:DNA	2.57195447131102	2.95597206901883	2.58426205902674	2.95220654464882	2.80222225345704	2.84369912519971	2.80366313205423	2.93535316132462	2.92518689196963	2.99228155568977	3.12819616927435	3.55016190495393	3.15706107323096	3.25360117408244	3.21105577631822	3.5380273533044	3.5941455897455	3.71781512151715	3.36327363761538	3.45651755574364	3.47204558089243	3.44735717353571	2.86553404768754	3.06614441369112	3.54182515190835	2.85108012688406	3.08477272070187	3.2093699848447	2.99579154803796	3.48390148307033	3.29670596662198	3.44267187941848	2.83326140790719	3.41272971416818	3.05870748261394	3.38341324800096	3.41441046141117	3.62999991778504	2.83092406518197	3.81012680468667	3.51074085372944	3.32010495248104	3.40676497269076	2.68752388746542	3.08592538011499	2.88558282634885	2.95113040724227	3.59025523128983	3.98947139795373
MER113A:hAT-Charlie:DNA	3.28273879335707	3.71323323239539	1.77551286875677	2.12518367812303	1.72511617000989	2.31517392433432	2.57861663059394	2.41381588196371	2.43947175784988	2.66984463718494	2.34260942806404	-0.11837310844277	2.37399975602342	2.07802784427821	1.55499454779978	2.47395538988847	2.08719650322653	2.40038233798263	2.2476809530857	2.271854412684	1.77236079061055	2.06788877748622	0.504680046569519	0.95340914391182	1.81420024501617	0.842546554627273	2.30809242752862	2.14814522824821	1.76104708504527	2.25570977530547	1.19025162569608	2.8070202671184	-1.54563533375776	1.36592510180137	1.34503645035732	2.06346083501779	2.04916950948911	1.70429247604725	2.05134437884971	2.42932193585155	1.65279947762009	1.97074384640683	2.30652003059877	2.25589795331858	2.2011253153322	1.45284847840448	1.75785289203309	0.910676704268931	1.96086953305331
MER115:hAT-Tip100:DNA	3.13714695304004	3.47525082849588	3.06808891963031	3.05732606741477	3.10071524201304	3.20037406913845	2.83914771397977	2.90050642999446	3.22153774935786	3.03944383210461	3.1312715176746	3.34126786908946	3.6626556475794	3.32915682548192	3.03608242635135	3.68760345973782	3.82786905511864	3.53698909808077	3.71119116487297	3.75941104135215	3.60197489313106	3.61559601447515	3.79432494232593	3.67388186501259	3.52224867028325	3.6240242242843	3.58720081436399	3.8459188187874	4.25760435205325	3.83658838583111	3.41667535772456	3.81783941979941	4.43388314233182	4.13965995597177	3.86907352392109	4.20828513596048	4.11726217336029	4.09488844636401	3.74338581981902	3.62963842897438	3.57126888052045	3.6408961835401	3.14537902234011	3.11108201950098	3.19807395022381	2.95535970414801	3.15472936248351	2.04377516900821	2.86187157241237
MER117:hAT-Charlie:DNA	3.48468013702068	3.5070626561309	3.5598922306872	3.15440947199661	3.12374548928774	3.42897637849641	3.71919311836108	3.40564213798277	3.44295354508986	3.72129145741062	3.34350624412657	3.54376302069566	3.67020285321478	3.28996881825332	3.70172296112146	3.70532716840252	3.84910300930491	4.27579788828273	3.82958736471148	3.96903308274238	3.76731302473347	3.79767634584278	3.63727150284071	3.60577043915344	4.01344298650863	3.60014249228091	4.10739910239206	3.84199174501679	3.93987429724177	3.46741956213356	3.92708979727423	4.13543962533149	4.29645875669595	3.99046072408201	3.75185466317389	3.83589053810618	3.94106755039384	4.02275091819758	4.04092959140769	4.12138204485652	3.92111997664004	4.11841460928832	3.73481216532793	3.77880630038403	3.58554291643923	3.49370290897975	4.30546793184307	2.37051496871119	4.05570915484427
MER119:hAT-Charlie:DNA	1.91720642368561	0.132893946856661	1.79493095461387	1.72384228719873	1.89435009204848	1.30675671480377	2.67175996231317	1.95907972484876	1.63525748359899	2.88548040066288	2.00883624841199	1.41009574145766	2.39077163763725	2.71536024573175	2.66115404210327	2.41188296124609	2.07058876682687	3.00357263132318	2.71883071426206	2.42732088217478	2.34772493551412	2.27595322197331	1.84841479327061	2.00946181816113	1.48316773169078	1.65875382794445	2.68278587697003	1.96398712364695	2.29121567165439	2.569740677454	2.68902397024266	0.492907668953284	1.88025466049476	2.49762311505524	1.69747709015727	1.66136841138826	2.20925492483618	2.58806001621584	2.22319463577637	3.08529011316974	2.7549143968394	2.57618544654767	2.35203686942323	2.37180506721353	2.03566087560467	2.2559231946805	2.00204985254513	0.751248967340829	3.60487544170625
MER11B:ERVK:LTR	1.42783842725809	0.509371518091573	3.67703491504329	3.99252582851709	2.96256490353222	3.47320963347323	4.00115107672897	5.77565920824957	2.56590252892483	1.40727766859295	2.03061004796155	4.14587049057473	3.72149614760233	4.84739710389101	3.78939812837775	2.45996914791373	4.50016477129783	4.24069851742784	4.57545081769215	1.20275618452905	4.77271201002084	4.75021408735	6.16125443823894	5.57428862360509	5.55511135722371	6.39190053309105	3.58297545596482	3.1426421199886	4.00491004222319	4.53670423570715	4.12106435315075	4.25208349245762	4.78096126661247	5.08840789799331	5.46875747448222	4.83773732137129	4.52243458426162	5.07158830603372	4.87057148093119	4.1531307431711	4.71864679980222	4.80754303025335	4.43818886662687	4.29225590886211	4.18899966348655	4.38797813694214	5.27903734047055	4.74797616350114	4.9273860489675
MER11D:ERVK:LTR	2.97741957941919	-2.72930693407281	3.44303469255176	1.91095345287525	3.294027552544	4.28520765545039	3.31372801025291	3.30675924984087	2.72984562196737	3.29573959073572	3.7740407850056	-0.657369609175457	3.05008895367879	3.4521050214595	3.84500085858696	3.21897440115525	3.24592578777434	3.22365438022934	3.51785374159146	3.1973195208342	3.3068356645712	3.30990420725801	2.4018000314554	2.55867168493544	2.47969589424561	2.65395302123912	3.35043717101258	4.13346090383782	2.54022860294702	3.56443611499745	2.03754948608328	-1.79528868658866	1.92788270948402	2.60416636296212	1.86984831609805	2.73957182842517	2.27785324117893	2.60851062668713	2.70554858546105	1.75783625207279	2.84192577382903	2.79599009659637	1.29919916214007	2.2726247471239	2.6866331311139	1.06136961227105	1.34169249480817	-2.5445878986635	2.27995002696265
MER121:hAT:DNA	2.08399703844869	0.241107531496893	1.11135322507008	0.256132534593328	1.27616594996199	0.502795167903532	-1.85220016824938	1.59806637931143	1.91689724159481	-1.3538823578232	2.04284261639719	-0.993841845796669	1.97380614140877	1.854884292964	1.29716543849768	1.95848938656598	2.28701121746801	2.76072701081032	2.47631399668468	2.00092825396066	1.79975976479867	1.85657968381901	1.19782722712946	1.73616848316145	2.26121435603721	1.66922512781174	2.33303137587587	2.15424280811633	1.48372779962904	1.11748834854231	1.4489461612746	1.87920203007317	3.21332832540974	2.29859472575956	1.86984831609805	2.12884359428064	2.03518326751437	2.06893558963516	1.51234787811703	2.3691534143851	1.80845278733188	2.18929672401244	0.571918975210662	2.10255016393991	2.05609954328194	0.974358235281423	-0.534150091630422	2.01628202842801	2.03399179788227
MER124:DNA:DNA?	2.53016819232633	4.2031409574997	1.69913988997219	1.32453104466494	1.12016170148541	2.39835143081323	2.63643620148276	2.02361824598633	2.23369671261731	2.03204755170816	3.20902832989802	-3.70189204689888	2.07283752201495	0.794805668298129	1.73161808347909	2.8352492796835	2.30040854703983	2.59367292614715	2.00601835400425	2.11501194119103	1.89425060821959	1.99011107644354	1.29313740693379	1.62550291527393	1.6355084562728	1.32438464152001	1.38927324930111	3.36034101175458	1.16462953094388	2.01542994174827	1.85441126938277	0.677641772152623	1.90435221207382	1.27974740556031	1.78283693910842	1.78474743254877	1.69447672675437	1.42985563034549	1.84370501407147	2.00915068035369	1.9892717142413	2.32665514006027	1.0137517274897	0.0777670347979419	1.67349257324983	1.24195354916647	1.21275881143228	3.20161529187665	1.03592073843604
MER131:DNA:DNA?	2.20659936054102	2.10697497287867	1.78040285405096	1.47780491601866	1.85776064461619	1.05344228585619	0.598804929862942	1.82294755052418	1.50000343766302	1.37218634878168	1.87080237181915	0.78674432283326	2.2407703413568	1.86200176073286	1.76900561555072	2.5793159055463	1.57637087946054	2.73475152440706	2.16748532852219	2.19774644053028	2.55406136851195	2.34531434977081	1.14653393274191	1.39969624654024	2.17631491225072	1.36755681338522	2.42250277870636	2.99675284651748	1.66260701223202	2.20083316507963	2.344433765519	1.97582886576225	2.8126747742988	1.53438962393389	2.15126077553624	2.35955338597817	1.65406718841649	2.05494934766042	2.24631705319723	2.63330498942669	2.40719028342075	1.9077308785781	1.99234634270001	2.31211884616305	2.61654075429353	2.21404912220944	2.51287547631112	2.04037958000707	2.38229849215049
MER1A:hAT-Charlie:DNA	4.85259229014252	4.01827959275651	4.12501896649754	4.43845526821346	3.85131947759777	4.41793830066792	4.54005189741566	4.21894708815765	4.44444241682946	4.08301047676662	4.14035693913672	4.02916109710825	4.16116801111203	4.09635357209797	4.2377269409177	4.16599683085778	3.98137097788266	4.16983604969638	4.11990647014743	3.99938253325424	4.01778746976465	4.00599400887215	4.23358117503294	4.10150478671897	4.27998585335739	4.31864524446255	4.02061554178341	4.74845355519353	3.49725530413599	3.7201780339867	3.87192525746575	4.18359707831246	4.61425255246419	4.2231331987421	4.28799174972637	4.14879713060897	3.86945344542701	4.42163272405655	4.3307461363881	4.20018328744199	4.27899246032234	4.2625844001179	4.00680183582375	4.04201906689237	3.93763631032978	3.57029113826293	3.46838692133856	3.7389241784059	4.18567946049841
MER1B:hAT-Charlie:DNA	3.45127107488955	3.61281448464834	3.79302685683975	3.90446897312591	3.82474268835361	4.44346636692022	4.14275826811286	4.09664722561366	3.74437479342494	4.29349008598623	4.26211217465353	4.41273183952122	4.46395664170278	4.35133123949086	4.84322681441889	4.59699285297129	3.77881059247587	4.27444440285165	3.95292933717146	4.58132816667323	4.91427557434263	4.87515822622418	5.15099217588879	4.92762416959641	4.73589447404138	4.90175727912743	4.45053247938005	5.20898925310738	4.72764819928045	4.43084756523884	4.83408390191941	4.59543125199317	4.20534874238273	4.58406671224598	4.99184606598977	4.89865948844159	5.0726385380147	5.00197948133974	4.79932729028729	4.78243360602295	4.76795087460923	4.80754303025335	4.83322858679337	4.49326959866821	4.70317583228588	4.4963643735165	5.13772521148718	4.73173795650376	4.96944994908515
MER20:hAT-Charlie:DNA	4.72594872609031	4.01769256602994	4.83048472235453	4.81843249892298	5.02016470329701	5.0131394318156	4.95307931914352	5.31945511199066	5.10774763346428	5.37169680833295	5.334053240018	4.60482699630381	5.17485845179959	5.09398282494972	5.35354340279593	5.40662952747532	5.09683168194952	5.39339031577519	5.09141618936134	5.01314030122237	5.38502892247891	5.40856073876052	5.42441763379077	5.39557008413833	5.46083624026248	5.49854564147464	5.61619938612476	5.92297790541277	5.12995798940704	5.35510209040414	5.46347266379054	5.48314305596802	5.45708915781507	5.15053166297186	5.47647776714225	5.29815680481785	5.20557873937163	5.28335706415398	5.2006319169112	5.40738070078805	5.32147622441651	5.36555958547947	5.23430930152865	5.17503538373801	5.26882935239866	5.17972905069703	5.16752490068621	5.04491651592621	5.47969668192186
MER20B:hAT-Charlie:DNA	6.00777674914059	5.77388874769958	5.70724237998345	5.87030285055984	6.12611070739059	6.35329001233742	5.99188373634342	5.98853553625987	5.99850957677316	6.87635576953387	6.58675157980528	6.31817782071711	6.57394793331635	6.64091663800969	6.59047026322217	6.99895940379148	6.36226003159036	6.50005581354615	6.71573797915298	6.54954407324284	6.54680481800013	6.51301795379284	4.9869290190451	5.20220196072904	6.11198027224171	5.39542043711664	5.77493251846798	6.35961568421705	5.17479557926065	5.81078040580406	5.90055372978699	5.78183324428802	5.35244832552764	5.09592008533163	5.44942430615461	5.75166438508436	5.77452820868916	5.96330365982458	5.37357871670507	5.54299943790958	5.42107365623245	5.76425836226083	4.80401056878974	4.95588359458406	4.78644275105211	5.02614318308473	4.68278595240062	5.20617031642296	4.99714790100165
MER21A:ERVL:LTR	3.91738976723541	4.82214264174974	4.02007412163444	5.48933978810484	3.88460041936327	4.43185963918653	4.72593931490803	4.76994174188578	5.18888289177695	3.21801303928002	5.81654640721475	3.1450510926865	4.81386186075037	3.80334221409811	4.66090525762493	4.21588248536865	4.23594459268197	4.3635791822157	4.24369102419251	3.87110233421235	3.63701497424686	3.68815223542524	4.93827077229556	4.78159753926067	4.83949132081171	4.50305102931437	4.44667204399925	5.73149425760528	4.06947445366355	4.39634687801222	5.16591989628458	5.07194217264108	3.53187948917804	3.62251428818719	4.65999040591873	4.82073010872406	4.56988561197382	4.89723491888894	5.21394375377462	5.38331938962793	5.34062574574937	4.99507099523788	4.48421971984348	4.7527807941533	4.19207711505195	4.32704950333706	5.67539256750994	6.14296672262798	5.6822328677553
MER21B:ERVL:LTR	4.15653071772012	3.73137968694609	3.75719024167071	3.70214393204528	3.84282324976868	3.50785876888641	4.21761334526958	4.77901456768574	3.89224009743724	4.10724934912996	3.74065875241537	2.90880399781888	3.56155953070803	3.68917857471598	4.24237811209343	4.09260995742749	4.58011022635762	4.44902349815674	4.47443464189284	3.80966266897885	3.93291284572476	3.79283957704217	4.3369380835288	4.28932698921168	5.13792736500233	5.03544279057787	4.04536371147261	4.44089619158854	3.82820647773345	3.94354602700312	4.22061534321971	4.36199291664181	4.05139677095156	4.41654511939291	4.35475496588605	4.38013539288714	4.21980925301427	4.3114167585595	4.24392857662943	3.82288905630052	4.32513159612022	4.08580302369956	4.53827232518386	4.5404908274305	4.30098204175463	4.42578774242991	3.49495394872328	3.96715743098123	4.51809684442093
MER21C:ERVL:LTR	3.48824520318518	3.21742171919378	3.99854533004886	3.84804865748653	4.16777151430709	4.59557600814945	4.19658944547787	4.34477972455331	3.82103797777382	4.58245379911328	4.24780482695547	4.53822925117759	4.46917313762167	4.02148601008623	4.38486004808631	4.59421892608856	4.55049890377173	4.47558697547037	4.15810652021548	4.40702926208043	4.25880946075037	4.25294590433171	4.46358663789652	4.42950783374709	4.8122026671047	4.54795531069242	4.49488114651019	5.19804129011422	4.1543151917305	4.40854388072956	4.71717221753494	4.79304811033809	4.83998056155811	4.85237390285	4.97518209956712	4.88306852701823	4.88279126686527	4.91392571954851	4.44354163053345	4.60771664861421	4.68420366465867	4.58886377206783	4.62611646941935	4.74820685757214	4.93240364255362	4.79381728657327	4.7161925676465	5.05347720605842	5.35108731871843
MER2:TcMar-Tigger:DNA	4.15543562726573	4.74801446369792	4.5853879306845	4.51427497002069	3.96325730004336	4.05277168559103	4.54706010230505	5.08024248529632	3.98087898495805	4.62385199647288	4.43658448436004	4.3802012312795	4.44601420785964	4.1621014982846	4.30749651147282	4.88106731779176	4.52287171502754	4.76732211168721	4.47522609424915	4.64729587199004	4.22032807361191	4.19628243976956	3.75892301527501	3.95018254197422	4.50204773880086	4.04316142036086	4.28665274435468	4.75996739725587	3.93810438527532	4.41388622437903	4.87626984752898	4.52393679429341	4.43451545344994	4.41088431612051	3.94720435128687	4.50991224436926	4.14326017138518	4.52626642346777	4.31426421545133	4.64741404406777	4.33382100633438	4.50043409882181	4.93501759999902	4.61196671117069	4.86190919063332	4.51762057070019	4.89311581387077	5.07382698596321	5.19521134744151
MER2B:TcMar-Tigger:DNA	2.56481158379864	2.81391547557095	2.38431890088296	2.64423980102554	2.43931675976767	1.9386234641457	3.02908545381903	2.89100517087032	1.78076506727023	2.88285572724011	2.7329456545759	1.29532022686524	2.75881621309628	2.5917065370266	3.16670260876842	3.19899593422437	2.8263287970283	2.81851200893211	2.88517964243941	2.81621285655807	3.14701357671496	3.04616375069285	1.36616254194868	2.00218905883205	2.50734742557612	2.18005075157773	2.38111756254351	3.04778432652992	2.10197367201586	2.36808446895259	2.55731462488808	2.41365925837244	2.25824551305068	2.62521977215995	2.30271239839433	2.76669213464436	2.76971566423717	2.96275346565725	2.3947370583155	3.12974187574058	2.61235133218453	3.02779171065369	2.53747612164977	1.9833616466748	2.48064920008252	2.97859855007965	1.9013082827436	2.25395368030513	2.92430704335316
MER30:hAT-Charlie:DNA	2.93129489883589	3.42555115994361	3.18482459976341	2.90281378931925	3.32314169039225	3.18445861383255	3.79112433736971	3.48249750438563	3.06861935557686	2.91517916180763	3.66915856661864	3.46745796977172	3.51199537269191	2.70777870827936	3.08154480042811	3.76817507206218	3.43694891304595	3.41571957639898	3.48112348469654	3.24545715643235	3.42882364168952	3.387374468934	3.12934863873268	3.13899214623255	3.51729407715857	3.40014293778355	3.30489195890484	4.23634039385428	3.38752646333422	3.67071424230779	3.72167829111897	3.25273413957921	2.95833234672116	3.701891733612	3.42623700744234	3.61159822158809	3.48788500097261	3.78498323712751	3.35251951113201	3.87752819637392	3.41608727276683	3.56943721955796	3.8294811824687	3.58899486206523	3.96070588619602	3.75754401889307	3.960382521599	3.95519914199235	4.03034781276189
MER31-int:ERV1:LTR	2.83486608116711	3.07582803484368	2.96616201188423	2.85351716780802	2.05956000836971	3.39663313377618	3.1245335741712	1.88357217234061	2.680248680828	2.60952484695142	2.51966187217798	0.883075431771692	2.67949267122145	2.00083820558708	2.06809032010031	1.66302517367214	3.01797008577106	2.61525649781433	2.82109365387575	2.82287510638349	2.30516532109532	2.09473602752241	1.87416728937303	2.28070516426976	2.27850585314727	2.10882324228936	2.83693655679729	1.81350617270866	2.55446371876889	2.87847615910361	2.51517704043967	3.49297834410587	1.52821471906018	2.36155257591204	2.66208639930223	2.38436855509789	2.94014243337897	3.2666387809475	2.69100287445867	3.15831524818463	2.7549143968394	2.54658497677138	1.98222821253443	2.98338835507214	1.82643186589079	2.37475720258286	2.77907851708578	-1.07825082987007	3.26359486137454
MER31A:ERV1:LTR	2.01500416696174	2.62491806441352	2.07416397257912	2.15503664127271	1.64389073008731	2.58028167474756	0.815028038332578	1.65715529568143	1.97000706690875	0.667062977175024	2.05492735561226	0.942498852242493	2.16293935671214	1.22404099574021	1.83983166811933	0.709594894848529	2.41183428220074	2.61644203440843	2.17145358769781	2.47168688512976	2.19617503738692	2.33495156273527	2.36617285381225	2.64288976401946	2.74493166104512	2.92792283182692	2.79437694237849	3.15724091940975	2.55622894429346	2.36373663601649	3.4937886464155	2.91166419370937	2.76348453010803	3.59030066820354	3.0119457167059	2.93836635072909	3.11244243171191	3.10053716802031	3.12653639330972	2.77203119892831	3.04434319462612	2.77571913222275	2.18413081452749	1.50061899165163	1.85156783916233	2.12464253449385	2.15976559853688	2.58924782921891	2.99662770493279
MER31B:ERV1:LTR	5.04162102335402	4.05515012856484	4.92266099346387	5.26342892742407	4.34111329253746	4.46865510492943	4.43118744556764	4.35587246170303	4.84881800240384	3.97927551338555	4.42430068947789	4.48596339679674	4.96542903664943	4.3269107287418	4.17437911181633	3.99638192533294	4.03713215251823	3.84314042725979	4.51306897206031	4.93095314628551	5.00594276286845	4.98437167938607	4.17420677216764	4.43079566393152	4.46037504240029	4.33833235496534	4.66641798229328	4.77135017834315	5.19465619386771	5.28427101905273	5.00827787411671	4.93077340955982	4.38162397000277	5.01622583847353	4.5582625426834	4.76200655180843	4.64566722468557	4.75024246576186	4.90437636955349	4.71868126662634	4.77817401197261	4.88665603381571	4.07388300352042	4.47169070338367	4.36960742380277	4.24548144470291	3.03166926972629	4.00934550536231	4.41068486303004
MER33:hAT-Charlie:DNA	5.74316405533143	6.81001339162335	5.08002657878679	5.69584095058331	4.48476694688909	4.65457299045108	5.82501497414187	5.09114250016658	4.95250560789954	5.80208152124379	6.02340448955895	5.03684341446459	5.27069397965907	5.0948224555616	4.27434430415592	4.81736247740277	4.13283790796634	4.51415426094621	4.31489204347656	4.33004642827971	4.23384716619046	4.18160028369501	3.66451333080394	3.75043638142133	4.02347316086857	3.76800963233471	4.55378645062229	5.8347284701018	4.25824764573899	4.48582856504669	4.70165490801253	4.79618906305778	4.17549577923305	4.33657477847412	4.17742095060314	4.26443213835562	4.29973004663706	4.36664771788733	4.30190491599766	4.41107821668	4.34243556068503	4.49188181700649	4.22113317293217	4.2406315434568	4.36473565603566	4.20093163041953	4.36956401540266	4.80507155861821	4.85735284549548
MER34-int:ERV1:LTR	2.37385066441398	2.71311077644899	1.75571024146059	2.28990403943998	1.05302239864778	1.9679295907312	2.20478860742896	1.72833157414933	1.67656128974022	2.23968691648641	2.12731785203251	1.59141277782561	2.00791797591563	2.69552740649884	2.83970911610175	1.14172825003885	0.698546428414185	0.934535345160781	1.14539218968828	1.57870723212405	1.83516169184959	1.38152128391165	1.14653393274191	0.910849529493025	1.08401179277588	1.59351330607604	1.19421266672972	2.31142839163874	1.35753319706837	1.79920683327864	1.36460501284085	1.42358713827954	2.08535014193727	1.66500980635096	1.45180442578303	2.27025524833047	1.89963777551814	1.22625667510425	2.08547738521917	1.90379016469587	1.20979645019286	1.56145464186026	2.06980440173902	2.68281799642801	2.74053839595011	2.28084660313295	2.66559656332878	-0.14669262586513	0.162189620980679
MER34:ERV1:LTR	2.70035707579487	2.80605688895843	2.50476505395883	1.47252785891782	1.98584243247315	2.6015796724265	2.2972636931938	0.823426164500299	2.00390861858444	2.03511975074513	2.3175225936343	2.32155554606215	2.27636128645951	1.04840842709705	1.67277758345616	1.79002486443345	2.44528221626828	2.66726128280464	2.09322441609135	2.47545336792524	2.20822337590309	2.36065991944547	2.15972847025567	2.50274313227622	3.0772992228422	2.61830568250889	2.73520700733364	2.79273157613841	2.68666914434831	2.27731925963832	0.740983894929518	2.76757030132771	2.58552320158705	3.3863176146284	2.63918463501554	2.59963804998119	2.53039466347881	2.47440069774332	2.88062373373424	3.01467254595579	2.74082965695766	2.85759790598586	2.4415821138635	1.79977346526565	2.40406615932889	2.46828326059368	2.68050631769507	1.02023890678046	2.70608556924438
MER34A1:ERV1:LTR	2.53940186827327	0.704680270412339	2.26252784382904	1.26773344627181	2.08956225867351	2.52392873819643	2.36436202669697	2.40996231264771	1.63525748359899	2.92278376119285	1.19554475600998	2.20346980115569	2.26699353645591	2.54086298404533	1.78718793463391	1.68364446087488	2.20889343820405	2.5888126492649	2.0649923564638	2.00394484750008	1.72495855171597	0.989479196135631	1.44728808676105	1.76433936012815	2.86946209281067	2.60204516163711	2.18746443974001	2.97291065755472	1.60494137038221	2.52068452046481	0.905739128005574	1.2355349067766	3.47906721754993	2.48870775139729	1.75518540777791	2.04298230367425	2.97100042173888	2.57558584199067	2.06513770098205	2.4581009004016	2.17409640125337	2.15814155623265	0.859601047662443	2.18862477271116	1.50797813477226	0.915862028599814	2.77331481236903	2.16193478158488	2.02432988697053
MER34A:ERV1:LTR	3.1826093271168	4.00706672815371	3.53489092848178	3.9324332065004	3.71367036085541	3.8505038646147	4.31363776580339	4.95238481274514	3.4807670661194	4.37769213416266	4.04243140196641	2.11223848492619	4.26113346860687	3.49595929034128	4.20855656361792	4.76957181356642	4.16840119552475	4.35132183544294	4.03944042231375	3.91616115076892	3.84016075727491	3.96091877712058	3.54283303600746	3.68343825173281	3.8483115391967	3.46790503988437	3.3957016428524	4.38304720763737	3.28744300477724	3.73962849435211	4.4026301985851	2.89474772004267	3.26654902161465	3.96008376809501	3.82405726796806	4.08822498432583	4.29533121256457	4.32533130015983	3.9188638939593	4.22956116515872	4.04204500883898	4.18645634528566	3.08759728366542	3.24781014139981	3.30720961883901	3.65085522238206	2.27080391511139	3.05383406033487	3.70314894501799
MER34B-int:ERV1:LTR	5.61842383477746	5.8887265722695	4.87233183229003	4.80511022664523	4.29767425983097	4.85769948282526	5.35965172445264	4.2926935600815	4.68521549471114	5.62712338289853	5.11252001775659	4.91369746637355	4.57427347375416	5.12851882929132	5.46200501140438	5.06699648221702	3.7998278790736	3.87258452622845	3.26543470699036	3.38495418310592	3.9959828397978	3.97617072503747	3.38574941180337	3.42608856713026	4.01947315553522	3.51010539437475	3.7923335264082	4.94172762930873	3.66420350146318	4.17313197712073	3.40530572620426	3.89988541353094	4.30620788608829	3.76881206549698	2.86925395468271	3.36335788118761	3.22354184403875	3.11038946446332	2.92507549630507	3.60516557245565	2.98780054435243	2.97886891169396	2.80996554706714	2.8124108254736	3.14308379395493	3.13820359054381	2.85469055734283	3.18983154545459	3.26640253752874
MER34B:ERV1:LTR	3.4630186402395	3.43611092015861	2.42353961403624	1.86913551319192	2.737361619255	2.50300747303579	2.61370795040521	2.85702131805472	2.21362914956651	2.07716798698863	2.58183911712987	2.33836266437853	2.83896959533138	3.28741453844822	2.54992840699305	2.65935861321983	2.27538317947289	2.75455415170324	2.88226560443756	2.65714816192838	2.74271874375499	2.83950757348766	2.75245690306857	2.42454238496874	2.66279596411898	1.96468934070558	3.38371519797203	1.74268012014005	2.70507457189103	2.29847163464355	1.80414943460188	2.83527073340425	3.23977090253326	2.90308822316341	2.83174955922426	2.81882120007931	2.80294131186549	2.44145654202397	2.2964668368827	2.30513155562017	2.41704257986376	2.98719073503145	4.13517221620719	4.15241534704432	4.43970507835034	3.44110862903274	4.30421819204283	4.74342863406351	4.1796981342548
MER34C_:ERV1:LTR	1.97379389831508	2.40649150297745	1.6938348377425	1.74420959002316	1.37147612976632	2.00687256467981	1.5622424401628	1.75840902938661	1.93937009744686	2.25948954378259	1.76423776209652	2.21968637274494	2.05263481469743	1.49820934902526	2.59511062978628	2.35617235423209	1.72546678862618	3.1023143480983	1.91815699821292	1.31079766694014	3.00102620752686	2.37577355725552	1.36616254194868	1.58201780333419	1.61352954955402	2.10208921010802	2.72527315080935	2.73491200524958	1.64521526952015	2.42295054903853	2.39992245113665	2.0548589151214	1.93560475557793	2.74068530967597	1.77370445554515	2.37945454029546	2.12921221716264	2.19898871788335	1.52418233576403	2.31336205475668	1.69404243615414	2.0927587969698	2.13879727322597	3.08513349563327	0.179952681776342	1.88151648359231	2.67626902321956	-2.95005300677166	3.17034441453323
MER39:ERV1:LTR	5.07668119294334	4.03688478058754	4.29849264033467	4.53279865360938	3.91839285433853	5.02763614684773	4.77451758099965	4.28087309148107	4.91399222260473	4.66956523513783	4.45036260256977	3.9750450989192	4.68814567141854	4.3269107287418	5.00245364727801	4.87100855737392	4.34871447361968	4.55453566108331	4.53993766212213	3.79168016642841	4.28391538188145	4.20434699960629	4.52046228628852	4.57273753506464	4.52588021416896	4.42606549308338	4.33670574475587	5.15935345928765	3.97931602929307	4.22322940869364	4.14466574991934	4.48242834016151	4.04768102120491	4.62930055407013	4.71766045957542	4.48921981230309	4.64307587832747	4.57842192784199	4.43525340967334	4.59020890671421	4.59612980922287	4.70639931360093	3.39114607729214	3.18986289735409	3.71899603424081	3.87976787054213	4.27073339386349	4.42488943894663	3.48842396416938
MER39B:ERV1:LTR	3.5300631428685	3.38548082906717	3.83013924131688	4.24577773820648	4.59438421816246	4.58033261180925	4.58362963592433	4.19849909136505	4.0521389518847	3.94124811779631	3.67333393802912	3.22272034914968	4.06928557818386	3.9590184472342	3.79425250684255	4.82709276204535	3.86433987184571	4.51539682789405	3.59468120386339	3.73143349737238	3.59451773702298	3.79162672061696	3.23688070790401	3.29079815910056	3.97123394176915	3.37775394289007	3.49679775972377	3.89401552014932	3.24849390159372	3.16518119190757	3.19558519522219	3.74204558042987	1.95465295054862	2.68829237561502	3.30889324260347	2.96614591483617	3.43719847642121	3.57146858456006	3.398695766021	3.689357663676	3.18796746146639	3.6579906168994	2.73619939682753	3.05741317060031	2.83106641998835	3.01911421897337	2.01857915449634	1.17708137827343	1.96431187724428
MER3:hAT-Charlie:DNA	4.08508526588201	4.74603230249393	4.29731223492513	4.69583828085389	3.87638344626099	4.2344946192004	4.86946646736956	4.52682238021591	3.98663274076247	4.42461396601222	4.59957500075644	3.84719066391341	4.22924010483091	3.82449103859108	4.15684212793124	4.49746325762425	4.42378510348293	4.58079979700246	4.45827146451713	4.33912541874358	4.14467922161928	4.331634037164	3.84044962290922	3.74789185078634	3.97647779227516	3.82147170986488	4.50615840163303	4.836221533566	4.17444654437961	4.32875957402529	4.56604979597937	4.91749391804596	4.51085589656729	4.35890128725338	4.18567863584212	4.22164486315041	4.25484592353733	4.49607089268017	4.30263617745621	4.53931392172981	4.04781980833286	4.51372734593247	4.76870312466293	4.76618265024031	4.72143932693896	4.44646584105384	5.04219765612951	4.01313697909857	4.70059659080909
MER4-int:ERV1:LTR	3.79373922701775	4.03515517508285	3.24636461790472	3.51697255856056	3.29697740719042	3.70337972279948	3.72752965773685	3.33776948658343	3.49493829996823	3.82636784179789	3.43444202974677	3.80305002149729	3.71432765812372	3.53131307421437	3.3857561748311	3.75411733257195	3.61886363500923	4.2277738868026	3.53166823603465	3.9660738753409	3.54542812682646	3.37272219214713	2.82706776685974	3.09347530740809	3.8070435474937	3.36827519893553	3.81664911510894	4.17298848684032	3.40654567489792	3.79892490112643	4.17352566432803	4.29666739906564	3.63051439881606	3.57127155119493	3.33810661506937	3.34289205059532	4.11813975130165	4.16302625153122	3.60362387744386	4.29379807266107	3.7414093873868	3.52687760513916	4.04500626246904	4.22123942791563	4.00695204177169	4.05083227281145	4.18622671448887	3.9147947711992	3.86606030958035
MER41-int:ERV1:LTR	4.25677051992075	4.45076294022999	2.39492907999498	3.52583726032081	2.89884908914611	3.79282818708806	4.17027843238778	2.78006027691859	3.38393336669073	3.02130274503396	3.72042197412802	3.30480317993816	3.44908154728134	3.08806909876504	3.2597426400382	3.65970764810088	3.63149963836631	3.80308545376891	3.41882723666758	3.94337968793809	4.04104433192892	3.6271069329413	3.14848797894338	3.37747413444358	3.98377329102188	3.40198625627784	3.97111897783071	3.64642945837108	3.67001071871239	3.83158086410049	3.39275326013314	3.067840470399	4.00149333085306	3.64248642137411	4.01480446488852	3.89712279589985	3.8547223008495	3.74291202320683	4.04092959140769	4.42506445865474	3.76333160636996	3.90679090180697	4.58730049362596	4.73456024803977	4.50470990865933	4.48250577753704	4.98836290418263	5.12615152046736	5.35838197272904
MER41A:ERV1:LTR	4.55992631385952	3.2200326867345	4.82492529177438	4.82955402226684	4.50697034569547	4.62487648509723	4.25348552294863	4.79442982185471	4.37570878059995	4.0343588071615	4.385057504162	4.42580780591889	4.51319500189077	3.4671752743805	5.26995146446921	5.36200964964427	5.12902624326105	5.52054218991167	4.82914804331182	4.8234214667671	4.86885971081214	4.96990823422784	5.2868800349058	5.2909721788236	5.72276272426987	5.65550490384638	4.9988217676882	5.04004487032243	4.9075202137191	4.77109383629598	4.92451408565783	4.76836532860777	4.70361570810797	4.68626394870007	5.57771307012307	5.55853411696373	5.58204471512646	5.36374311947037	5.06769593960644	4.91726533258303	5.14962596748985	5.28700957453261	4.28515223113755	3.69212926772441	4.08363914782872	4.2263170951137	4.36251069462526	4.10827513068985	4.89233910949575
MER41B:ERV1:LTR	4.00432390923755	4.20069895384415	4.40613132972616	4.69182687465142	2.49338398103795	4.05680304603399	4.19138233312071	4.23276640355773	3.96927119356656	4.1014387575345	4.28368163831688	4.18831616621108	4.49409414472649	3.25800065324193	4.31183491307142	5.03390652202121	4.24141806009614	4.39368110928208	4.047966661542	3.73890019872892	4.36262795605638	4.28309136711785	3.65026807566789	3.80001282802762	3.97543121970449	3.91501938645904	3.82443991689671	4.46469957360614	3.42890130040058	3.66123549835325	3.84080722199871	4.04160842719572	2.9173950850692	3.59722111104811	3.90128063859153	3.99967158698439	4.21742924395745	4.08291225531729	4.09184294658094	4.40502370777129	3.91236718553044	4.16201349334264	3.52291535492326	3.37910489699262	3.60476831478671	3.69669976649439	4.24231618113992	4.31011815922882	4.40830107167476
MER44A:TcMar-Tigger:DNA	5.33594315171457	4.81898557519698	5.00375644362857	5.95010514472098	4.1421691168412	4.19128392070365	4.87067027153564	4.92028329085828	4.53230038031217	4.99302910678032	5.1334705046974	4.93822649135466	5.49290338798149	5.26284446957697	4.35075032932109	5.21060504551504	4.74143217444086	4.64203026032194	4.65866780402815	4.94663848707234	4.01385819162476	3.91907166718508	2.57575333857884	2.60366905086618	3.35594314467892	2.74323160567765	3.88153673731482	4.69649078870752	3.20704652768692	3.84949179066702	3.50889752684031	3.70246484747162	3.64453987417057	3.4139138469294	2.37062360401054	3.13467414949778	3.26350510085059	3.60191233597478	2.92507549630507	3.64922556224968	2.92786820362975	3.38526209411468	3.5752611090788	3.34076154179497	3.78627053519726	3.12241378881117	3.46260098427151	2.17984570815141	4.02816868790742
MER44B:TcMar-Tigger:DNA	3.72369703749118	3.03431554093941	3.25867590938417	4.29949703657296	3.18653116159789	3.31182128634574	3.2217228650828	3.48249750438563	3.51168287724204	3.45977910269223	3.64495895860228	3.288364453595	4.04294239965732	3.24740920383452	3.32182463398531	3.84860817599287	2.78269386113143	3.21977339217563	3.11778363693496	3.38797761700392	3.48882449802154	3.41957760942864	3.22816605580157	3.25181886549539	3.41999516617177	2.97980766719594	3.46395665353453	3.70870122918496	3.34676847086206	3.47962797229295	3.48037848376808	3.41028662826076	3.46915797048715	3.20399605783445	3.75817979495085	3.67559780442105	3.86832795290528	3.72318751785905	3.71089433271116	3.7631698215989	3.41608727276683	3.45512039187806	3.5662613944756	2.8436846182207	3.49379557441942	3.16397821323242	3.38938533817343	3.16473475636832	4.03469186824654
MER45A:hAT-Tip100:DNA	3.23804860439926	3.25336910700209	2.82729385774078	3.05841007836103	3.13765875720472	3.32119342617461	3.27414193355885	3.44617878509061	2.91014901460509	3.97355240729556	3.72269083499921	3.0515458716989	3.84098712560387	3.61027611802118	3.99734158316898	3.68760345973782	3.79600053015314	3.89954571995647	4.12721603319614	3.83652631124839	4.11309764956898	4.1897836354184	4.05045865704278	4.13752097634368	4.22848932759022	4.02357215536438	3.87365233379067	4.32373063048095	3.86031040212227	4.21436772834368	3.39380533808394	4.1073446468127	3.33242049543935	3.50976180571952	4.34428366601876	4.30833092051064	4.24330289425565	4.16984639731943	4.04472106514395	4.27553272468378	3.88111464202634	3.90789161738316	2.86753539888861	3.19928803781367	2.62147903593412	3.1316547786649	2.96713074858872	3.20586609530185	2.41567200096699
MER45B:hAT-Tip100:DNA	0.0906002231273896	1.35666937847878	1.89547218383575	0.949279715153273	1.69633720545985	1.56426790962218	0.632706481538624	1.37492282799722	1.79626925380619	2.09466114443615	1.95056734028801	1.73618726202432	2.453228992571	2.24111803914427	0.92780533503163	1.89446752780105	2.28701121746801	2.20443901296757	2.05391804616471	2.16495661770729	1.54457685973984	2.20142017011074	1.86565659970512	2.18207456082813	1.70883972935835	1.77770577080581	2.67406742593015	3.55111927856676	2.40001853150319	2.74494476647909	0.173877435264938	2.18572719032644	1.25772504714877	2.59077928217966	2.59174490994398	2.2423982938275	2.58874454654108	2.26390826398267	2.18139750709791	2.64513944707369	2.94246700305091	2.40875250224747	2.68381426174024	1.75307237221967	2.32995818717517	2.32890389808673	3.02420097511876	2.80251963205397	1.67548367286188
MER45C:hAT-Tip100:DNA	3.85180033882095	3.32981626150899	4.08639676456551	3.86608473011759	4.35909476854614	3.72852246772083	3.4390925833617	4.61912733035585	3.17871004561009	5.01912711367529	4.74561039968987	3.95633547926247	4.9722162144679	4.56364852479986	6.05404635526694	6.30500933278295	6.81975572672866	6.52969650875553	6.37066349349533	6.07795350773021	6.3558154096885	6.36734684144168	6.51423006122389	6.54719072335369	6.84118598751441	6.75489058775799	4.51564507992302	5.07028692106662	5.11286819330953	5.15253316848312	4.56604979597937	5.0552913716896	5.44898547824595	4.45027296948747	6.2705535806065	6.17599481799415	6.08672323736446	6.2104155084341	5.80947130166761	6.27511155401068	6.09172864544603	6.12879165735949	4.25975621974615	4.56783675403492	4.02728621127759	4.81160871212279	4.17632797705146	3.39206841194949	3.42906164411714
MER45R:hAT-Tip100:DNA	1.6157310291015	0.338746001060809	1.25318342050929	1.9006617668387	2.14699430775939	2.1816425317098	1.54230822526198	2.30845536630588	1.94821971272385	2.93533097724494	2.86685807216217	1.87405705624744	2.19884064821868	0.965026818157996	1.72204863246294	2.60806531883228	2.41692335170822	2.8048665730352	2.73248280343038	2.61554216109592	2.460867591614	2.17732261853168	1.01550567033551	1.71693712123357	2.39692360796174	2.25816853084168	2.15856069355766	-1.15690829286104	2.01798801594277	2.80696896864995	2.30461227133232	2.01454337794294	3.45998741851495	3.00963147107028	1.77370445554515	1.85374030403572	2.07656848367722	2.04076471266846	1.61413057242697	2.62733482244018	2.36678074508288	2.70867462959375	-0.337451313818919	1.35158341249114	1.10000989644597	2.06917545298098	0.392611940111028	1.45666624049259	-2.6103991012591
MER46C:TcMar-Tigger:DNA	1.93754610792274	-0.331411661274437	2.48567139514325	2.19948840384354	2.42180317727496	2.11223308033763	2.43551578695326	3.15758305337016	1.94821971272385	3.51504971689902	3.32596926024148	1.08559969588317	2.78858453449214	2.53001296802126	2.34034792222646	3.68760345973782	3.05619129859126	3.47015125470241	2.45417287080747	2.84520039343132	2.76355283065783	3.13189553697686	2.21547045326391	2.51593013655817	2.58599055289523	2.05363682672207	3.08361060552169	3.71190738775059	2.21232172918473	3.05470279063007	3.3639205100414	3.22009721026619	2.57948088713109	1.63040427717348	2.72780347095924	2.98514241552682	3.1384794054949	3.2172194881005	2.77189053359777	3.2197680273983	3.03645879110197	3.25675384490076	3.57938766238981	2.95863753356997	3.29220933757952	2.85312908149911	2.62620416161812	3.30185087639422	2.96048669993067
MER47A:TcMar-Tigger:DNA	5.75319124968097	5.33909602449689	5.59430196880285	5.69265784164979	5.39898998350596	5.21274757737076	5.70652521239352	5.82635891404327	5.19472784567011	5.16365462381109	5.31544645927606	4.90788032581045	5.59599965993016	4.81332256748698	5.92530508903346	6.36822921381233	5.10065312137507	5.23428748421102	5.10193421461355	5.26873809684303	5.47457684156914	5.60162499586015	5.03404851914133	5.19443609135365	5.28248970289903	5.02931112123147	5.10438781206939	3.88058528873808	4.71713668143169	4.74283887272003	4.55853219234509	4.78614268682408	4.58068784979686	4.15048318893962	4.42578280246337	4.65659550685624	4.93179529527062	4.87691491639799	4.58867215900132	4.80778611153157	4.86830119553353	4.72162928127806	4.31486565059488	4.27640771662208	4.4129647950195	4.14337514324922	4.19881135971794	4.81848029415437	4.35247547694411
MER47B:TcMar-Tigger:DNA	3.34705875914463	0.655083329272966	1.06256306090064	1.6468812460626	1.38152646561982	1.76001248674828	2.23545540582193	1.8704140877631	1.88456186095187	2.19102174450513	2.40376385121737	-3.70189204689888	1.2711501728798	1.53821468363896	2.06126435502991	2.53239898575854	1.923985292635	2.83578691068942	1.67699494139603	1.96400098136844	1.00225256891448	1.7595874178317	1.47293051737439	1.65691911150731	1.45752530107744	1.80535730213632	3.20911568727199	3.6130698674283	2.07380279504917	2.56083589911104	2.64997345537078	1.37078895271257	3.12719350070414	2.09952723705362	2.09299186741226	2.67937666764174	2.32110322497275	2.26390826398267	2.13138708652325	2.93429102750483	1.56483070467413	2.6249756107171	3.56277828402278	3.24153490789841	2.81766139352031	2.455446113833	1.62127735702734	1.23960173525476	3.90579397478386
MER48:ERV1:LTR	2.25416777746013	1.87586325191528	2.77816116916313	0.308318287763898	1.58037732436498	2.27615727199187	0.0937099808059368	1.38573374410143	1.99132983637758	-0.14085971797735	1.3343812008642	1.35435375844943	1.47239973955927	1.32604016369533	2.15906209830603	2.04031940481361	2.0777401679845	1.99638673785382	1.88969453354915	1.07400720178475	2.22012827840941	2.08140249665294	2.61287100153534	2.26399168329601	1.94203361652606	2.14830205326315	2.51699362212729	3.12091456428284	1.64521526952015	2.45726269402731	1.41909319812492	2.64061718176212	2.81905438126284	1.40196503828456	2.66585288209771	2.73612948423419	2.04220084017301	2.45570856473117	2.25201507431186	2.29683275280547	2.05474964362081	2.66770055538344	2.95454677587824	3.07243491229615	3.20542692452907	3.44110862903274	3.22582528416724	3.45020443853716	3.61085353988176
MER49:ERV1:LTR	3.96091431601705	2.01562519429044	3.30539814948891	4.0584203902246	2.60530189724193	3.46273833360594	3.45309281203509	2.9099182641768	4.08802670814817	4.26255810667785	2.46139296405401	0.60217304630529	3.71709085413441	3.16128474486312	2.90954021060509	3.17861017729989	3.3206138828249	3.2510359062168	3.00134481655539	2.62205684211711	2.47012691702679	2.48013357257976	2.48338001844782	2.39541411204572	2.66279596411898	2.10208921010802	2.78658267065167	3.23238355280425	2.92761003562189	3.00317963760457	3.06571011380078	1.74359809784668	-1.32249178244356	1.99269721341644	3.54694487700597	2.8653412157142	3.11722712983524	3.4500080067739	2.98416441267508	2.55919701727296	2.77567638828783	2.76886979037717	2.76759915069551	2.28440344631651	2.29870564367107	2.69550013729552	2.39070784233691	3.71052214306802	3.91901973700312
MER4A1:ERV1:LTR	4.34606202371723	2.78210364793594	3.679228700201	3.99634992495549	3.57206205480524	4.48917165106073	3.89400302229078	3.19701468507451	4.01156321040187	4.5081980291467	4.31737840558133	4.06240395955164	4.32743213101013	4.02963601444816	4.2795740508532	4.77282990348598	4.26275004220655	4.39648223156179	4.27437957461072	3.84468570376841	4.28916080417451	4.16753302648358	3.85106919173668	3.82626731931528	4.41756310450146	3.9161213149452	4.23910133774784	4.64294165054139	3.8853648915734	4.19710210607701	3.92647270376498	4.66327348570814	3.6040370023557	4.36303257612217	3.9658191597291	3.95380113291829	4.16692991547108	4.28979832439136	4.19141054234598	4.51603623686047	4.3192964227435	4.56348885549153	3.82412211283686	3.46467845921262	3.26583605232463	3.577889317494	3.78893635703131	2.99536760183491	3.8220049421507
MER4A1_:ERV1:LTR	1.64762439287745	-1.47654396557744	1.83729022845301	0.696688962512762	1.21900753612204	0.38696335237841	1.29195211042289	1.54448213317732	0.867075117096128	-0.660735177263258	0.0969324673418722	-1.30399677410051	0.621623614795743	-0.688862856846938	0.444953563308045	0.532664186689451	1.37744158626693	1.86474154509691	0.542015008557043	1.21608971539852	1.02205519621066	1.23633927406716	0.322358489775565	0.378044999008259	1.12105306445623	0.660224997833319	1.4683417727768	0.869044563867807	0.850598628795345	0.525145867104333	0.740983894929518	-0.650156382285659	0.417974392396949	1.58723210530827	0.866546207234268	1.66136841138826	0.991379215341253	1.42985563034549	0.547266982073439	1.09285994847954	0.990742884130175	1.13859779104023	0.968081690656513	1.39810342812603	2.62965569637136	-2.80983139863684	-3.47858907079686	2.66489825417792	1.22546254320348
MER4A:ERV1:LTR	2.86717037066636	0.315215503650615	2.64975536438742	2.44738694494304	2.30180921876351	2.85714219545617	2.35249245114159	1.95907972484876	2.43947175784988	2.7112518262991	2.90479591150256	2.57286997434306	2.57101202822738	2.52271366553965	2.89774066367393	2.26916097724246	2.89051613291205	3.16926431795545	2.82212724569903	3.0242699148389	2.70700066115291	2.66844317121834	2.84968585544752	2.75896193527221	2.91583825460082	2.8414492338231	2.39278630637789	2.87733234529135	3.03697711282217	2.63826062389076	2.53025270284512	2.50877640661551	2.5212523822313	2.46759082795637	3.05106413330137	3.31235532673524	2.26113976020519	3.11283744610196	3.16603049234888	2.62733482244018	2.32466925973275	2.66770055538344	2.68884361014524	2.27499161213416	2.30773505039046	2.40238326885779	3.88659105522415	3.12988018832393	3.92677547146837
MER4B-int:ERV1:LTR	4.43468192623715	4.89896747226513	2.54189228798772	3.21734730326461	3.22998127852442	4.62436977112642	4.34383654458738	3.32393375473078	3.26260632259962	3.93713570624322	3.27940912665982	1.06028188789888	3.65093218388334	3.43238915829509	3.49111669048893	3.57410969890839	2.86490107181454	3.39635372104555	3.16507199682586	3.22345890903723	3.25774605437468	3.18892353021016	2.57575333857884	2.98210548658642	2.48899828690792	2.61426527297188	4.18105942692651	3.94143258165432	2.75400946433338	3.0666399915218	3.70332915245077	3.64465224248123	3.68880995619586	3.44076893423257	2.90835668069646	3.04005817312293	3.09794942440934	3.0180161443323	3.00845710524412	3.08907083600965	2.95685574050301	3.0744322881068	2.76450317299038	2.67015959955608	3.03403443826731	3.04524052356559	2.10114075518936	3.08781791315047	3.74339106129643
MER4B:ERV1:LTR	1.03624316701407	-1.6306946454047	1.98682196242398	2.4903623079231	2.70594542302162	1.87730157327138	1.04922142583337	2.63387776674051	2.48941643436614	1.31081740240539	3.29603970688765	2.92747120653857	2.97994334431203	2.38761118068309	2.5789159438663	2.37679164143482	2.57613733349202	3.26041390554999	3.12696503272525	3.94164583401434	3.46865574713792	3.15509843405652	2.34522967996701	2.72411520394204	3.08242743920912	2.48937199913299	3.52036403466925	2.21325697955338	3.03260552116068	3.31807427358124	3.14429190083464	2.55222044320251	3.11189008256425	3.4624222018818	3.16457548369245	3.36703435591692	3.42147762863426	2.98244467854743	3.00042493354686	3.16183019029208	3.05216592030733	3.5570146995594	2.83049412720827	3.04435531368285	3.00424734910072	3.38763054095038	3.9329672170143	2.86556894964007	3.31385669615543
MER4C:ERV1:LTR	-0.148629465938445	0.406187281856342	0.720072751953867	0.101981854766069	0.143652109618201	1.36779260539014	0.649235783489834	0.379494775564339	1.02307936557271	0.578955709664757	0.373919250676905	-3.70189204689888	0.868864717689014	1.18990798937075	0.0733900068755622	0.762238628333951	1.47752504482391	1.96050845018892	1.71521615421623	1.6498483321493	1.62282905663959	1.3401360677488	1.03530829763169	0.719794292730315	0.158242316947179	0.240371152273055	1.65939700953951	3.03400827898581	1.73332253703042	2.16161245192635	1.68378575235201	1.78026208221827	0.0638025786763356	1.94243537863555	1.6875267593041	2.19614727617675	2.16695254514549	1.71424280690042	1.84370501407147	2.18216984448533	2.07565632844012	1.61733510025472	0.737904112684924	1.19046406334779	1.11493554666265	-1.10508330639841	-0.588217312900698	1.80783826623409	-0.530957559579266
MER4CL34:ERV1:LTR	3.04395787902567	2.44117706096534	3.19909356956461	1.60141887198584	3.28661462015488	2.72233826819545	1.44363669775495	3.66547934512566	2.49962060454038	2.19625735855907	3.23242668327102	2.50266571566981	2.74578199525738	1.76135823495317	3.56686266464689	3.74246671535198	4.26461845326657	4.00746453672427	4.32689311066085	3.71578710318792	3.59601362361456	3.4248454003635	3.29992679270188	3.34369981732497	3.0108737468605	3.25547970479018	3.65577195252073	3.26193231493556	2.4204274031344	2.89781912194674	3.76177274832085	3.09183289714223	2.11149542204159	3.21271704333989	3.40492181324329	3.19311774536786	3.16613093682541	3.19494685249138	3.08294595723486	3.69554963392392	3.02050100566336	3.07189743250361	3.1174502468151	2.9258874872033	3.25194694016396	3.51452756374447	2.54968944943384	2.19453025983433	2.36633464116147
MER4D0:ERV1:LTR	3.5603175512263	-2.32384182596464	3.88513171544545	3.69184635821246	3.67909901679032	3.42393858446645	3.61163163677623	2.95120853311442	3.42802046520428	3.58385635130563	2.98018675746917	3.50300046330579	3.6953326736057	4.12553633885503	3.60853536104746	3.53322350099176	3.37594288842539	3.07497611064682	3.25409747318719	3.10356064854543	3.81646296584508	3.72902806429721	2.21547045326391	2.89334912598063	3.44699950736345	3.24906257046955	3.72912973709238	3.41780268564234	4.03389757909644	4.54878376136175	3.51450501816925	3.85720049367999	3.66862084516384	3.07815141750704	2.71356835513737	3.25656396710682	3.32739908442154	3.2666387809475	3.6340389663083	4.49034675074516	3.78228353178582	3.85247891245323	2.63561215992236	3.21048218455683	2.81224866041356	2.54911058972763	2.84934771293233	-1.56375864565177	3.33064895993486
MER4D1:ERV1:LTR	3.0294243644095	3.65081560282696	2.47598608940879	3.79812651987142	3.01272586983543	4.04194125481667	3.95413889473192	2.99086130503441	2.95620978798162	3.78351907182251	3.55867102970898	4.30080211538506	4.18149106516989	4.05409103150421	3.67070226746401	3.85677148663204	3.67426850596129	3.64935662587788	3.60512268458381	3.77695535100306	4.66939753088241	4.5595751142596	5.38394035148992	5.24785605830143	4.89193135373625	5.14950321611124	3.85069963148026	3.57855889407491	4.63831249543614	4.57035774074879	3.70487117280259	3.76264191105498	3.65768430416799	4.3487301408539	5.12022280802562	4.98232665755646	4.67373745246492	5.146951647517	4.84921835646062	4.92692141243797	4.75336581248966	4.91397679527634	3.55717994889736	3.17939159748679	3.64568858457607	3.50371664764026	4.35857057920481	4.6645057792179	4.72632077500871
MER4D:ERV1:LTR	3.34130453036138	4.0641591985072	3.87316985032795	4.00982948878374	2.56325366099843	3.22942175457868	4.33318507149591	3.18107103467737	2.84043438198973	2.76884349693712	3.58956405496366	3.60665075064031	3.60261360661253	3.6454525768219	3.6541273023698	3.76053172274962	3.5383969649772	3.34107869722492	3.51165217132818	3.10856316022841	3.42528381498439	3.49745111885463	2.99512687673313	3.25807540310969	3.33827830849912	2.90396959080443	2.89896075896815	4.02861357954165	2.87772438111102	3.30029978955366	3.29554654620225	4.01156597320735	3.91554465321955	3.32485626815964	3.1530943013185	3.50400021099007	3.5655169988572	3.56837260685493	3.34683229201142	3.67895174251488	3.7243149540275	3.61616765076438	2.99475319635629	3.44138774120652	2.63938024626336	3.16015411679402	3.09927228692418	2.69185406416645	3.44794497468842
MER4E1:ERV1:LTR	3.3737485763134	3.57239587120032	3.61901487785174	4.15412905578833	4.70907730711367	4.44831339246547	4.84508096251921	5.30802641616703	4.14250311146925	4.57522310962014	4.16359235656942	3.42980646356803	5.21489400999222	4.63879263446188	5.20918844392582	6.00642466899295	5.30710708666503	5.41570095246881	5.31492280623423	5.31329992490294	5.52055682188091	5.48505770549363	4.5541434611189	4.80665477863747	5.42659127356637	5.07596268984951	4.76222741864987	3.98182700386253	4.91671683400968	5.04305557907822	5.0746587021862	4.91540841155494	3.9438187879694	4.64807718359685	4.72823239850082	5.00076202513594	5.08305354900747	5.31087668743435	4.81914736213162	5.17649926534257	4.95987895089594	4.6848823463763	3.8160292712574	4.14951784411168	4.0313038944642	4.13087498048498	3.13076017237052	3.3894240736964	3.89388907227754
MER50-int:ERV1:LTR	3.07456136023117	3.28073399860811	3.52556487530059	3.46206784818579	3.27614332028758	3.66906104249944	3.48629898793149	3.06172427704481	3.2422828496277	2.28609328930056	3.05582417167479	3.26413214020723	3.19683904468788	3.70446333308088	3.39301573484391	3.12454295602962	3.35298353292861	3.37160678867462	3.36627574134115	3.2813584479389	3.66530540408596	3.44735717353571	3.86505543371142	3.68885831920214	3.47329374789613	3.3852727753041	2.86915017678094	3.59019538901572	3.76178779177503	3.91254992663415	2.73476999203086	3.23328007538107	-2.0156389630035	3.06145653893487	3.38130582017195	3.22956336528831	3.1384794054949	3.63145658228151	3.49989601520992	3.80645032995736	3.5789671479462	3.42526742872838	2.32833907799341	2.87919130667761	1.90002022254828	2.66033622483786	3.46549813743266	2.80884876710562	3.48392283128859
MER50:ERV1:LTR	5.73454234281758	5.76870343792666	5.45367331430757	5.2631900073417	5.16184498005054	5.93200372606069	5.33258060299601	4.95329569788478	5.40912568824274	5.51918736317104	5.67304274383047	5.27323219252882	5.4080985806727	5.46280544180138	5.45005633983458	5.36766519171096	5.28524517615237	5.04457352559174	5.28957871738635	5.36457120716181	5.39001273543612	5.34078885814745	5.47934268020696	5.54346569208986	5.34509592479772	5.48234818458501	5.32271088559851	5.83104352811537	5.16237466656439	5.530194810302	4.81395743639006	5.11844866407102	5.06590154175031	5.15614323334531	5.49884506061061	5.08980095365802	5.28730315096172	5.22030553213798	5.4460391830243	5.33698055638985	5.28259916864021	5.51908815854046	3.58622763433759	4.12380004170337	3.77700644423746	4.135219665089	4.28443223822166	3.53763101171295	4.30267533920063
MER50B:ERV1:LTR	3.89252336753381	4.41628344496653	4.00172498296624	3.48283479571099	3.60290150318832	4.48772006131534	4.00344465571607	3.84798423678125	3.69569427236729	3.45977910269223	4.23702305135218	2.98646266704788	3.34979521909737	3.75699181936092	3.77345665038006	3.76053172274962	3.82704329124018	3.83721603286258	3.4996572426366	3.37887975288639	4.0285140475033	3.82972656684923	3.84281929226454	3.96771780303875	4.16644092845608	3.57876763269618	3.96968185183486	4.47400475856228	3.37048499747937	4.03320947958115	3.61715917222933	3.19805511039753	3.12836104316018	3.34661016503329	4.03699543819699	4.06018153647686	4.21105472038002	4.29055162009553	4.36016002159439	4.53309996476187	4.23301630721241	4.41739623699404	2.78900669604629	3.14631465210835	3.14113257382367	3.18163314847114	3.21967898331855	3.6152119632637	3.74802069919517
MER51A:ERV1:LTR	3.28448551869202	3.68415202309455	3.2014520612239	3.11116492604418	3.74614694953332	3.57519908887148	3.24400101417653	2.96238183371254	3.38288459889665	2.92656448403276	3.51987746163134	3.9064824274819	3.42719883603183	4.24462956140044	3.42504694297758	3.55701526554909	3.38690720335989	3.48467692958512	3.61592344701214	4.34667700850754	3.81285935834178	3.57272174664449	3.62851232275083	3.65168955341823	3.54020833668145	3.47819672592092	3.77617622165699	3.75819457451365	3.561879850479	3.67483310661863	3.90715144207527	4.18540376353741	4.00489883159019	4.21943828823068	4.18485592909066	4.0528150206601	3.94628949437499	4.05280650092969	4.10795788797335	4.14659904130788	4.17979048271033	4.15773815549224	3.90758969336235	3.55276839104346	3.57103619720157	4.08938754932301	3.31711670437665	2.70068024679472	3.20472596073247
MER51B:ERV1:LTR	2.85651780655015	2.06648361152393	3.14325382198091	2.25905936408888	2.82136159366774	3.56428592126781	2.49419928878135	1.928308066182	2.69497029265336	3.88690219325454	3.56333304281479	3.81072549777563	3.56155953070803	3.61888096521469	3.43896021089457	3.91102207638178	3.41660922880882	2.93618747722433	3.45568232905673	3.44089223784056	3.24932495197827	3.11532711062962	3.2390475559891	3.60282926056263	3.09007078852169	3.01567358038443	3.70381192910809	3.4598610289704	4.12241687293375	3.69056311344777	3.08020312110334	3.49297834410587	4.11166680701589	3.7671509355469	3.69035719861209	3.81735003019043	3.8547223008495	3.86646541532455	4.1411487075651	3.97703973612778	3.96481366090299	4.14132310008519	3.81981408247997	3.95647525694043	2.39792489130681	3.70265659721358	4.37268292631302	2.18868228995191	4.04761194461165
MER51C:ERV1:LTR	2.95219301647351	1.25037471982915	2.5776902938635	3.0745307928644	2.24441642076686	2.86747439069337	2.54717510475912	3.37669655709769	2.38405591870831	2.10329429158085	2.2052095586616	1.08559969588317	3.154158313573	2.99660168216693	2.30340440703477	2.59993519274903	3.91666725135902	3.60494320466012	3.94858513652159	4.15423496749627	3.4532576670268	3.49091514787484	3.43853691640542	3.44695888985584	3.16815922549313	3.03712212379192	2.80211093297823	3.56456234882321	3.17336701144266	3.02703085342675	1.86901006880392	3.16154390151462	2.49522054351335	1.22845411117276	3.4279929341446	3.35410712141546	3.35787763407895	4.10127824446278	3.47679267738916	3.96138996446065	3.24525184368845	3.76884449097333	1.98898499499731	2.04473059305109	2.18854653312534	1.09214127093781	2.38504210480123	1.5497566635586	1.94347779034144
MER51E:ERV1:LTR	4.28283062659061	4.38179726889536	4.52014077599891	4.49668817801393	4.39853087444935	5.03152292825123	4.28811532559096	5.00907058892057	4.28883877633976	3.5052250764705	4.48347018834427	4.44510665049111	4.51989394767185	4.37918334446266	4.0586634740433	3.59695913168074	4.66687843042579	4.28007187971738	4.9187245019533	5.25027174549229	4.84556837633284	4.72476502306372	4.55006776406509	4.54614473747285	4.60201339438318	4.67583551951291	4.47280772629955	4.48971576795521	4.49809970386239	4.76558526442829	4.24559960892442	4.08364685538288	3.97981760537402	4.52077603506965	4.53707652268001	4.78137216488578	4.57267345877525	5.2071435114359	4.6087869986475	5.2552092398157	4.47292444536971	4.67471449060176	3.38366163487	2.16779068580831	2.9394848387137	2.47337233010115	2.85469055734283	1.18511354997069	3.37101510999538
MER52A:ERV1:LTR	0.647171868681584	1.86581291606178	3.31490693745794	3.32002399888569	4.0333589867238	3.73963369314591	3.90037247057626	3.88222181509784	3.47599833986731	3.24581835236035	3.73507838079124	3.58086913270671	3.83118792911187	3.57317661031018	3.73951247386688	3.96873039400243	4.0041191154086	4.0802238910067	3.66868693523999	4.46446004416392	4.22512041505222	4.11360468445802	4.24076110216775	4.146112094476	4.15074749391003	4.24770433750553	4.35871353067296	4.6127139392907	4.75834063916622	4.79282960370113	4.49905520570667	4.21352449885393	4.59747676295936	5.01336119101442	5.27520370790887	4.89269169670969	4.6001326249759	4.955829083155	4.89390928526232	4.40805554435341	4.60825785203614	4.52921306337185	4.12964515910504	3.90130756235561	4.38126024856968	3.76594154899694	3.36088736743198	3.40170492979776	4.14459342317062
MER52C:ERV1:LTR	1.28387773833658	2.24742680834777	2.05951169579225	0.435473463249144	1.68163105807016	2.87333092280609	1.82662895001106	1.89655936786742	1.71622654613265	1.36621618179518	2.4986887487977	-1.39930695390483	2.26934371380086	1.49309424835849	1.94519218377715	1.78080820932852	0.640277520290209	1.96506426672478	2.25862996757537	2.21007705298776	2.39353447154541	2.4197904426723	2.48797772769645	2.52028744192712	3.14199839945445	2.67703096852167	3.5271031092191	3.58874821076025	3.441351113348	4.11700134493621	3.69558318033612	3.87014888175965	5.27737871676928	5.21704821817273	4.17659141924076	4.10590891111575	4.41237922429959	4.30772262801935	4.05787914972146	3.7496168551942	4.20388803428939	4.49860761429577	2.7103498153662	2.80825857037283	2.60825570275943	3.3957359551332	4.5854182762998	3.24537227223375	4.82661093695739
MER53:hAT:DNA	4.1870701846618	5.28055452283169	4.50009237181019	4.54536813517775	3.52159262911609	4.3118852642068	5.15286329319976	4.27191513369897	4.17629010904663	4.61459267106008	4.80281408083325	4.15132434125719	4.04453475668168	4.78187876453886	3.88669703936455	4.07128323350606	3.55912874950824	3.87863903513716	3.69664856469689	3.75993146811383	3.75972765334421	3.47605112524269	3.33985225511107	3.48412532973111	3.8659902553655	3.47819672592092	3.29552859461609	4.2771775455162	3.08592305236383	3.84157095717557	3.6387906313132	3.80893650684445	3.96172665972498	3.92450275629021	3.76821752038437	3.90143314740097	3.95148431125209	3.91366518731911	3.71747763496036	4.02257112093573	3.85817785668324	4.02408434137035	2.97233631744174	3.20116245260802	3.27185240051078	3.26206039758376	3.87385202944672	4.0723693471886	3.88133555567535
MER54A:ERVL:LTR	2.54672790836535	1.64014091839421	2.71122168648803	1.75224176172042	2.65688926603243	4.1200275616426	0.48960563789795	2.41765465827087	2.8776397360398	3.29921181644647	3.75227714036924	-2.60327975823077	2.94233609238235	3.34778838914214	2.67607969231995	2.58761470836099	3.14335147403366	3.32895033602401	2.96797912271159	2.40336764115229	3.07164377474082	2.81402848818668	3.44384196863512	2.99841019561136	2.547441882778	2.87631805947392	3.18943612932554	3.26793833899577	2.62439843162521	2.49426789002086	3.6719786225667	3.2600467864255	3.86097574242554	2.61211342465465	3.36462332021201	3.19529877131422	3.24056353160818	2.97405302091119	3.01906728435614	2.65683548683688	3.79842292618123	3.04618907579341	3.35315079360646	2.17041880821458	2.22825398272045	3.36499582977351	2.74200109930288	-0.69876120816517	2.37776333698509
MER57-int:ERV1:LTR	5.70628756159205	5.35494717223451	5.57243306703441	6.0085917883063	5.74449769375854	5.71917349863383	5.73723681318343	5.58721144350748	6.04717916062225	5.71017712464451	5.83439661134538	5.63252264017923	5.73771698076667	5.99705483585912	5.33970057728851	5.5175956043522	5.52602963223977	5.54174167336417	5.78509724425995	5.92639522612795	5.66945814582203	5.63732565640416	5.3412264687983	5.37074259241785	5.54186325380648	5.33038003391082	5.85663527923245	5.99425057644266	5.52569329102684	6.09688312407419	6.11798828598945	5.61254899962694	5.82207323861661	5.485186015288	5.28921300171566	5.66003235483162	5.27330923347685	5.57215458568962	5.27741647058851	5.51670807800676	5.29893623419498	5.45491562942835	4.97880758482607	4.76911491702709	4.95143647514892	5.21093204929714	4.73695834115021	5.24693492048723	4.18530667391441
MER57A-int:ERV1:LTR	3.8601768352	4.31516216822515	4.26205217196865	2.73056788451403	3.65571208409217	4.61903371476037	4.004589475532	4.27131507367497	3.74510552053089	4.25024718759454	5.01737919552296	2.21161095873939	4.36710238339328	2.5622161085159	4.84492173007888	4.78254096246073	3.9379645255827	4.53001362418632	4.24916095329582	4.37548265053205	4.51140709208173	4.52695419609033	4.18519125101294	4.34483673397817	4.36008795932622	4.14978205347328	4.79887404175964	4.51182254373624	3.30761175566086	3.92998956091951	4.70137053434362	4.44498715858211	4.60816062526767	4.51567698499434	4.24164847811357	4.75103250477646	4.40976142175751	4.79397036244377	4.46614146245069	4.7355500201241	4.60661266383945	4.47891467019806	3.95111687381066	3.6547635664965	4.39918287897231	4.43189298674839	5.35399863163769	5.7693460647439	5.78266596694091
[truncated: 446 more rows]
[truncated: 236 more columns]
