# Supplementary material for: The single-cell expression profile of transposable elements and transcription factors in human early biparental and uniparental embryonic development
Source: Front Cell Dev Biol. 2022 Nov 11;10:1020490. doi: 10.3389/fcell.2022.1020490 (PMC9691860; doi:10.3389/fcell.2022.1020490)
Supplement: Supplementary file 11 [file DataSheet2.CSV]

name	Oo	BI_1C	BI_2C	BI_4C	BI_8C	BI_Mor
7SK:RNA:RNA	0.681190061627805	0.99121218130751	0.676554193723407	0.0630079794601256	0.465075417461201	0.313245671104119
Alu:Alu:SINE	0.999973841121122	0.997919573425368	0.999615773541037	0.991681292393552	0.197356234352629	1.63836580049011e-10
AluJb:Alu:SINE	0.540611897670866	0.875285912539544	0.999706930504415	0.9206870430605	0.954300806205355	2.19187144306823e-07
AluJo:Alu:SINE	0.987721934232004	0.98647115847306	0.999975250748725	0.990601015669733	0.0923972758019097	4.07428275761351e-07
AluJr4:Alu:SINE	0.988028000026241	0.830270338281231	0.0483431364751469	0.0308578322186469	0.998793312997096	0.0133888054097952
AluJr:Alu:SINE	0.847226360934248	0.523939420377831	0.266096816000002	0.667242107548861	0.999850680848431	6.18394761429539e-05
AluSc5:Alu:SINE	0.985020012848133	0.989825618400817	0.999999656313143	0.999426468323997	0.183528727094634	4.98972824958478e-11
AluSc8:Alu:SINE	0.982671671985787	0.999775780613697	0.999869285586908	0.691454168867178	0.51916933678991	8.30896251971579e-08
AluSc:Alu:SINE	1.95268739943369e-05	0.0155379353052242	0.898394677285935	0.00015602038727938	0.999999265375613	0.724404723447871
AluSg4:Alu:SINE	0.999922463485542	0.999925773766061	0.998579747342884	0.91844248425551	0.911292479942742	6.4880089611385e-15
AluSg7:Alu:SINE	0.999768377053458	0.99121218130751	0.828577565737097	0.996404243228729	0.793084761783348	4.14313579668148e-10
AluSg:Alu:SINE	0.99999755519167	0.999947981736821	0.999950167526514	0.995507953771366	0.11917878013995	3.10096929667943e-13
AluSp:Alu:SINE	0.999617542473903	0.999852112542191	0.997130999814425	0.285138894444056	0.843619855900636	1.05199693300473e-08
AluSq10:Alu:SINE	0.999925434937276	0.99987518560985	0.999995039717536	0.99778451681335	0.00533526650645734	2.19636005851454e-09
AluSq2:Alu:SINE	0.999894348843748	0.999296499870061	0.999997176632391	0.974917499965695	0.314364470411847	1.74370953039544e-12
AluSq4:Alu:SINE	0.0263401411932655	0.341128189870167	0.999968655962888	0.998850939872425	0.996709223790349	9.90597014135846e-09
AluSq:Alu:SINE	0.978563237191157	0.999395776778609	0.999997525821045	0.999948470701638	0.00236583783423446	6.81736849194564e-08
AluSx1:Alu:SINE	0.998977237887107	0.999635984561562	0.999999236141233	0.997508559554058	0.0688406877573596	3.29458426219275e-11
AluSx3:Alu:SINE	0.999938751221501	0.999501662774298	0.999869285586908	0.886228090232937	0.552862338659514	1.75499087948323e-11
AluSx4:Alu:SINE	0.999476866538579	0.999845749847267	0.999999038271142	0.995202646651586	0.216742971350959	2.76526304734584e-13
AluSx:Alu:SINE	0.995176510141931	0.998124958597727	0.99999482294956	0.998078939314279	0.0304178733645581	1.79891798435996e-08
AluSz6:Alu:SINE	0.997817164367377	0.999605985363218	0.99999933540266	0.998666049220683	0.0905384446436709	1.18927284145742e-11
AluSz:Alu:SINE	0.999690852919224	0.996664784746824	0.999999672330142	0.996239017837054	0.0569826174376628	1.43256698885692e-10
AluY:Alu:SINE	0.998398612324788	0.997613997562835	0.999999807215942	0.996861544711532	0.304398127991554	3.34667599204091e-13
AluYa5:Alu:SINE	0.948104935822899	0.996198358063423	0.999999876020487	0.999708806980349	0.060969277750869	1.05958791839428e-09
AluYb8:Alu:SINE	0.959358834661462	0.997771527297729	0.999999639543059	0.998850939872425	0.697578145424276	1.01427004007821e-14
AluYc3:Alu:SINE	0.999656008628246	0.999015797794643	0.959457359515003	0.840421973196568	0.855505828703958	1.55260037283265e-09
AluYc:Alu:SINE	0.979057046522486	0.571474689208707	0.211713074440676	0.534450455409138	0.923343893513803	0.0185519745067633
AluYe5:Alu:SINE	0.998069515030846	0.995811024843959	0.999999639543059	0.999880027267889	0.0237320383480259	1.53209579226036e-10
AluYf1:Alu:SINE	0.999996625988729	0.999945596325285	0.99996611021466	0.999456077217773	0.00757248853769544	3.78509728795292e-11
AluYg6:Alu:SINE	0.999643605262023	0.99753151237879	0.9996526691151	0.608120277506681	0.741351123865568	2.73429256704366e-09
AluYh3:Alu:SINE	0.999872181887685	0.986844879147316	0.9987034212741	0.67809709777972	0.93115931224264	8.62710710764888e-11
AluYh3a3:Alu:SINE	0.99913220050925	0.998481436315674	0.988171691546796	0.994172768087514	0.400653923653308	2.26636360368231e-09
AluYj4:Alu:SINE	0.999885954564781	0.999963808750533	0.999706930504415	0.926093574022299	0.575129163744774	1.68046800913958e-12
AluYk11:Alu:SINE	0.301675060861322	0.437111804772148	0.00553806556482949	0.000185439635485736	0.999998602280662	0.480281186767478
AluYk4:Alu:SINE	0.802280455003689	0.686447204816229	0.861563934466145	0.00866602209652944	0.890651165701772	0.221319831725582
AluYm1:Alu:SINE	0.999759790797026	0.999864107353871	0.999939756944842	0.978628894702043	0.266019728837573	2.3243573948391e-11
AmnSINE1:5S-Deu-L2:SINE	0.000137850443993243	8.84256900767429e-05	0.00160190802358362	3.28278856270603e-06	0.999571535719334	0.999999976551247
Arthur1:hAT-Tip100:DNA	0.0692937976446554	0.030585400985852	0.410317324952546	0.00648038634429705	0.999895119376707	0.554853534560303
Arthur1B:hAT-Tip100:DNA	0.950136054879271	0.220755025536583	0.0180373524584893	6.80612833847039e-07	0.899884722547202	0.997776319446498
Arthur1C:hAT-Tip100:DNA	0.00362267182988687	0.00151856368432557	0.00286900018557471	7.3084991187264e-06	0.999961858648178	0.999922044806654
BLACKJACK:hAT-Blackjack:DNA	3.53162796484264e-06	4.150068328672e-05	0.00032459309931584	0.00150837646173146	0.999432134652878	0.999999933733291
BSR/Beta:Satellite:Satellite	0.999955498777948	0.998635430413186	0.999726336789746	0.999969780370564	1.43294444521194e-11	0.0174014767482894
CR1-3_Croc:CR1:LINE	0.701701621587464	0.0151167868221388	0.00737436054426732	0.00078478008125882	0.99998846470226	0.666189665479169
CR1_Mam:CR1:LINE	0.999690852919224	0.990117286536449	0.996964121870644	0.0639438421011379	0.0146262737845556	0.0788031212680352
Chap1_Mam:hAT-Charlie:DNA	0.999722389590318	0.373707273697096	0.00583814800078104	0.00501103845673767	0.971844328735255	0.406394605612826
Charlie10:hAT-Charlie:DNA	0.708402820149238	0.0389427207069522	0.0044702418946115	0.000671531054837351	0.999991489078309	0.615653427855148
Charlie10a:hAT-Charlie:DNA	0.00155179810952574	0.178138289661141	0.95612673802154	0.44172007423788	0.817969488986023	0.635379424780135
Charlie10b:hAT-Charlie:DNA	0.987721934232004	0.493467435878187	0.0562448369883208	0.925035428650929	0.936957255053661	0.00353416100900168
Charlie13a:hAT-Charlie:DNA	0.737654880053781	0.0313479562187262	0.413919273155072	0.919570679268425	0.228542833276589	0.654753289949838
Charlie13b:hAT-Charlie:DNA	0.756285520945753	0.980715887617334	0.959457359515003	0.845838928305307	0.407224920228437	0.00245161083645937
Charlie15a:hAT-Charlie:DNA	0.954007837875014	0.011417427623191	0.757628607460442	0.0330121051990449	0.984068907335502	0.184627598873283
Charlie15b:hAT-Charlie:DNA	0.0788149805620446	0.373707273697096	0.966892527506013	0.639501271946545	0.999775128072779	0.000169400100969326
Charlie16a:hAT-Charlie:DNA	0.910704178807771	0.424244455572831	0.399557941557557	0.00016059901952509	0.993107632825913	0.402361480922212
Charlie17:hAT-Charlie:DNA	0.513558154637943	0.953106761100074	0.457623090591437	0.916150357516111	0.761062120273277	0.00938480240062305
Charlie17a:hAT-Charlie:DNA	0.999947754803012	0.999839131533428	0.998248221491306	0.833007906181965	0.503384086341426	5.38013323427363e-10
Charlie17b:hAT-Charlie:DNA	0.00950246893944388	0.217529861409022	0.350470404230191	0.00849080655985653	0.98696970290907	0.92856937119295
Charlie18a:hAT-Charlie:DNA	0.0288029690350288	0.305853374456947	0.745911150310051	0.397668608510924	0.99998846470226	0.00245161083645937
Charlie19a:hAT-Charlie:DNA	0.999289553850728	0.694146625543054	0.553372417304267	0.03528881771803	0.990887911004608	0.00167830358757934
Charlie1:hAT-Charlie:DNA	0.999919380838383	0.990948926393767	0.998028551426003	0.856303859389375	0.0502095135011262	3.45660807524427e-05
Charlie1a:hAT-Charlie:DNA	0.998717466169966	0.791980861393697	0.99885301153471	0.942384906646845	0.0658923079049087	0.000328768523515263
Charlie1b:hAT-Charlie:DNA	0.9992144976327	0.950928077000279	0.999640753131378	0.0178027250561169	0.733980271162427	0.000241529079545535
Charlie20a:hAT-Charlie:DNA	0.999982796249402	0.922872742984593	0.988454173876151	0.459577184456473	0.823885569231195	3.76075262771397e-07
Charlie21a:hAT-Charlie:DNA	0.0019909572349923	0.000914151303640687	0.000763308316101607	1.52985241791981e-05	0.998573275319304	0.999999662132056
Charlie22a:hAT-Charlie:DNA	0.00602738233982319	0.00174854517382329	0.736931900595393	0.549363861545934	0.999998258487522	0.0250155794931512
Charlie23a:hAT-Charlie:DNA	0.0281699821335463	0.00734483401717269	0.790956805937451	0.938831705383131	0.996709223790349	0.0340483450833077
Charlie24:hAT-Charlie:DNA	0.21431933979224	0.286981875888259	0.0331074724939871	2.57534965943456e-05	0.992065794375542	0.989938600153204
Charlie26a:hAT-Charlie:DNA	0.18709755840797	0.122484476017195	0.157668924009027	0.0293196239240333	0.981157903756254	0.843074706401066
Charlie29a:hAT-Charlie:DNA	0.961025930687668	0.924439111611428	0.771853856136422	0.0110290527587831	0.336764426856934	0.476134382320736
Charlie2a:hAT-Charlie:DNA	0.999768377053458	0.990678790527935	0.994006469510439	0.00126949831739296	0.913986955001611	0.000183425334407944
Charlie2b:hAT-Charlie:DNA	0.967852234860512	0.988251925032674	0.994886386031955	0.238699283143895	0.764555578936405	0.000120256587534414
Charlie30a:hAT-Charlie:DNA	0.998717466169966	0.983137689116626	0.811592376331624	0.0620828205403116	0.546146343992089	0.0156874981543609
Charlie3:hAT-Charlie:DNA	0.810280598885194	0.996438420476457	0.999987527923647	0.997389734603896	7.82637341576395e-05	0.00518140213003566
Charlie4a:hAT-Charlie:DNA	0.0529349942564175	0.105651224887043	0.964065642608789	0.0897911823966295	0.999981038947284	0.00826674776835114
Charlie4z:hAT-Charlie:DNA	0.999928298934412	0.851426207070592	0.00114698846529053	0.241035850996969	0.844971444873593	0.105319174779517
Charlie5:hAT-Charlie:DNA	0.999820921711002	0.989526469291818	0.17378710452756	1.62121195100107e-07	0.908535639698605	0.436931458493843
Charlie6:hAT-Charlie:DNA	0.627541930777404	0.146058981114055	0.90637006807941	0.0728597322836817	0.00208938731068041	0.999413452444492
Charlie7:hAT-Charlie:DNA	0.0561541838880175	0.6747450310704	0.992812339349489	0.590686982799145	0.987528136971195	0.00159579997302977
Charlie7a:hAT-Charlie:DNA	0.0817095852186302	0.305853374456947	0.604012068019992	0.68346886038775	0.999877473274914	0.00218761633245718
Charlie8:hAT-Charlie:DNA	0.999313064767569	0.914668820684782	0.360812419007832	0.0174756053530274	0.952649174837265	0.0128617910912514
Cheshire:hAT-Charlie:DNA	0.00175894514987231	0.0256669710344016	0.999977139772736	0.996322462900921	0.566247063566908	0.0364755731673093
D20S16:Satellite:Satellite	0.192363719815205	0.290711778215441	0.0268339044519674	1.05931832678451e-09	0.000856961557546839	1
ERV24B_Prim-int:ERV1:LTR	0.00155179810952574	0.000627750064609261	0.00972753669166553	0.0114731079426901	0.701513322479177	0.999999984942333
ERV3-16A3_I-int:ERVL:LTR	0.0199841766177945	4.75404591438377e-05	7.26804787483552e-05	4.23331983432133e-08	0.478577501835796	1
ERV3-16A3_LTR:ERVL:LTR	0.243714479054247	0.471714696742289	0.00295137628674172	0.0070487067785952	0.999844024470432	0.637333425349622
ERVL-B4-int:ERVL:LTR	0.966427419400827	0.011417427623191	1.94845942862625e-05	6.39932083316062e-08	0.982174863016608	0.999983822489633
ERVL-E-int:ERVL:LTR	0.992902005619982	0.180998545692051	0.00339610425623445	2.34666164315182e-10	0.433752936433092	0.999999850726299
ERVL-int:ERVL:LTR	0.00187168600011857	0.0203324681876755	0.920917631814164	0.0188155957347694	0.657020235310603	0.997587787783515
Eulor6B:DNA:DNA?	6.62810454986663e-05	0.467372179151581	0.0201913306319869	0.122699110242122	0.999995884735557	0.482355417693051
FAM:Alu:SINE	0.995815297955213	0.622150392115588	0.659761933778799	0.768235475908489	0.995001425233835	1.61277892617936e-06
FLAM_A:Alu:SINE	0.992902005619982	0.978004645856061	0.999878394362911	0.990974011182107	0.370387514091234	7.77981299305842e-09
FLAM_C:Alu:SINE	0.999357948173545	0.411457358260395	0.999996780548992	0.980122912017138	0.0237320383480259	9.20756351087061e-05
FRAM:Alu:SINE	0.99999755519167	0.999635984561562	0.999981282180233	0.984084060101887	0.705425035973374	3.52229436903111e-17
FordPrefect:hAT-Tip100:DNA	0.756285520945753	0.617993964164692	0.512919411691593	0.758964149003031	0.915748945985905	0.0115432589038122
GSATII:centr:Satellite	0.0113796685799413	0.272293453468948	3.66838081090091e-06	9.27132964952733e-06	0.157739470783787	0.999999999999999
HAL1:L1:LINE	0.00246473200882882	0.120282985186325	0.0447395141740019	0.000283208230210403	0.99999974023933	0.789353096525809
HAL1M8:L1:LINE	0.999528354810287	0.993087426771655	0.973734861073956	0.792678730933917	0.221756367751657	5.21515896503788e-05
HAL1ME:L1:LINE	0.440171227100992	0.45869929644872	0.0146520029884488	0.0101856061355645	0.999925216855439	0.304081846783605
HAL1b:L1:LINE	0.000249091598308566	0.00932120947206479	0.494462318977077	0.0202420282275904	0.999997164123551	0.599651219407944
HERV16-int:ERVL:LTR	2.30903770522396e-05	0.00200980128942839	0.0168414653733513	0.00106570198322983	0.998981872260669	0.99997462256911
HERV17-int:ERV1:LTR	0.81290244159203	0.275930296949443	0.00553806556482949	0.0198770879828622	0.999999762226468	0.0250155794931512
HERV35I-int:ERV1:LTR	0.996870659640521	0.506532564121813	0.733903183999998	0.0014719103637703	0.000793161609425509	0.9992026013504
HERV4_I-int:ERV1:LTR	0.949128565377194	0.365466658338237	2.67856139348217e-05	0.0283299522002718	0.967991877122203	0.882849330161956
HERV9-int:ERV1:LTR	0.612753284760508	0.779244974463417	0.0552047041661567	9.75073547481387e-05	4.16044350663226e-10	1
HERV9N-int:ERV1:LTR	0.115181386703289	0.107658844874918	5.37744981028928e-05	0.00512102720055855	0.995162565946997	0.997626612624247
HERVE-int:ERV1:LTR	9.97175774953095e-07	0.00078760045626618	8.59430804643571e-06	0.000439072169373496	0.999987246756232	0.999999558708857
HERVH-int:ERV1:LTR	0.946008615210334	0.873028090387621	0.999894854302756	0.391879722493319	0.999960012991018	2.34104382779018e-12
HERVIP10B3-int:ERV1:LTR	0.11899990716738	0.224007402006641	0.567968067710661	0.91020881760337	0.999628643476153	0.000902962538121763
HERVIP10F-int:ERV1:LTR	0.974247283132252	0.813195186623803	0.126540447716138	0.495500958292598	0.271616854415377	0.404376773039514
HERVIP10FH-int:ERV1:LTR	0.996582476572898	0.957231164483366	0.702678056661592	0.0358776868747434	0.999755224527299	3.16028523563781e-06
HERVK14-int:ERVK:LTR	0.000620639955104489	0.0117480749673264	3.66838081090091e-06	4.83431710769597e-07	0.503384086341426	1
HERVK22-int:ERVK:LTR	0.78568066020776	0.489113258094488	0.000255459506268647	0.00766056713453275	0.722727994828597	0.996465838990998
HERVK3-int:ERVK:LTR	0.768297522185804	0.261527851561785	1.14881084675453e-05	5.17888255305562e-06	0.197356234352629	0.999999999599046
HERVK9-int:ERVK:LTR	0.999986095436058	0.999963808750533	0.998954640583567	0.99995983664703	0.147081419515266	1.29242102989951e-14
HERVL-int:ERVL:LTR	0.99999884863029	0.99995657159383	0.997211296772679	3.02972261004801e-08	1.00127602917347e-06	0.985308486151134
HERVL18-int:ERVL:LTR	0.157403637207389	0.126971909612379	2.37869661719843e-05	1.58111016885769e-05	0.695601872008446	0.999999996600427
HERVL40-int:ERVL:LTR	0.0269387237689136	0.000652120223470258	0.266096816000002	0.000415963481740805	0.999999999988629	0.181865299407843
HERVS71-int:ERV1:LTR	0.00430604874426694	0.000298048286866861	0.000200256779208222	1.90174855229377e-08	0.51916933678991	1
HSMAR1:TcMar-Mariner:DNA	0.115181386703289	0.424244455572831	0.0777274206342953	0.00103917266025301	0.00168283168469935	0.999999999910746
HSMAR2:TcMar-Mariner:DNA	2.68172175140545e-06	5.94874515554239e-05	0.00160190802358362	3.02196294356193e-05	0.961405912698815	0.999999999999363
HUERS-P3b-int:ERV1:LTR	0.999187899611063	0.989825618400817	0.916745459365517	0.0534042001875665	0.322436615294572	0.0218502130485764
Harlequin-int:ERV1:LTR	0.999589719237179	0.999269433381708	0.962579731832063	0.564207889439128	0.989559662233056	3.18201854606782e-11
Helitron2Na_Mam:Helitron:RC?	0.0802524201141971	0.532627820848419	0.652952894226253	0.701961443248554	0.918340940066602	0.12662182733201
Helitron3Na_Mam:Helitron:RC	0.0214367628088432	0.000703500129939371	0.0687315455345672	0.0106000237401042	0.99988278026712	0.952363498519168
Kanga1:TcMar-Tc2:DNA	0.933256900104485	0.279590839511731	0.842331075990973	0.851132835775474	0.981157903756254	0.000104207936000999
Kanga1a:TcMar-Tc2:DNA	0.501937244619706	0.45869929644872	0.93486874867321	0.531461277843475	0.988065726969576	0.00173544430145391
Kanga2_a:TcMar-Tc2:DNA	0.941615272051427	0.333154218680346	0.0018045022969493	0.0668163535179568	0.13323252483584	0.998960753106703
L1HS:L1:LINE	0.999919380838383	0.999928972039905	0.999973214386065	0.990214607174914	0.605889078855981	8.89145941904287e-16
L1M1:L1:LINE	0.135164446575095	0.0536714514464892	0.122738295926027	0.0298251267443876	0.999998160628449	0.176418734393522
L1M2:L1:LINE	0.987409111892556	0.974333028965598	0.967569868218948	0.581900249428585	0.51916933678991	0.000420352826472593
L1M2a:L1:LINE	0.0119719999737591	0.989825618400817	0.649529595769809	0.108083671262621	0.000777909972969076	0.999879743412466
L1M3:L1:LINE	0.980937101062575	0.772713170438218	0.788286925559324	0.70973322830044	0.947405866849845	7.96015615793098e-05
L1M3a:L1:LINE	0.612753284760508	0.851426207070592	0.106621996009094	0.88477327894934	0.00059089845716225	0.98678890134567
L1M3b:L1:LINE	0.421094286526001	0.00539990475667658	4.55247222849409e-06	2.57534965943456e-05	0.776557892709041	0.999999998542795
L1M3c:L1:LINE	0.940474203183239	0.888243765079048	0.124629237078679	9.1854571477794e-05	0.967171365260824	0.556909637709449
L1M3d:L1:LINE	0.115181386703289	0.313552795183771	0.000162027292258636	1.55793399136726e-07	0.695601872008446	0.999999998905976
L1M4:L1:LINE	3.2147784033694e-05	2.49974226881399e-05	0.505537681022923	0.0602643305826683	0.99974466776017	0.974984420506849
L1M4a1:L1:LINE	0.00211708952395065	0.0243898895999704	0.000609588211681179	1.71994007311263e-06	0.510151285082679	0.999999999999968
L1M4a2:L1:LINE	0.999379360044895	0.999701951713133	0.996099838300058	0.986591848789508	0.679589479147644	4.85305687538699e-12
L1M4b:L1:LINE	0.997749572766768	0.00432571987395906	0.0663147217073942	7.34494212418274e-09	0.964161971839282	0.997847916893101
L1M4c:L1:LINE	0.999974904519264	0.998058640568724	0.994161851999219	0.987100307971192	2.09118231360907e-05	0.00321664890044818
L1M5:L1:LINE	0.00269733006860519	0.0740188765631826	0.979352658621278	0.989608985864916	0.0544409030634094	0.822229393696496
L1M6:L1:LINE	2.56064261557713e-06	0.000426295141320481	0.20639324572179	0.0165248694702546	0.999871941526049	0.995613010971822
L1M6B:L1:LINE	0.000105651156251736	0.0695369905613109	0.0130190284110143	7.00217907190639e-05	0.999998305525296	0.989798285249013
L1M7:L1:LINE	0.83062205314673	0.810249305665269	0.0201913306319869	0.0264339103563502	0.750413730404324	0.830242706773052
L1M8:L1:LINE	0.99768009042526	0.999501662774298	0.978414433026868	0.763624836567423	0.979259369975001	2.3243573948391e-11
L1MA10:L1:LINE	0.951127565292235	0.766073846183634	0.857434573695602	0.00261026539610422	0.633876295836173	0.420586213063025
L1MA1:L1:LINE	0.99995177334881	0.988905104774778	0.76622082559721	0.0885785034697108	0.788204248961552	0.000368450883615345
L1MA2:L1:LINE	0.996681083878	0.953106761100074	0.888184955517928	0.412237100799706	0.896872331581278	4.2049659248862e-05
L1MA3:L1:LINE	0.988028000026241	0.927498976298686	0.994886386031955	0.277529036792927	0.972566545952805	1.35046641655616e-06
L1MA4:L1:LINE	0.998675785352742	0.992874187559746	0.998986636641334	0.590686982799145	0.614566504986468	4.18427820987161e-07
L1MA4A:L1:LINE	0.999986678697394	0.999051416981831	0.999236691683898	0.949785744597188	0.568470909597132	5.40888879764406e-12
L1MA5:L1:LINE	0.999814167522471	0.99753151237879	0.993847431842482	0.522483769692749	0.897883690518519	2.48965347736011e-09
L1MA5A:L1:LINE	0.555995178981366	0.021428738481936	0.964790270990345	0.584833935512839	0.999860168324131	0.000156383204882398
L1MA6:L1:LINE	0.99987693732376	0.998901444958669	0.999349699061726	0.686140390649529	0.00524925501323421	0.000690729942983004
L1MA7:L1:LINE	0.141597504832917	0.0819744405113725	0.0492793977977216	0.051789709719025	0.98696970290907	0.896565570355293
L1MA8:L1:LINE	0.00116458595552517	0.0479726819485501	0.553372417304267	0.31653113961225	0.979259369975001	0.793833158328968
L1MA9:L1:LINE	0.0105389461461641	0.0151167868221388	0.0146520029884488	0.00459183051936718	0.997675582973133	0.9966279525514
L1MB1:L1:LINE	0.000109772987886314	1.79755598568243e-05	0.586080726844928	0.633858097869639	0.998859451963976	0.787847143003998
L1MB2:L1:LINE	0.964951028522522	0.945126885849652	0.999777611328572	0.986331192713022	0.124901876510444	1.58130938226974e-05
L1MB3:L1:LINE	0.864835553424905	0.3252549689296	0.969533597848969	0.426927554612822	0.994835520743321	0.000133109467676782
L1MB4:L1:LINE	0.0488724347077652	0.0168623108833744	0.958644580120213	0.821477199487038	0.999930165575509	0.000678364130739901
L1MB5:L1:LINE	0.99627066588277	0.0787181775554209	0.976429631517753	0.0584878019402015	0.915748945985905	0.0205273018262786
L1MB7:L1:LINE	0.731286442130719	0.0941719961988961	0.628742766973226	0.854593823540682	0.984068907335502	0.00495294510388644
L1MB8:L1:LINE	0.000123062676239886	0.00181078895556146	0.979808669368013	5.82915808151845e-05	0.999956065479937	0.898425712469536
L1MC1:L1:LINE	0.00395114600048563	0.00122496999298819	0.21711230555019	0.112330237621199	0.999993584284633	0.558964209549193
L1MC2:L1:LINE	0.000200061225523724	0.00014177123800509	0.927516604654083	0.516492135716457	0.583973283273404	0.995337689686717
L1MC3:L1:LINE	0.89398165232943	0.19272497378311	0.596863631200662	0.000689292893886702	0.952649174837265	0.617640527517629
L1MC4:L1:LINE	3.08548035273174e-05	0.00118142389883903	0.072483395345917	1.63399700066133e-05	0.999960012991018	0.999882170118139
L1MC4a:L1:LINE	0.999984855282146	0.861313065104575	0.724712327316597	0.343754921275231	0.819460034545951	0.000138602486226209
L1MC5:L1:LINE	5.01979778624244e-05	0.0159691142923734	0.50184594636896	0.00939898433026705	0.999934804641818	0.889860556164368
L1MC5a:L1:LINE	0.0877380983998965	0.502177607879634	0.788286925559324	0.786168098435865	0.451613427799977	0.441035790450807
L1MC:L1:LINE	0.0358069105483168	0.634533341661763	0.940541884421751	0.456594336494513	0.955375935324262	0.0607510599059777
L1MCa:L1:LINE	0.0307732420630423	0.0887898451248939	0.0511953270910493	0.0159159398981127	0.999999990363691	0.13434790363927
L1MCb:L1:LINE	0.601552059694704	0.254474159014588	0.000410810690669951	2.41235698052969e-09	0.000283609648856986	1
L1MCc:L1:LINE	2.12664924383467e-06	8.84256900767429e-05	0.00718766065051104	3.2203748461717e-05	0.991816288077696	0.999999999720904
L1MD1:L1:LINE	0.882920383056087	0.989825618400817	0.946829940020245	0.786168098435865	0.893794649381274	7.34802014691281e-06
L1MD2:L1:LINE	0.971197030964971	0.523939420377831	0.994313650315579	0.292846806067139	0.920872354443816	0.000368450883615345
L1MD3:L1:LINE	0.997882910476049	0.766073846183634	0.955260485825998	0.0457161339688512	0.957465049855427	0.000608358008874788
L1MD:L1:LINE	0.513558154637943	0.00432571987395906	0.736931900595393	1.43845484578489e-07	0.999892753612841	0.850459331406213
L1MDa:L1:LINE	0.0139121424100772	0.00301987299841634	0.11006429976788	5.89432277391726e-08	0.00452897908766457	1
L1MDb:L1:LINE	0.931990783501839	0.662867942623179	0.072483395345917	0.0567526587300242	0.885264502020788	0.430787803144455
L1ME1:L1:LINE	0.203164505965004	0.0997910756756064	0.780158516632643	0.504499041707402	0.995241386462659	0.0394843990285731
L1ME2:L1:LINE	0.0328538063059601	0.45436995600009	0.955260485825998	0.809457416060151	0.992308586286416	0.00311666071953464
L1ME2z:L1:LINE	0.032147765139488	0.0536714514464892	0.468651131876754	0.374660875198881	0.995001425233835	0.370503531066443
L1ME3:L1:LINE	0.0414961625321682	0.172503804425983	0.777409752620964	0.00978539282508592	0.998625119747482	0.430787803144455
L1ME3A:L1:LINE	0.228751860072628	0.00691257322834506	0.000590126906894153	2.41485511599006e-05	0.999998210199128	0.974984420506849
L1ME3B:L1:LINE	0.000287773492006123	0.00194135943127635	0.0890720619640074	0.429878537981264	0.999980086219974	0.631460899661351
L1ME3C:L1:LINE	0.997749572766768	0.984462064694776	0.99074370531357	0.985244383853744	0.783257028649041	5.74174725355978e-10
L1ME3Cz:L1:LINE	0.000240209202973589	0.000461013880877114	0.134388977632533	0.388994143366051	0.999998640367837	0.486505256592401
L1ME3D:L1:LINE	0.631210846804532	0.705535803230346	0.798846553096979	0.66996948421218	0.957974777876596	0.00265747222298269
L1ME3E:L1:LINE	0.329283180189317	0.0586059883977666	0.0967627679268324	0.000543922782227451	0.999930165575509	0.686754328895881
L1ME3F:L1:LINE	0.999970388836488	0.990948926393767	0.966203573848491	0.834881929476767	0.48083066321009	4.29713074389801e-07
L1ME3G:L1:LINE	0.0667430998955154	0.0243898895999704	0.505537681022923	0.148867164224526	0.999475730943776	0.293245971133106
L1ME4a:L1:LINE	9.84405976225895e-06	0.000243352165454746	0.104930281831697	0.101265087040175	0.999995427851961	0.929276487969058
L1ME4b:L1:LINE	0.0940923578690547	0.0501911917663358	0.646094109020972	0.203046721218867	0.999596941089527	0.112111207101411
L1ME4c:L1:LINE	0.405962810992868	0.0283894034727364	0.138436065533855	0.717408749525566	0.990020044203804	0.190229955570575
L1ME5:L1:LINE	6.12487784986554e-05	0.000286268697084121	0.0324301317810525	0.00902598881789282	0.99909212735765	0.999785208406208
L1MEa:L1:LINE	1.32831916096524e-06	5.68920265220607e-05	0.00349196328241659	2.19178350786217e-05	0.999516212380545	0.999999993316299
L1MEb:L1:LINE	0.954937049530017	0.0155379353052242	0.00255983353709716	0.000558545851654876	0.453853656007911	0.999976788670508
L1MEc:L1:LINE	0.931990783501839	0.851426207070592	0.995649396381959	0.450636138454066	0.822418082024494	0.000214791593791772
L1MEd:L1:LINE	0.130988766178062	0.204904280452253	0.846749851482437	0.845838928305307	0.9675837630639	0.0244130219170411
L1MEf:L1:LINE	1.39045639421449e-05	0.0041889751560409	0.996697383348379	0.825375281182752	0.999206838390574	0.0588953450931351
L1MEg2:L1:LINE	0.0100090028515514	0.00932120947206479	5.88296367745756e-06	4.93893651077777e-09	0.503384086341426	1
L1MEg:L1:LINE	0.155077229273013	0.0313479562187262	0.0044702418946115	1.04311835043885e-07	0.991429104049945	0.999992112556584
L1MEh:L1:LINE	0.0008121003889372	0.00333521525317579	0.000283211596066875	0.000180200925836052	0.999496348029205	0.999994067150901
L1MEi:L1:LINE	0.994136408915351	0.856427074132912	0.0160824399290024	0.00420421009457152	0.99997694797304	0.00518140213003566
L1MEj:L1:LINE	0.638512615189538	0.749014934230442	0.153250148517563	6.39034770859234e-05	0.994026755957136	0.662394018353969
L1P1:L1:LINE	0.999993371097606	0.980715887617334	0.99885301153471	0.138647717327699	0.24245949365169	0.000144307387781682
L1P2:L1:LINE	0.999986095436058	0.999971257069425	0.999878394362911	0.999107683877061	0.429307412487289	1.0972235739358e-16
L1P3:L1:LINE	0.999983510468573	0.999151291271638	0.9990773099546	0.196734488837332	0.143212115850135	5.10466707006904e-05
L1P4:L1:LINE	0.00496121745369887	0.0225745668211807	6.40363990924228e-06	3.58288361819324e-08	0.76629168150927	0.999999999999998
L1P4a:L1:LINE	0.447843661559927	0.0164105100721755	6.02430551580657e-05	5.63120219368063e-07	0.998019850398103	0.999966182837413
L1PA10:L1:LINE	0.999589719237179	0.999975002577312	0.000200256779208222	0.531461277843475	0.999987562226711	7.77981299305842e-09
L1PA11:L1:LINE	0.999933718954501	0.999212399543734	0.999560907047001	0.227204426708367	0.90283235888029	5.74174725355978e-10
L1PA12:L1:LINE	0.998675785352742	0.999590139866324	0.997440166462903	0.599428388506606	0.28875216769005	4.78015337165109e-06
L1PA13:L1:LINE	0.998757943995543	0.584290008484824	0.999428758909977	0.409313017200855	0.385433495013532	0.000935400980234695
L1PA14:L1:LINE	0.999981278728745	0.999858228761995	0.999236691683898	0.722470963207073	0.992660513166406	3.08590021201917e-17
L1PA15-16:L1:LINE	0.368789153195468	0.690307352946963	0.13640225383317	0.000558545851654876	0.991559914505124	0.736441262634208
L1PA15:L1:LINE	0.999630787411091	0.999852112542191	0.998085697541399	0.33003051578782	0.677563384705428	7.01336956292553e-08
L1PA16:L1:LINE	0.957634323410989	0.997079111409519	0.736931900595393	0.0370795796107374	0.451613427799977	0.109162944160268
L1PA17:L1:LINE	0.973659858806735	0.993693719100936	0.999981282180233	0.980836062571518	4.93875100506092e-05	0.00862569417805806
L1PA2:L1:LINE	0.999912866398063	0.999885412470286	0.999989850465195	0.622485581199942	0.638123638205571	1.10765758443499e-11
L1PA3:L1:LINE	0.999511738073485	0.999907644886446	0.999991757422835	0.734929232624666	0.778243632248343	6.37139430596427e-13
L1PA4:L1:LINE	0.999996131757588	0.999925773766061	0.999882722148667	0.825375281182752	0.555097736092099	9.99086233365735e-13
L1PA5:L1:LINE	0.999999177830922	0.999915346119121	0.999498850849902	0.911421496530289	0.748614805210096	4.67852965026332e-15
L1PA6:L1:LINE	0.999998539516036	0.999903551750234	0.999602687732806	0.912621933168785	0.817969488986023	1.09680508224641e-15
L1PA7:L1:LINE	0.999991735030704	0.999976144719841	0.999792605387251	0.732460482793745	0.717015861659089	3.61146679171793e-13
L1PA8:L1:LINE	0.482570278588128	0.341128189870167	0.101605322714065	0.400571611493394	0.999802169530297	0.0163124680171913
L1PA8A:L1:LINE	0.999993070847771	0.999885412470286	0.999769740465908	0.570121462018736	0.292628018147964	7.54747425273438e-09
L1PB1:L1:LINE	0.999998953773824	0.999954559483166	0.999260646001767	0.471529674416911	0.919191441521389	5.86556378565382e-14
L1PB3:L1:LINE	0.999881526415796	0.998311745552173	0.999941990542149	0.786168098435865	0.667354629549064	4.98972824958478e-11
L1PB4:L1:LINE	0.00341752342710167	0.0177978901722569	0.0298341301774418	9.54588381190831e-09	0.999999947739512	0.994162889901934
L1PB:L1:LINE	0.00790184831684717	0.0479726819485501	0.381797741212588	0.0126517758029646	0.997031475558956	0.901170063343738
L1PBa1:L1:LINE	0.222914387601097	0.164267738110609	0.0397428766042179	0.305903810698972	0.52367497509215	0.985113759142986
L1PBa:L1:LINE	0.999967852215966	0.999212399543734	0.997583168170591	0.11967035154343	0.962343179028957	7.68431224522037e-10
L1PREC2:L1:LINE	0.999997059474114	0.999801863785574	0.996205709297308	0.18648189439708	0.435978881505135	6.55482041573371e-07
L2-3_Crp:L2:LINE	0.155077229273013	0.759328448111908	2.70203579089674e-06	0.011249175860496	0.999998305525296	0.534220349532538
L2:L2:LINE	0.00455821870322358	0.0870476827354047	7.26784137676123e-06	5.42088502047837e-07	0.999994650613464	0.999934108314334
L2a:L2:LINE	0.582700454037359	0.247521452341359	0.0562448369883208	3.58288361819324e-08	0.999982387296252	0.851667179236518
L2b:L2:LINE	0.990981507034831	0.349173753068049	0.00615256815751793	8.37548155955884e-09	0.999056657961252	0.917300935446026
L2c:L2:LINE	0.815501754163624	0.195727567617653	0.146777289424979	8.09555680193601e-06	0.999972694267128	0.422622497903558
L3:CR1:LINE	0.0246107292640162	0.00264123942791485	0.00142025265711577	2.34666164315182e-10	0.999978042796276	0.999998170637179
L3b:CR1:LINE	0.0301044413806538	0.0155379353052242	0.075070493297426	1.2963861657658e-05	0.99999974023933	0.875527633084196
L4_A_Mam:RTE-X:LINE	0.750155764136299	0.945126885849652	0.712219784930013	7.6688828276483e-05	0.673495383832824	0.783291687870551
L4_B_Mam:RTE-X:LINE	0.999784697260704	0.994071292547616	0.985001056738623	0.180492234793392	0.997031475558956	2.98170567721502e-10
L4_C_Mam:RTE-X:LINE	0.00586359108464857	0.00122496999298819	6.25575627450364e-05	8.91451162189106e-05	0.999990086154452	0.999861397513774
LOR1-int:ERV1:LTR	0.999962149323061	0.993087426771655	0.999283905909081	0.996789164060198	7.29847098104453e-06	0.0014915444005151
LOR1a:ERV1:LTR	0.459388102329134	0.0853311793152177	0.0397428766042179	0.038314180072293	0.990317029385511	0.783291687870551
LOR1b:ERV1:LTR	0.0135710908946956	0.000914151303640687	2.57483604216862e-05	7.82463490353678e-06	0.407224920228437	1
LTR101_Mam:ERVL:LTR	0.376138596465036	0.731319413759283	0.36776464027241	0.000915385743087108	0.528177588461102	0.985113759142986
LTR102_Mam:ERVL:LTR	0.275158738811361	0.795095719547747	0.683174065696827	0.000239425078594223	0.993930298682741	0.414490306840699
LTR103b_Mam:ERV1:LTR	0.771248139927372	0.54995397019547	0.00796034942392868	0.0022154831866496	0.00636740641397245	0.999999886903221
LTR104_Mam:Gypsy:LTR	0.00602738233982319	0.0035615795235428	2.37869661719843e-05	9.13912429109052e-09	0.994308023598906	0.999999999959435
LTR105_Mam:ERVL:LTR	0.85400033276021	0.131572518194007	0.108333309051779	0.000451067659625076	0.985162863582265	0.835454130819111
LTR10B1:ERV1:LTR	0.753230832667086	0.575755544427169	0.00339610425623445	0.00675927066385834	0.999934804641818	0.232295494150398
LTR10B:ERV1:LTR	0.000231622946541949	0.000627750064609261	0.000173938239603355	0.0184726561686492	0.875098123489556	0.99999999717908
LTR10F:ERV1:LTR	0.00351875531137287	0.0203324681876755	0.567968067710661	0.00261026539610422	0.999989571442678	0.639283855834206
LTR12:ERV1:LTR	0.601552059694704	0.961057279293048	0.117186527598894	0.00015602038727938	6.75584640975542e-06	0.999999999729989
LTR12C:ERV1:LTR	0.376138596465036	0.45869929644872	0.000371541739660987	1.23818023386179e-08	0.000193630435947055	1
LTR12D:ERV1:LTR	0.85400033276021	0.861313065104575	0.575232526014665	2.40679960151921e-07	9.0768451772817e-11	1
LTR12E:ERV1:LTR	0.038974069312332	0.724069703050557	0.00133666435469641	6.05951283804266e-10	0.320410520852356	0.999999999998751
LTR12F:ERV1:LTR	0.684649759907145	0.0329202542379038	0.589682675047454	0.000283208230210403	1.68501970425883e-09	1
LTR12_:ERV1:LTR	0.97702237877114	0.950928077000279	0.6357170521372	9.58974468421793e-06	2.01592528517206e-12	0.999999999999862
LTR13A:ERVK:LTR	0.444004821018634	0.0159691142923734	0.326776991360901	0.999999977455923	0.671453580537195	0.00233512899458988
LTR14A:ERVK:LTR	3.2147784033694e-05	0.00507108105223588	0.00525176513230795	0.00034367363469247	0.911292479942742	0.999999998495833
LTR14B:ERVK:LTR	0.00749042683698981	0.000135892646129126	2.0281120372261e-05	3.41860482838856e-07	0.950372970219294	0.999999999999838
LTR15:ERV1:LTR	0.684649759907145	0.592784897784719	0.79360675427821	0.00384612103780146	0.139412158678557	0.978687348792404
LTR16:ERVL:LTR	0.00468918111256409	0.0012699803286917	0.00796034942392868	1.60215257339568e-09	0.368253580771631	1
LTR16A1:ERVL:LTR	3.78506769394024e-05	0.000298048286866861	0.00295137628674172	1.10689232285105e-06	0.972921821572479	0.999999999995647
LTR16A2:ERVL:LTR	0.910704178807771	0.843708970408417	0.00114698846529053	1.90005005117399e-07	0.995001425233835	0.952877707671613
LTR16A:ERVL:LTR	0.000579780977638845	4.97318059058113e-05	6.74402947575548e-05	6.82492940155823e-06	0.363997944540419	1
LTR16B1:ERVL:LTR	0.000839525087930187	0.00049833722570204	0.000156362280096883	7.56236976184199e-06	0.999385207851932	0.999999947238943
LTR16B2:ERVL:LTR	0.00102276211289332	0.000135892646129126	0.00155460969852495	3.78084088123638e-06	0.633876295836173	0.999999999999998
LTR16B:ERVL:LTR	0.0263401411932655	0.00712581244025438	0.00019334897441277	9.27132964952733e-06	0.642354035421034	0.999999999996235
LTR16C:ERVL:LTR	0.00619521623702461	0.00539990475667658	4.35768378447598e-07	1.06659834867255e-06	0.494359976345402	1
LTR16D:ERVL:LTR	0.00362267182988687	0.00592870745238376	0.000173938239603355	8.65109438654212e-05	0.302421854575724	0.999999999999995
LTR16E1:ERVL:LTR	0.0328538063059601	0.000730566618292017	5.51378598323498e-07	2.83516415652282e-05	0.819460034545951	0.999999999999713
LTR16E2:ERVL:LTR	0.000989874159265524	0.00194135943127635	0.000173938239603355	3.64995422261111e-06	0.514661248243775	1
LTR17:ERV1:LTR	0.000734696942711489	0.000948583018168941	4.9602824643878e-06	2.2973486613811e-06	0.934829273176731	0.999999999999959
LTR18A:ERVL:LTR	0.00833301496120902	0.126971909612379	0.000293069495584578	0.000123552952331883	0.860587841321443	0.999999947238943
LTR18B:ERVL:LTR	0.0940923578690547	0.046893238899926	0.00248740351685284	5.63120219368063e-07	0.999728034309993	0.999493664616253
LTR1A1:ERV1:LTR	0.873096919870586	0.894348775112957	0.63223535972759	0.0718244248565099	0.00194490613239046	0.988920024076772
LTR1A2:ERV1:LTR	0.135164446575095	0.240671551888092	0.0352097290096549	3.12646894901226e-10	0.000483787619454753	1
LTR1B:ERV1:LTR	0.181921512844778	0.0104735307081817	5.58541269617586e-05	2.52389055086857e-09	0.226835363386729	1
LTR1C1:ERV1:LTR	0.000109772987886314	0.000948583018168941	1.40996126070251e-05	5.65266106625144e-05	0.969190832343358	0.999999999994186
LTR1C3:ERV1:LTR	0.0113796685799413	0.0041889751560409	1.14881084675453e-05	1.08608091200758e-07	0.340903157828653	1
LTR1C:ERV1:LTR	0.0119719999737591	0.0159691142923734	1.10317867152179e-06	1.04311835043885e-07	0.677563384705428	1
LTR1D1:ERV1:LTR	0.00418470204478753	0.0117480749673264	0.000180196272193082	0.000253264464332182	0.973964683923186	0.999999858756691
LTR1D:ERV1:LTR	4.04784627109011e-06	0.00016086846657169	1.35358840027753e-05	0.000299386996752743	0.503384086341426	1
LTR1F2:ERV1:LTR	0.0307732420630423	0.0117480749673264	0.00114698846529053	2.55971418364909e-08	0.999983644261726	0.999915260832274
LTR22:ERVK:LTR	0.582700454037359	0.437111804772148	0.600442058442443	0.112330237621199	0.998406850566609	0.0207863156315078
LTR22A:ERVK:LTR	0.000642051826454554	0.0101743815991834	0.000255459506268647	3.9899638290007e-07	0.895853717845542	0.999999999999171
LTR22B1:ERVK:LTR	7.24234647591304e-06	0.00010515113206118	0.000230259534091694	3.89221446048836e-05	0.999525870133052	0.999999996031402
LTR23:ERV1:LTR	0.999958951167894	0.841078903657812	0.621725946679225	0.00449204622863357	0.0296476328613969	0.787847143003998
LTR26:ERV1:LTR	0.804969544354539	0.900208924324394	0.924929506702574	0.0121682907751842	1.29994162417254e-15	0.999999999998439
LTR26C:ERV1:LTR	0.000298282140655759	0.00208042657463226	0.000397312267194256	0.00035323163142955	0.198930588902438	1
LTR27D:ERV1:LTR	0.00211708952395065	0.00322695638856751	0.000140459927025581	0.000151564190077864	0.999658016855499	0.999990028594824
LTR2:ERV1:LTR	0.844922770726987	0.244083542409014	0.0107332465291768	2.40679960151921e-07	0.318389765046188	0.999999734909692
LTR2B:ERV1:LTR	0.997136779493306	0.907648165466749	0.830921569464189	0.877300889757878	0.881943264502186	2.9354354554557e-06
LTR2C:ERV1:LTR	0.00269733006860519	0.180998545692051	0.00997092174026612	0.0217591065580126	3.22960443208263e-05	1
LTR32:ERVL:LTR	3.63413910737224e-05	1.48510990796306e-05	1.29936297047377e-05	0.00035323163142955	0.937654427922185	0.999999999999946
LTR33:ERVL:LTR	0.11899990716738	0.0345569842136204	8.00005107032218e-07	2.45374255917342e-08	0.962343179028957	0.999999999894251
LTR33A:ERVL:LTR	0.505811551140413	0.283274796512263	0.0104736824999748	3.15970176953998e-08	0.875098123489556	0.999990028594824
LTR33A_:ERVL:LTR	0.548312606656696	0.0427688355166336	3.95795887514397e-05	0.000915385743087108	0.00844008549487566	0.999999999999899
LTR33B:ERVL:LTR	0.0846836155711061	0.122484476017195	0.0030358781293562	0.0935032247567731	6.37379440299618e-07	1
LTR35:ERV1:LTR	0.000382457526096513	0.189750694334731	0.374760460222097	2.19178350786217e-05	0.416026716726596	0.999999973637796
LTR36:ERV1:LTR	0.143787219579321	0.697964680440063	0.000180196272193082	2.13899324187388e-07	0.590578833558856	0.99999999121939
LTR37A:ERV1:LTR	0.0146164644490575	0.00282483851447192	2.0281120372261e-05	3.28278856270603e-06	0.931905774018631	0.999999999973267
LTR37B:ERV1:LTR	0.5977991430173	0.424244455572831	0.0846814195296217	1.13443463682481e-05	0.997795935614964	0.855251475764883
LTR38B:ERV1:LTR	0.00050541937574609	6.50168169356785e-05	8.96031277231263e-06	0.000604624271375784	0.799487511328937	0.999999999999963
LTR38C:ERV1:LTR	0.00524722522405101	0.0263262178321253	0.0298341301774418	0.616758534709347	0.99822291198642	0.684907395392006
LTR39:ERV1:LTR	2.44480832993667e-06	5.20182631790188e-05	0.00511361396804463	6.01084298870428e-05	0.999999053279097	0.999972873704609
LTR3B:ERVK:LTR	0.00187168600011857	0.0110948952252217	1.40996126070251e-05	3.02972261004801e-08	0.616727116848393	1
LTR3B_:ERVK:LTR	0.0157303958340214	0.0151167868221388	2.58570510246628e-06	1.08744547477027e-08	0.251385194789904	1
LTR40A1:ERVL:LTR	1.60521523453472e-06	0.000206497979592856	0.0149989432613772	4.14419119601207e-05	0.995900823264829	0.999999994261763
LTR40a:ERVL:LTR	0.00112753373472202	9.23551135544805e-05	0.000293069495584578	9.19065108212744e-07	0.957974777876596	0.999999999999287
LTR40b:ERVL:LTR	0.999103052825464	0.881890480652202	0.939439380593252	0.270019806825332	0.83394207952332	0.000183425334407944
LTR40c:ERVL:LTR	0.0186159676217272	0.0127903549590288	0.0112692208980973	0.051789709719025	0.994308023598906	0.988613004141833
LTR41:ERVL:LTR	0.998908435511779	0.911210154875106	0.0112692208980973	0.0559004252958642	0.0525941331501551	0.945836100150982
LTR41B:ERVL:LTR	0.663658819469928	0.198758384153356	0.0832545406344832	0.000299386996752743	0.981925115781106	0.921959103673716
LTR41C:ERVL:LTR	0.220027771548066	0.148573792929408	0.000121605637088766	0.00546399817394321	0.999432134652878	0.960515600971427
LTR43:ERV1:LTR	0.897495367038346	0.890306193960034	0.0184517448692959	0.0389439342123585	0.0221938360286562	0.998630025332887
LTR43B:ERV1:LTR	6.92915222860062e-06	0.00853130003134078	0.00756532144370797	0.000671531054837351	0.934107692095091	0.999999993316299
LTR44:ERV1:LTR	0.00341752342710167	0.562888195227851	0.119017000204185	0.0209889700350769	1.63557382738658e-05	0.999999999999838
LTR45:ERV1:LTR	0.544464340388846	0.138686934895425	8.12644130967559e-05	0.003210835939802	0.97464109283351	0.99635391008666
LTR46:ERV1:LTR	0.521299645267791	0.361369250345733	0.0021523040664607	0.085013693945334	0.994026755957136	0.654753289949838
LTR47A:ERVL:LTR	0.996777125590656	0.892341155125082	0.957818644130796	0.21602829052988	0.838136119591542	0.000375481989279547
LTR47B2:ERVL:LTR	0.000620639955104489	0.254474159014588	0.181004875044333	0.0126517758029646	0.205303309815196	0.999999468830191
LTR48:ERV1:LTR	0.0214367628088432	0.00058151321806466	0.00295137628674172	9.53993583095383e-07	0.743177176107912	0.999999999997289
LTR48B:ERV1:LTR	0.0119719999737591	0.000310277775118906	1.59277861400795e-05	8.37540537689025e-06	0.791465367055909	0.999999999999946
LTR49-int:ERV1:LTR	0.0406411653385377	0.506532564121813	0.984647078554712	0.831120221018343	6.55780239777369e-07	0.999780953130108
LTR49:ERV1:LTR	0.999289553850728	0.638630749654266	0.432031932289339	0.0697877043347147	0.0117595992947777	0.909925718740738
LTR50:ERVL:LTR	0.0209429534775139	0.00292088859048101	4.75220003050983e-06	1.49704388836211e-07	0.981157903756254	0.999999999970319
LTR52:ERVL:LTR	0.120942330520178	0.349173753068049	0.000186664357794697	3.40106299351119e-06	0.825345356489243	0.999999813967357
LTR53-int:ERVL:LTR	0.926740215239716	0.991468699968659	0.932485222959962	0.124233487121164	0.0166201069408516	0.507267384588718
LTR53:ERVL:LTR	0.0478967419834518	0.0853311793152177	0.0280023109069743	0.394771261365996	0.960449723953103	0.885891924293463
LTR53B:ERVL:LTR	0.0924728335859417	0.000479339198103264	2.19677979274645e-05	5.15292983622706e-05	0.810401885153951	0.999999999953426
LTR54:ERV1:LTR	0.977546050150486	0.996878130774336	0.999236691683898	0.852870152507469	0.916619717825264	4.00953918631535e-10
LTR54B:ERV1:LTR	0.409733468429169	0.0177978901722569	0.0687315455345672	2.92650347448057e-07	0.195789439141241	0.999999999755548
LTR56:ERV1:LTR	0.731286442130719	0.752478547658641	0.266096816000002	0.0335696183839707	0.987888807226588	0.136613604332675
LTR5_Hs:ERVK:LTR	0.999999443529232	0.999756647834545	0.999975250748725	0.998377225492265	0.586177868449059	8.29823143611976e-19
LTR60B:ERV1:LTR	0.00654334745964539	0.126971909612379	0.00104535941643271	8.01979909072241e-10	0.0525941331501551	1
LTR65:ERV1:LTR	0.952103258016548	0.749014934230442	0.871528020311773	0.113771909767063	0.00245068978065761	0.944098336155156
LTR67B:ERVL:LTR	0.189719401114806	0.00592870745238376	0.00583814800078104	6.55371784221998e-07	0.99919131189294	0.999809161734101
LTR6A:ERV1:LTR	0.99593357663805	0.97912548807517	0.88993570023212	2.74591839516058e-05	0.860587841321443	0.102501290762073
LTR6B:ERV1:LTR	0.0190628989374248	0.00013024312318281	1.15461854413e-06	1.28317698518702e-06	0.965478303071246	0.999999999999409
LTR72B:ERV1:LTR	0.00496121745369887	1.88490604068852e-05	3.01401080413697e-05	8.66445841612134e-06	0.722727994828597	1
LTR78:ERV1:LTR	0.0365782276398999	0.030585400985852	0.0107332465291768	6.05951283804266e-10	0.993530525282391	0.999999813967357
LTR78B:ERV1:LTR	0.0195189215869226	0.00878781869249043	5.17705044026519e-06	3.693655584178e-07	0.693619870451341	0.999999999999993
LTR79:ERVL:LTR	0.00602738233982319	0.00282483851447192	9.73734987071439e-06	3.29507628121695e-08	0.791465367055909	1
LTR7:ERV1:LTR	0.00145679562045044	0.000677360918141241	6.02430551580657e-05	2.38141331970853e-06	0.992308586286416	0.99999999977874
LTR7B:ERV1:LTR	0.999999253862784	0.99976639690476	0.99996336966283	0.999173724167886	0.314364470411847	1.24947916194895e-16
LTR7C:ERV1:LTR	0.0846836155711061	0.00019009165504409	0.00125759508949523	1.53556037058779e-08	0.197356234352629	1
LTR7Y:ERV1:LTR	0.999985487946555	0.769406860870897	0.699465662036353	0.990789165857743	0.9998661762394	1.967095108269e-15
LTR81A:Gypsy:LTR	0.998632869839265	0.208019138606303	0.00241683182940935	0.00384612103780146	0.0144179948337123	0.999988799335967
LTR81B:Gypsy:LTR	0.571294543802319	0.916359841500943	0.549711380023221	0.000588888386054789	0.995162565946997	0.172402268658274
LTR82A:ERVL:LTR	0.243714479054247	0.00432571987395906	0.134388977632533	0.00750337237241067	0.00184256753911851	0.999999999981821
LTR82B:ERVL:LTR	0.985020012848133	0.630420522540915	0.343636244488107	0.0464424833815407	0.940383149921071	0.08839452150945
LTR83:ERVL:LTR	0.000356394737977045	0.519590687908658	0.88993570023212	0.30065006440651	0.998723680588063	0.0970307593815931
LTR84a:ERVL:LTR	0.0414961625321682	0.0143038460866085	0.0651312513267897	0.000588888386054789	0.705425035973374	0.999997765034863
LTR84b:ERVL:LTR	0.815501754163624	0.609640627951313	0.336852813738566	0.000275427727804119	0.97497373833791	0.589562314205363
LTR85a:Gypsy:LTR	0.0209429534775139	0.00292088859048101	9.07957177580932e-05	4.79476252687459e-08	0.998747289508924	0.999999972856326
LTR85b:Gypsy:LTR	0.298298378412536	0.0107803161049391	0.000629640823246208	3.55356707345345e-07	0.286823349378989	0.999999999999595
LTR85c:Gypsy:LTR	0.0328538063059601	0.419972519330402	0.000180196272193082	0.000488900857414588	0.99791061268932	0.997028080089144
LTR88a:Gypsy:LTR	0.743945115140976	0.0536714514464892	3.1344037111898e-05	6.14180195807431e-08	0.000925451231027343	1
LTR88b:Gypsy:LTR	8.6354180529257e-06	2.27627330299783e-05	0.000347330884900304	0.000451067659625076	0.996874086092232	0.999999998675274
LTR88c:Gypsy:LTR	0.102504632961654	0.00853130003134078	9.73734987071439e-06	0.0126517758029646	0.68362560173682	0.999999954282898
LTR89:ERVL:LTR	0.0441489075629493	0.294464196769654	0.159909393012212	7.62070458781522e-07	0.962343179028957	0.999706909089111
LTR8:ERV1:LTR	0.217162719909525	0.217529861409022	0.0562448369883208	3.02196294356193e-05	0.89482783007959	0.999555392062139
LTR8A:ERV1:LTR	0.203164505965004	0.0625353655767941	0.0002383897096086	2.8894404711517e-09	0.972921821572479	0.999999969499852
LTR8B:ERV1:LTR	0.993804783762975	0.851426207070592	0.853222710575021	0.00690264921300189	0.00831103064903937	0.932731648481651
LTR90B:LTR:LTR	4.23540540564855e-06	8.1033795310277e-05	7.54421334022752e-05	0.0559004252958642	0.999999992342334	0.986964566535227
LTR91:ERVL:LTR	0.104250760811749	0.0380310631255026	0.000439092952998652	0.000119972732110773	0.37681304600788	0.99999999977874
LTR9:ERV1:LTR	0.999999137074976	0.999793502020407	0.999464865509139	0.0026715774572053	2.87943029988084e-08	0.802621991896871
LTR9B:ERV1:LTR	0.971830017866454	0.843708970408417	0.424767473985335	0.0156187581777588	0.00191023338343998	0.997211640183904
LTR9D:ERV1:LTR	0.478700354732209	0.0710071293515759	0.000273663210253696	3.43871932941778e-10	0.99877049829459	0.999984892471571
MADE1:TcMar-Mariner:DNA	0.189719401114806	0.0263262178321253	3.52348630124826e-05	0.00393298319532493	0.994919075844971	0.999097037461878
MADE2:TcMar-Mariner:DNA	0.810280598885194	0.013155120852684	0.297321943338408	0.0278456376318013	0.999770298911452	0.159439265445414
MARNA:TcMar-Mariner:DNA	0.00602738233982319	0.00238600243716507	0.67987128716004	0.0213711052979566	0.999999938977872	0.153203497373529
MER101-int:ERV1:LTR	6.12487784986554e-05	0.00222847270227128	0.0176309207742662	0.00939898433026705	0.931905774018631	0.999999440070414
MER101:ERV1:LTR	0.141597504832917	0.846310202416324	0.260057098332527	0.000299386996752743	0.788204248961552	0.982373426729714
MER101B:ERV1:LTR	0.0732597847602836	0.0398720952691558	0.0875900726938317	0.0108126860794101	0.000283609648856986	0.99999999999958
MER102a:hAT-Charlie:DNA	0.999972735116251	0.471714696742289	0.245273032293982	0.570121462018736	0.24779420624608	0.111122193745849
MER102b:hAT-Charlie:DNA	0.999010125840734	0.994766804391381	0.542376909408563	0.0479229616302189	0.999996671012349	1.65406571315585e-09
MER102c:hAT-Charlie:DNA	0.00269733006860519	0.00734483401717269	1.52947214071402e-05	5.48121349773523e-05	0.999999926579165	0.997847916893101
MER103C:hAT-Charlie:DNA	0.612753284760508	0.250985065769558	0.0176309207742662	0.000415963481740805	0.99985707045286	0.633421900625733
MER104:TcMar-Tc2:DNA	0.999741720520311	0.996878130774336	0.996788550389254	0.833007906181965	0.223442107290959	1.65402666272717e-06
MER106A:hAT-Charlie:DNA	0.0161175415213379	0.0479726819485501	0.806554979613976	0.573072445387178	0.126069161904884	0.991733252231649
MER110-int:ERV1:LTR	0.652963473103635	0.0203324681876755	0.00160190802358362	0.000207851392216034	0.970731375809269	0.999158833834146
MER110:ERV1:LTR	0.954937049530017	0.903981514101849	0.596863631200662	3.52340725037054e-06	0.363997944540419	0.962258728354252
MER110A:ERV1:LTR	0.999603857510939	0.257988500656661	0.333480726672696	1.98835197611669e-05	0.583973283273404	0.921959103673716
MER112:hAT-Charlie:DNA	0.949128565377194	0.870741973057175	0.23377917440279	0.00299808416363656	0.999833517182075	0.00838491127909487
MER113:hAT-Charlie:DNA	0.975944138784132	0.0666671560112315	0.0197438885707374	0.0124079938495817	0.995471020912335	0.492732615411282
MER113A:hAT-Charlie:DNA	0.00570376017186927	0.166984297872018	0.721614354415656	0.564207889439128	0.998650391311458	0.0851052122364363
MER115:hAT-Tip100:DNA	0.571294543802319	0.151117390783473	0.000264415412196763	9.54588381190831e-09	0.999998109743062	0.977040263347049
MER117:hAT-Charlie:DNA	0.864835553424905	0.510886741905512	0.00459280992234138	2.50304845377019e-07	0.963714160961527	0.996574672956158
MER119:hAT-Charlie:DNA	0.9992144976327	0.4630335413488	0.865611022367467	0.68346886038775	0.98638978353005	1.92358126081454e-06
MER11B:ERVK:LTR	0.999528354810287	0.997846703742628	0.0483431364751469	0.456594336494513	3.28404090584635e-07	0.993240406762128
MER11D:ERVK:LTR	0.0016524173280308	0.00118142389883903	0.000117277851332592	0.00089231612293896	0.691632187718919	0.999999999995147
MER121:hAT:DNA	0.791302001856524	0.411457358260395	0.00129657872589957	3.77172638499818e-05	0.994026755957136	0.964755177964755
MER124:DNA:DNA?	0.00175894514987231	0.0905578393239808	0.0130190284110143	0.0147556161462556	0.99929437671644	0.979213684368492
MER131:DNA:DNA?	0.747060471345682	0.382006035835308	0.103258085276474	0.00029119301965145	0.762812382860233	0.987309847109173
MER1A:hAT-Charlie:DNA	0.0169163740896652	0.272293453468948	0.281500511640552	0.0658479594354684	0.999999856707992	0.0278834926914652
MER1B:hAT-Charlie:DNA	0.999991735030704	0.835732261889391	0.313537690508495	0.0273682405595215	0.705425035973374	0.0492061348859967
MER20:hAT-Charlie:DNA	0.990981507034831	0.353222377194937	0.0381818313366382	0.0011206326965859	0.998922254675351	0.216708312129449
MER20B:hAT-Charlie:DNA	0.000200061225523724	8.70227275896264e-06	6.25575627450364e-05	9.46413036484961e-05	0.867980428126379	0.999999999999992
MER21A:ERVL:LTR	0.0181779877063669	0.45869929644872	0.140490446252284	0.000113102355129621	0.610234660261028	0.999978296920729
MER21B:ERVL:LTR	0.993091331538944	0.997446456601412	0.134388977632533	0.717408749525566	0.977201286598788	1.04468444139872e-05
MER21C:ERVL:LTR	0.999969145196473	0.97561011040003	0.985688010183498	0.178522800512962	0.597158767212256	4.99638736843748e-05
MER2:TcMar-Tigger:DNA	0.948104935822899	0.911210154875106	0.992812339349489	0.995306411498419	0.334702412236925	9.29669748159159e-06
MER2B:TcMar-Tigger:DNA	0.731286442130719	0.247521452341359	0.49815405363104	0.540422815543527	0.999999975431745	1.91200322019872e-07
MER30:hAT-Charlie:DNA	0.99916047491207	0.979667531812324	0.997969860310601	0.901372717606048	0.107245842817806	3.02973096236814e-05
MER31-int:ERV1:LTR	0.0246107292640162	0.931909598011799	0.586080726844928	0.0739064259777012	0.905715802516518	0.511419247689973
MER31A:ERV1:LTR	0.956750129413461	0.999051416981831	0.120867569505044	4.41299653973017e-08	0.904761751460645	0.780223543868103
MER31B:ERV1:LTR	0.000642051826454554	0.0380310631255026	0.00248740351685284	1.18581140840979e-08	0.627474556524477	0.999999999999995
MER33:hAT-Charlie:DNA	6.12487784986554e-05	0.000817629371091696	0.990971744008129	0.21602829052988	0.99791061268932	0.561017195598971
MER34-int:ERV1:LTR	0.0618603056956009	0.0417849210889402	0.97429351301419	0.426927554612822	0.442668617290006	0.796788230392107
MER34:ERV1:LTR	0.288273112153944	0.77599259799336	0.0193048917822095	3.52340725037054e-06	0.226835363386729	0.999999558708857
MER34A1:ERV1:LTR	0.246769167332914	0.183887407471884	0.219841483367357	0.0202420282275904	0.999991043912267	0.0997386262138878
MER34A:ERV1:LTR	0.000664143768833004	0.00380164193657709	0.000214769503339672	1.91793185154321e-06	0.985162863582265	0.999999999691821
MER34B-int:ERV1:LTR	3.3740112705937e-06	1.55798681424638e-05	0.00209041241336894	0.00192106068572132	0.762812382860233	0.999999999999913
MER34B:ERV1:LTR	0.298298378412536	0.373707273697096	0.357353314164497	0.308545831132822	1.29573667295546e-12	0.999999999999952
MER34C_:ERV1:LTR	0.921185019437955	0.317433469835162	0.67987128716004	0.0960401279324271	0.835347827240479	0.219776456131897
MER39:ERV1:LTR	0.000200061225523724	0.000538441451398358	0.000839526078188548	8.85367185513279e-07	0.999486135172074	0.999999983539766
MER39B:ERV1:LTR	5.07207283642616e-06	0.000174910060958286	8.750757774757e-05	0.00103917266025301	0.998573275319304	0.999999988139254
MER3:hAT-Charlie:DNA	0.933256900104485	0.989825618400817	0.999328414861491	0.975354898704556	0.625332692092016	4.31623246050975e-08
MER4-int:ERV1:LTR	0.99627066588277	0.974333028965598	0.992994857683915	0.756615199117291	1.11958426221205e-06	0.556909637709449
MER41-int:ERV1:LTR	0.866934667604756	0.995674280126041	0.919544872397157	0.576019344753983	5.21795792278585e-07	0.959165731364032
MER41A:ERV1:LTR	0.0618603056956009	0.0887898451248939	3.83089681834447e-06	3.15970176953998e-08	0.707371981852036	0.99999999999978
MER41B:ERV1:LTR	0.00418470204478753	0.00181078895556146	0.00255983353709716	0.0070487067785952	0.996979824282488	0.999816574665592
MER44A:TcMar-Tigger:DNA	8.6354180529257e-06	1.71405867126621e-05	0.155449176951618	0.645114223611613	0.999636198858946	0.932731648481651
MER44B:TcMar-Tigger:DNA	0.594037189007132	0.302035319559937	0.971397779278326	0.108083671262621	0.982665535551744	0.02158001762928
MER45A:hAT-Tip100:DNA	0.157403637207389	0.00557131828456554	6.40363990924228e-06	1.13559507233527e-08	0.998573275319304	0.999999954282898
MER45B:hAT-Tip100:DNA	0.999881526415796	0.851426207070592	0.865611022367467	0.022552978542107	0.0134144826715455	0.637333425349622
MER45C:hAT-Tip100:DNA	0.398447940305296	0.0155379353052242	1.30255595805426e-07	2.95111419503454e-06	0.0193688208604444	1
MER45R:hAT-Tip100:DNA	0.117079616943913	0.0107803161049391	0.000424733547361584	8.91451162189106e-05	0.999999222610967	0.963938526963812
MER46C:TcMar-Tigger:DNA	0.999949802022138	0.816112592528116	0.990971744008129	0.864649979752783	0.940383149921071	8.46418598673805e-10
MER47A:TcMar-Tigger:DNA	2.22801582102675e-06	0.000147887457808729	1.94845942862625e-05	0.00279811825253115	0.999001062254425	0.999999988489219
MER47B:TcMar-Tigger:DNA	0.947065005743583	0.896329185235094	0.977440429989824	0.0576150933531547	0.109348834298228	0.360716144165794
MER48:ERV1:LTR	0.999862149556007	0.99995657159383	0.999819803727807	0.995202646651586	0.00403120430687559	1.19577110002947e-07
MER49:ERV1:LTR	0.00102276211289332	0.0408194182129673	0.378274053320775	0.0264339103563502	0.991162137590004	0.966342980114179
MER4A1:ERV1:LTR	0.102504632961654	0.000206497979592856	0.000469171400030406	6.0756373473949e-07	0.80576978316226	0.999999999994968
MER4A1_:ERV1:LTR	0.563656766286155	0.998251454826177	0.699465662036353	0.792678730933917	0.988751175090866	4.89679154504224e-06
MER4A:ERV1:LTR	0.791302001856524	0.208019138606303	0.00107827967037024	0.0402287279325241	0.575129163744774	0.996833700390854
MER4B-int:ERV1:LTR	7.75365144575235e-05	0.00461123614406035	0.034497131845297	4.69510549880064e-05	0.950950049022224	0.999999979756527
MER4B:ERV1:LTR	0.999845708799372	0.851426207070592	0.122738295926027	0.00109285102663683	0.177581917975507	0.886893503143452
MER4C:ERV1:LTR	0.995176510141931	0.990948926393767	0.490771058534373	4.14419119601207e-05	0.997634162165766	0.00912551459547522
MER4CL34:ERV1:LTR	0.155077229273013	0.0725010237013139	1.89579857281272e-06	2.26387390051e-05	0.557331382709994	0.999999999970319
MER4D0:ERV1:LTR	0.00372933411722978	0.000627750064609261	0.00435060361804124	1.08608091200758e-07	0.957974777876596	0.999999999948355
MER4D1:ERV1:LTR	0.862713846581148	0.0313479562187262	0.000517883896014172	1.43276180059465e-06	0.915748945985905	0.999982283473879
MER4D:ERV1:LTR	0.00654334745964539	0.00151856368432557	0.0176309207742662	2.33820924426327e-05	0.855505828703958	0.999999996383038
MER4E1:ERV1:LTR	0.0129105859903175	0.00246848762120968	1.10317867152179e-06	1.10689232285105e-06	0.817969488986023	0.99999999999999
MER50-int:ERV1:LTR	0.000785502367300207	0.0263262178321253	3.1344037111898e-05	5.82915808151845e-05	0.735832911292021	0.999999999998439
MER50:ERV1:LTR	9.05734832065736e-05	0.000206497979592856	7.54421334022752e-05	6.37197339228426e-06	0.925756279066041	0.999999999999974
MER50B:ERV1:LTR	0.000179078288997964	0.014705484525256	0.000424733547361584	2.60300396087647e-07	0.47632502490785	1
MER51A:ERV1:LTR	0.133065332395244	0.0380310631255026	0.00312255314566166	3.95406535137547e-09	0.221756367751657	0.999999999999993
MER51B:ERV1:LTR	0.90260598880299	0.0101743815991834	0.183451953134257	3.05793735218393e-06	4.2652615202548e-07	1
MER51C:ERV1:LTR	0.0199841766177945	0.124714087460456	1.10317867152179e-06	2.55846600033564e-06	0.707371981852036	0.999999999998551
MER51E:ERV1:LTR	0.000471645189713172	0.0135288415269396	3.66838081090091e-06	2.22489751381447e-07	0.485338751756225	1
MER52A:ERV1:LTR	0.965695751359784	0.77599259799336	0.00459280992234138	2.46194154180544e-10	0.282984138340911	0.999999679804784
MER52C:ERV1:LTR	0.994604343573109	0.992874187559746	0.871528020311773	4.32266352163952e-09	8.30050528542697e-08	0.999999991734487
MER53:hAT:DNA	8.26496929600069e-06	5.68920265220607e-05	0.106621996009094	0.000316422640458085	0.998675237739206	0.999995965061129
MER54A:ERVL:LTR	0.951127565292235	0.220755025536583	0.0875900726938317	0.00117814668555072	0.995690709757655	0.478207489633773
MER57-int:ERV1:LTR	3.34919357901524e-05	0.000479339198103264	0.000264415412196763	2.13766823732549e-06	0.368253580771631	1
MER57A-int:ERV1:LTR	0.505811551140413	0.151117390783473	0.00737436054426732	1.98835197611669e-05	0.858062234123659	0.999904036068283
MER57A1:ERV1:LTR	0.390970541963595	1.63425367661104e-05	3.95795887514397e-05	4.50546410441603e-06	0.999999325308572	0.998606461001431
MER57B1:ERV1:LTR	0.525167562059567	0.56718540761526	0.0999719081778569	2.2973486613811e-06	0.999334721947667	0.79971787355232
MER57C2:ERV1:LTR	0.0450629504699826	0.56718540761526	0.00648189824834471	0.000847772253525313	0.863082702169455	0.999671231476485
MER57F:ERV1:LTR	0.262345119946219	0.000652120223470258	0.000214769503339672	0.00902598881789282	0.839518660897736	0.999997820087658
MER58A:hAT-Charlie:DNA	0.89398165232943	0.419972519330402	0.996308996566617	0.513494836655046	0.947405866849845	0.000172809157667567
MER58B:hAT-Charlie:DNA	0.999839832395934	0.921281822444579	0.520296718567351	0.937917179459688	0.973964683923186	2.27706630322946e-08
MER58C:hAT-Charlie:DNA	0.969895558619346	0.971610596527264	0.777409752620964	0.374660875198881	0.990748024820608	9.51661553615021e-06
MER5A1:hAT-Charlie:DNA	0.000231622946541949	8.84256900767429e-05	0.00129657872589957	3.55356707345345e-07	0.999596941089527	0.999999994765227
MER5A:hAT-Charlie:DNA	0.00570376017186927	0.00049833722570204	3.66303371705464e-05	2.0562932633092e-07	0.999987870264793	0.999999171227899
MER5B:hAT-Charlie:DNA	0.000166252994431177	0.00491345324518913	0.00170046021765075	6.72751403802807e-09	0.999966924226867	0.999999808799678
MER5C:hAT-Charlie:DNA	0.0654953001271109	0.646777622805063	0.0502300815036035	0.00621172989065442	0.999994364593873	0.229129053499499
MER61-int:ERV1:LTR	0.999965110847833	0.985696153913391	0.52766707912429	0.0534042001875665	0.956950333774874	0.000125251322385006
MER61A:ERV1:LTR	0.259190138792595	0.00174854517382329	0.00390016169994179	0.000637267535033483	0.157739470783787	0.999999999924717
MER61B:ERV1:LTR	4.04784627109011e-06	9.23551135544805e-05	0.00118282616541226	1.21284114969379e-05	0.999999944391722	0.99995885184387
MER63A:hAT-Blackjack:DNA	0.0177488203889279	0.00878781869249043	9.77234873108809e-05	4.1571347288973e-10	0.998922254675351	0.999999996600427
MER63B:hAT-Blackjack:DNA	0.777085612398903	0.3252549689296	0.0397428766042179	3.43107419620568e-05	0.99727798331363	0.843074706401066
MER63C:hAT-Blackjack:DNA	0.000523133461421227	0.000948583018168941	0.000150883118166294	1.13443463682481e-05	0.755769211805337	0.999999999999983
MER63D:hAT-Blackjack:DNA	0.645764281558979	0.138686934895425	0.000173938239603355	0.000116490021115769	0.996166699500688	0.9926270681969
MER65-int:ERV1:LTR	0.000642051826454554	0.0771272570154068	0.095186859036474	3.41860482838856e-07	0.0336664081813668	1
MER65A:ERV1:LTR	0.0026176832246739	0.000253479615493607	0.00349196328241659	5.74593905022117e-06	0.413822131550941	0.999999999999999
MER65B:ERV1:LTR	0.00455821870322358	0.019802402648233	0.403136368799338	0.178522800512962	2.83701964031426e-07	0.999999999999996
MER66-int:ERV1:LTR	0.0705969896903199	0.000147887457808729	0.000156362280096883	1.08608091200758e-07	0.781593221863944	0.999999999999946
MER66B:ERV1:LTR	0.999881526415796	0.720409160488269	0.034497131845297	1.48624072966193e-06	0.581766052595855	0.966730596421035
MER66C:ERV1:LTR	0.394704392362449	0.996198358063423	0.378274053320775	0.051789709719025	0.96187689509861	0.0743134496462902
MER67B:ERV1:LTR	0.308479437684727	0.0208745119248297	2.47492512747237e-05	9.13912429109052e-09	0.0440941913154217	1
MER67C:ERV1:LTR	0.993456652540355	0.592784897784719	0.788286925559324	7.6688828276483e-05	0.115835109233158	0.967494801327249
MER67D:ERV1:LTR	0.00145679562045044	0.00523319560861899	0.00339610425623445	4.79476252687459e-08	0.852918580484734	0.999999999999287
MER68-int:ERVL:LTR	0.0788149805620446	3.30158572130505e-05	0.00121968639730489	2.41485511599006e-05	0.0117595992947777	1
MER68:ERVL:LTR	0.99940011082297	0.970161726450661	0.846749851482437	0.133721494343866	0.665297587763075	0.00241221221648532
MER6:TcMar-Tigger:DNA	0.00136713016073523	0.0513307173296054	0.00241683182940935	0.00429826813865332	0.973964683923186	0.999970363712983
MER6A:TcMar-Tigger:DNA	0.998835414044475	0.0135288415269396	1.66528376203513e-07	0.000123552952331883	0.304398127991554	0.999999947238943
MER70A:ERVL:LTR	0.357855139272697	0.394555368139733	0.000484916217804086	0.00034367363469247	0.599346076346692	0.999991924507749
MER70B:ERVL:LTR	0.0759987431232434	0.000914151303640687	0.0521752736818874	0.00501103845673767	0.968395739016707	0.999434538361984
MER72:ERV1:LTR	0.0119719999737591	0.183887407471884	0.00349196328241659	0.0559004252958642	4.57214803881061e-06	1
MER73:ERVL:LTR	0.000192824231937878	0.00405611008356686	8.59430804643571e-06	1.38113195819258e-06	0.541661550779771	1
MER74A:ERVL:LTR	0.796835494034996	0.220755025536583	1.01495348046828e-05	1.52985241791981e-05	0.999535349032117	0.985113759142986
MER74B:ERVL:LTR	0.0450629504699826	0.00215329625737175	0.0286022207216737	0.00047597498622076	0.0878024640575429	0.999999999997188
MER74C:ERVL:LTR	2.2145736268242e-05	5.94874515554239e-05	6.74402947575548e-05	0.003210835939802	0.897883690518519	0.999999999997481
MER76:ERVL:LTR	0.0630540538488901	0.0695369905613109	0.00349196328241659	1.6729886075262e-08	0.987344339708306	0.999999291041001
MER77:ERVL:LTR	0.979541193825978	0.907648165466749	0.0541798242278416	0.0298251267443876	0.00109831831835268	0.999538508033455
MER77B:ERVL:LTR	0.0173283280142132	0.000652120223470258	0.000501149150098361	0.00174502499627941	0.999956065479937	0.998377118820319
MER81:hAT-Blackjack:DNA	0.997817164367377	0.785667936926613	0.140490446252284	6.79235368029374e-05	0.997592074372042	0.108192681255696
MER87B:ERV1:LTR	0.444004821018634	0.0192841123826659	0.00121968639730489	0.000334356488805192	0.724619428853474	0.999997765034863
MER89-int:ERV1:LTR	8.06191616168727e-05	3.78852450381192e-05	0.0146520029884488	4.05620225187046e-06	0.999251786202451	0.999999947238943
MER89:ERV1:LTR	0.0169163740896652	0.000652120223470258	1.46856157534256e-05	4.9974460675976e-08	0.616727116848393	1
MER8:TcMar-Tigger:DNA	0.999827445790283	0.99523979372476	0.997130999814425	0.656245078724769	0.898887814214386	4.00953918631535e-10
MER90:ERV1:LTR	0.0019909572349923	0.00282483851447192	7.26784137676123e-06	1.33129008593934e-06	0.794696690184804	0.999999999999997
MER90a:ERV1:LTR	0.999938751221501	0.936110149370993	0.990272463308335	0.0429015744348613	0.451613427799977	0.00270047157243658
MER91A:hAT-Tip100:DNA	0.740809861207405	0.928992870648424	0.00525176513230795	5.16273247557569e-09	0.999999812437632	0.380375465937218
MER91C:hAT-Tip100:DNA	0.0381616445422354	0.00141423920646467	1.72693676029427e-05	2.0540838791768e-05	0.999019919768726	0.999998748949922
MER92-int:ERV1:LTR	0.164519790155735	0.00734483401717269	0.0104736824999748	0.00078478008125882	0.618884104102677	0.999999546830696
MER92B:ERV1:LTR	0.999945628970233	0.851426207070592	0.578855356363085	0.739831773805825	7.3098004792666e-05	0.64898084914008
MER92C:ERV1:LTR	0.00132421464725844	0.00630628089906396	0.0133324204171498	0.000226293682791274	0.996765026839986	0.999966182837413
MER94:hAT-Blackjack:DNA	0.999953671417401	0.888243765079048	0.257063965506065	0.176566956517496	0.983842007897742	0.000147241638764736
MER96:hAT-Tip100:DNA	0.99996650806421	0.851426207070592	0.0737682759257414	0.000275427727804119	0.0201823378287015	0.993338124592845
MER96B:hAT-Tip100:DNA	0.0508714346228063	0.146058981114055	0.060560619406748	0.0668163535179568	0.999940539564353	0.406394605612826
MER97a:hAT-Tip100:DNA	7.45650627236257e-05	0.00016086846657169	1.20835721983563e-06	0.000207851392216034	0.979540129668041	0.999999999998496
MER97b:hAT-Tip100:DNA	0.677714500452164	0.0803338422809597	0.000207394612749144	0.00192106068572132	0.000579276108422327	0.999999999999939
MER97c:hAT-Tip100:DNA	0.0161175415213379	0.014705484525256	0.523982924545231	0.985796741313586	0.999643611240069	0.00685857537300516
MER9a2:ERVK:LTR	0.999656008628246	0.99329501153696	0.999628458260339	0.999999436879781	4.77440163307978e-17	0.273859353419306
MER9a3:ERVK:LTR	0.992708116578801	0.983137689116626	0.999409873093106	0.999999996542175	0.838136119591542	7.21670909291811e-20
MIR1_Amn:MIR:SINE	0.208697998143476	0.00109855504133091	2.28602272637191e-05	2.45374255917342e-08	0.999999914416083	0.999230604440466
MIR3:MIR:SINE	0.0705969896903199	0.00670498846303983	0.000922690045399843	1.06086721514375e-05	0.999999681047375	0.981915771480535
MIR:MIR:SINE	0.0257527168677478	0.000604223221390731	0.075070493297426	0.000502151125523215	0.999998713575849	0.913261784667035
MIRb:MIR:SINE	0.620169576564123	0.0560959417564923	0.00484698016743348	7.02964584335436e-09	0.999994509381552	0.974057240447218
MIRc:MIR:SINE	0.000154291200627953	0.00405611008356686	0.000424733547361584	5.42088502047837e-07	0.999982816141828	0.999998345973337
MLT-int:ERVL-MaLR:LTR	0.128934699472024	0.00691257322834506	7.57984437137106e-06	0.000604624271375784	0.998157432460882	0.999926793703724
MLT1A-int:ERVL-MaLR:LTR	0.638512615189538	0.654857778124004	0.29094468885514	2.06187132445731e-06	0.773164636613271	0.992732578611258
MLT1A0-int:ERVL-MaLR:LTR	0.0450629504699826	0.0313479562187262	6.13803521756227e-06	3.52340725037054e-06	0.77486488648007	0.999999999988522
MLT1A0:ERVL-MaLR:LTR	0.171841202715896	0.148573792929408	0.0240898876387543	7.30119958618482e-11	0.631746419228369	0.999999999806348
MLT1A1:ERVL-MaLR:LTR	0.000267782457109248	0.000984202205357253	0.000501149150098361	7.23611095391601e-08	0.965478303071246	0.99999999999961
MLT1A:ERVL-MaLR:LTR	0.999073007722646	0.824693306390851	0.0331074724939871	1.67489520575945e-10	0.16605792047668	0.999985233933169
MLT1B-int:ERVL-MaLR:LTR	0.996582476572898	0.0787181775554209	0.0107332465291768	7.53785946636958e-08	0.0538196971438615	0.999999991980907
MLT1B:ERVL-MaLR:LTR	0.490314690443297	0.0803338422809597	0.000552915312875426	1.3141688708238e-10	0.13445312427374	0.999999999999999
MLT1C:ERVL-MaLR:LTR	0.135164446575095	0.030585400985852	1.8717819767163e-05	1.01144566350637e-09	0.0742437209339586	1
MLT1D:ERVL-MaLR:LTR	0.0294477363509674	0.0548731141503482	0.236624340842034	7.65483407781339e-10	0.000748213797549378	1
MLT1E1:ERVL-MaLR:LTR	2.84150939599596e-05	3.1528846456622e-05	0.0153529214452884	8.85367185513279e-07	0.385433495013532	1
MLT1E1A:ERVL-MaLR:LTR	0.0190628989374248	0.0173247068928677	0.00137787959725477	2.20349406322673e-09	0.281073828734217	1
MLT1E2:ERVL-MaLR:LTR	0.000240209202973589	0.00333521525317579	0.0180373524584893	7.6739578838318e-09	0.13445312427374	1
MLT1E3:ERVL-MaLR:LTR	0.0773971332778143	0.415709991515176	0.3642829478628	2.98089603437218e-10	0.0473508251627352	0.999999999997387
MLT1E:ERVL-MaLR:LTR	0.0572609091001203	0.791980861393697	0.000347330884900304	9.65683181670253e-10	0.0430496662251263	1
MLT1F-int:ERVL-MaLR:LTR	3.69627262905836e-06	0.00611491253212013	3.83089681834447e-06	0.00902598881789282	0.972921821572479	0.999999998973792
MLT1F1:ERVL-MaLR:LTR	0.0508714346228063	0.151117390783473	0.313537690508495	3.40106299351119e-06	0.13323252483584	0.999999996600427
MLT1F2:ERVL-MaLR:LTR	3.48891521669416e-05	0.00019009165504409	0.00423383506312573	1.78365247461847e-06	0.992308586286416	0.999999999851849
MLT1F:ERVL-MaLR:LTR	0.985020012848133	0.670804938090084	0.171422434262903	5.89432277391726e-08	0.161863880408458	0.999911664193141
MLT1G1:ERVL-MaLR:LTR	0.000424885985531622	0.00491345324518913	6.25575627450364e-05	2.92650347448057e-07	0.9699692944789	0.999999999997743
MLT1G3:ERVL-MaLR:LTR	0.166937470201257	0.013155120852684	1.10242742368206e-05	3.04270341462589e-07	0.992544814278371	0.999999895991703
MLT1G:ERVL-MaLR:LTR	0.0142605584431447	0.0298382735493393	3.1344037111898e-05	3.89497402986968e-08	0.999397264061814	0.999999808799678
MLT1H-int:ERVL-MaLR:LTR	0.860569506175794	0.0923518345332506	0.0712157293161977	1.28317698518702e-06	0.99610172095275	0.955382362191379
MLT1H1:ERVL-MaLR:LTR	0.525167562059567	0.0666671560112315	0.000117277851332592	6.43801342060231e-09	0.768020664148923	0.999999999180398
MLT1H2:ERVL-MaLR:LTR	9.84405976225895e-06	0.00187504140227351	0.0018045022969493	2.13899324187388e-07	0.594968413051674	1
MLT1H:ERVL-MaLR:LTR	2.94052588556813e-06	0.000274923807055361	3.25933951496182e-05	0.000134904184878194	0.952088119396137	0.999999999999882
MLT1I:ERVL-MaLR:LTR	1.5144717854097e-05	0.00238600243716507	2.78623758860102e-05	9.58974468421793e-06	0.985787725513231	0.999999999994968
MLT1J-int:ERVL-MaLR:LTR	0.0132372797190922	0.0173247068928677	2.19677979274645e-05	1.13443463682481e-05	0.999636198858946	0.999992651979853
MLT1J1:ERVL-MaLR:LTR	0.00155179810952574	0.000286268697084121	0.00125759508949523	1.55793399136726e-07	0.90760272419809	0.999999999999812
MLT1J2-int:ERVL-MaLR:LTR	0.90092363983616	0.973673782167875	0.995649396381959	0.842241301947904	0.188069308914715	0.00156913123088175
MLT1J2:ERVL-MaLR:LTR	0.00286322050669409	0.00141423920646467	0.000162027292258636	1.82231559378581e-08	0.933379934777668	0.999999999999917
MLT1J:ERVL-MaLR:LTR	0.00455821870322358	0.0101743815991834	0.000397312267194256	7.02964584335436e-09	0.963261779890075	0.999999999988522
MLT1K:ERVL-MaLR:LTR	0.00150361253598693	0.00446644075058713	0.00155460969852495	3.12646894901226e-10	0.895853717845542	0.999999999999989
MLT1L:ERVL-MaLR:LTR	0.0441489075629493	0.000274923807055361	1.19704766322469e-05	4.60004690495347e-08	0.355537267952948	1
MLT1M:ERVL-MaLR:LTR	0.0105389461461641	0.0104735307081817	2.19677979274645e-05	0.000109807326586619	0.999999999999976	0.607675083538266
MLT1N2:ERVL-MaLR:LTR	0.000320379332797968	0.00264123942791485	9.3411379847279e-06	1.43276180059465e-06	0.88082121986005	0.999999999999995
MLT1O:ERVL-MaLR:LTR	0.999289553850728	0.900208924324394	0.00435060361804124	1.38208309227654e-07	0.0240502001555193	0.999997274055815
MLT2A1:ERVL:LTR	0.999985487946555	0.999987752631388	0.999981282180233	3.43107419620568e-05	1.95840794635334e-13	0.998017855978562
MLT2A2:ERVL:LTR	0.988620331420059	0.720409160488269	0.251131895676882	5.7818414670733e-10	8.37716288173634e-05	0.999999999975072
MLT2B1:ERVL:LTR	0.0161175415213379	0.021428738481936	0.00104535941643271	1.67705874071164e-09	0.999934804641818	0.999995333827944
MLT2B2:ERVL:LTR	0.000734696942711489	0.0313479562187262	0.000763308316101607	5.39637209949572e-09	0.999074548768973	0.999999979151499
MLT2B3:ERVL:LTR	0.0108129682080234	0.143572925867088	0.00248740351685284	4.83431710769597e-07	0.848979798630222	0.999999996152155
MLT2B4:ERVL:LTR	0.135164446575095	0.247521452341359	0.00019334897441277	1.67705874071164e-09	0.0616544264108002	1
MLT2B5:ERVL:LTR	0.000148617142212669	4.75404591438377e-05	0.00104535941643271	8.5285829954054e-07	0.370387514091234	1
MLT2C1:ERVL:LTR	0.517429721411872	0.00630628089906396	0.395987931980008	0.000113102355129621	0.969190832343358	0.984717640103177
MLT2C2:ERVL:LTR	0.931990783501839	0.998901444958669	0.926231724074259	1.43203595355248e-05	0.923343893513803	0.0700217865837183
MLT2D:ERVL:LTR	0.278409630963006	0.075560888388572	9.41997597510627e-05	7.65483407781339e-10	0.999784503454103	0.999975181382335
MLT2E:ERVL:LTR	0.0450629504699826	0.111756234920952	8.43316654469032e-05	0.000175100860802969	0.937654427922185	0.999998579090272
MLT2F:ERVL:LTR	0.00975286343688593	0.021428738481936	0.0121167680537033	9.2385756570347e-08	0.238937879726723	0.999999999999996
MSTA-int:ERVL-MaLR:LTR	0.999992757653524	0.999894848867939	0.999716788403933	0.465549544590862	0.106205350618726	7.66618369489146e-07
MSTA:ERVL-MaLR:LTR	0.94273909089988	0.894348775112957	0.000359246868621852	1.84962431236335e-06	0.99985707045286	0.633421900625733
MSTB-int:ERVL-MaLR:LTR	0.999103052825464	0.402983702380978	0.0639642366393284	1.13443463682481e-05	0.996874086092232	0.394326740517191
MSTB1:ERVL-MaLR:LTR	0.999494580624254	0.782470138590978	0.214402806419153	0.00201499696191578	0.496615913658574	0.627528655757204
MSTB2:ERVL-MaLR:LTR	0.00496121745369887	0.000263998877244137	1.44831854650467e-06	0.00866602209652944	0.999999997707569	0.973423283473115
MSTB:ERVL-MaLR:LTR	0.999938751221501	0.997846703742628	0.998398091976416	0.0435917396647505	0.839518660897736	8.2877210046233e-07
MSTC:ERVL-MaLR:LTR	0.999995764594594	0.999845749847267	0.999696753929778	0.377514418800058	2.36983794957282e-16	0.952363498519168
MSTD:ERVL-MaLR:LTR	0.329283180189317	0.0652670428409567	0.946829940020245	7.23611095391601e-08	0.993107632825913	0.92495214772247
MamGypLTR1b:Gypsy:LTR	0.474832437940433	0.00200980128942839	0.000517883896014172	4.66550890868122e-06	0.188069308914715	0.999999999999563
MamGypLTR1c:Gypsy:LTR	0.00312934035947851	0.0887898451248939	0.461295904230335	9.1854571477794e-05	0.332645370450936	0.99999988042289
MamGypLTR1d:Gypsy:LTR	0.126903080129414	0.484760377432379	0.000716094090919241	4.55123240412019e-05	0.98891709326189	0.998826289605235
MamGypLTR2b:Gypsy:LTR	0.656542664733681	0.0666671560112315	0.00160190802358362	4.65274601389095e-07	0.999613093616402	0.993338124592845
MamGypLTR2c:Gypsy:LTR	0.849507142077883	0.558583550435828	0.000671585138508502	1.90174855229377e-08	0.962343179028957	0.999617362474982
MamGypLTR3:Gypsy:LTR	0.189719401114806	5.44036747151816e-05	0.000230259534091694	5.21813796609312e-07	0.994919075844971	0.999999947238943
MamGypLTR3a:Gypsy:LTR	0.99913220050925	0.678665684768047	0.512919411691593	3.77172638499818e-05	5.06605900363781e-08	0.999999995225651
MamGypsy2-I:Gypsy:LTR	0.0358069105483168	0.349173753068049	0.000424733547361584	2.13899324187388e-07	0.699548644234454	0.999999999324741
MamGypsy2-LTR:Gypsy:LTR	0.0328538063059601	0.00187504140227351	4.1563207741631e-07	1.10689232285105e-06	0.995618562131051	0.999999999125911
MamRTE1:RTE-Bo.B:LINE	0.866934667604756	0.0501911917663358	3.95795887514397e-05	1.34973562321526e-08	0.998019850398103	0.999852758361235
MamRep137:TcMar-Tigger:DNA	0.990247136563114	0.720409160488269	0.804005758353552	0.567166556024639	0.989868592095777	1.06925824360519e-05
MamRep1527:LTR:LTR	0.983487176699961	0.752478547658641	0.00902825599187072	0.00546399817394321	0.0142122744867686	0.999872178964179
MamRep1879:hAT-Tip100:DNA	0.999722389590318	0.987912998964774	0.730856908545269	2.38141331970853e-06	0.552862338659514	0.41652006477978
MamRep1894:hAT:DNA	0.157403637207389	0.00109855504133091	3.83089681834447e-06	3.58288361819324e-08	0.171758192467655	1
MamRep38:hAT:DNA	0.999544446357225	0.982202109827743	0.188407623668376	5.48121349773523e-05	0.998492156155208	0.0102017147509869
MamRep4096:hAT-Tip100:DNA	0.19771954499631	0.54995397019547	0.00471836869283107	0.0165248694702546	0.0218965113537606	0.999999901654129
MamRep434:TcMar-Tigger:DNA	0.5977991430173	0.00301987299841634	0.00756532144370797	0.00798367640312112	0.999443337320459	0.889860556164368
MamRep605:LTR:LTR?	0.987409111892556	0.838419999434487	0.0511953270910493	1.33129008593934e-06	0.997181687676784	0.486505256592401
MamTip1:hAT-Tip100:DNA	0.879057669479822	0.208019138606303	0.13640225383317	0.00162277450773531	0.993427012221251	0.558964209549193
MamTip2:hAT-Tip100:DNA	0.436343233713845	0.0695369905613109	0.0331074724939871	6.65439920174043e-10	0.00262870119582803	1
MamTip3:hAT-Tip100:DNA	0.582700454037359	0.502177607879634	0.0818458139326332	1.59900025399209e-06	0.633876295836173	0.999837230087455
ORSL-2a:hAT-Tip100:DNA	7.75365144575235e-05	1.48510990796306e-05	0.00221585269065714	0.00939898433026705	0.999802169530297	0.99996833853872
ORSL-2b:hAT-Tip100:DNA	0.0195189215869226	0.329195061909916	0.153250148517563	0.000123552952331883	0.0991255642877101	0.999999990950284
ORSL:hAT-Tip100:DNA	0.00150361253598693	0.183887407471884	0.403136368799338	0.0139338238735564	0.987888807226588	0.947530833960164
OldhAT1:hAT-Ac:DNA	0.12290695679277	0.169729661718769	6.96219192428968e-07	2.13899324187388e-07	0.778243632248343	0.999999999979799
PABL_A-int:ERV1:LTR	1.22238427901596e-05	9.23551135544805e-05	0.0206473413787223	0.0174756053530274	0.999969940076413	0.998533529561071
PABL_A:ERV1:LTR	0.999938751221501	0.686447204816229	0.788286925559324	0.18648189439708	0.997549310219342	1.31651384507063e-06
PABL_B-int:ERV1:LTR	0.368789153195468	0.0887898451248939	0.00019334897441277	9.46413036484961e-05	0.284900658987856	0.999999998588327
PRIMA4-int:ERV1:LTR	0.820632595792344	0.961968936874497	0.00241683182940935	0.00170337364374606	0.652852815839712	0.973101482920903
PRIMA41-int:ERV1:LTR	0.594037189007132	0.601236366051363	0.0225595700101757	1.59900025399209e-06	0.999496348029205	0.862243802088041
Penelope1_Vert:Penelope:LINE	0.115181386703289	0.00539990475667658	0.000397312267194256	4.41299653973017e-08	0.98696970290907	0.999999969499852
Plat_L3:CR1:LINE	0.111450797158909	2.87429305749842e-05	0.000439092952998652	0.00162277450773531	0.999999961758526	0.939248940094022
REP522:telo:Satellite	0.35062941720034	0.999945596325285	0.938320947652201	0.0630079794601256	2.77360118269791e-12	0.999999546830696
Ricksha_0:MULE-MuDR:DNA	0.000710446149271858	0.000119598439972905	0.00400867176377937	0.000109807326586619	0.997947618205142	0.999999482671604
Ricksha_c:MULE-MuDR:DNA	0.00045555364277549	0.000174910060958286	0.0628135473845841	1.25395196921004e-05	0.999996489138814	0.999158833834146
SST1:centr:Satellite	0.361487384810462	0.838419999434487	0.00330261665162148	0.000123552952331883	0.999999999994781	0.00695883545420655
SVA_A:SVA:Retroposon	0.999947754803012	0.999677027168237	0.999996487529949	0.999927819012457	1.52313248963048e-13	0.0163124680171913
SVA_D:SVA:Retroposon	0.999998671680839	0.999928972039905	0.999283905909081	0.99996228273615	1.85010727938286e-05	2.19187144306823e-07
SVA_F:SVA:Retroposon	0.999996468372035	0.999928972039905	0.995991328236221	0.99999734834719	0.0012527104910757	6.53744827078574e-10
TAR1:telo:Satellite	0.000192824231937878	0.0638898506290071	8.12644130967559e-05	7.82463490353678e-06	0.374667307907984	1
THE1A:ERVL-MaLR:LTR	0.529033108208425	0.00539990475667658	0.0818458139326332	8.74921586525996e-09	0.0602900957836832	0.999999999999862
THE1B-int:ERVL-MaLR:LTR	0.999993934776694	0.999885412470286	0.999982020251244	0.0117009020386343	0.100115277452798	0.000125251322385006
THE1B:ERVL-MaLR:LTR	0.0190628989374248	0.19272497378311	0.00925629468642956	1.01144566350637e-09	0.810401885153951	0.999999999729989
THE1C:ERVL-MaLR:LTR	1.33213026056719e-05	0.00523319560861899	0.00053513449086129	1.75529437473272e-07	0.973964683923186	0.999999999999202
THE1D-int:ERVL-MaLR:LTR	0.979541193825978	0.98647115847306	0.955260485825998	0.0728597322836817	2.3052026960013e-05	0.952363498519168
THE1D:ERVL-MaLR:LTR	0.000166252994431177	0.00264123942791485	0.000105145697243792	2.92650347448057e-07	0.532676603366802	1
Tigger11a:TcMar-Tigger:DNA	0.00187168600011857	0.254474159014588	0.535027977967583	0.724985343923314	0.537171447657868	0.909076997561208
Tigger12:TcMar-Tigger:DNA	0.00246473200882882	0.00592870745238376	0.000629640823246208	0.0658479594354684	0.999999999626143	0.465779650467462
Tigger12A:TcMar-Tigger:DNA	0.000926992277353797	0.00246848762120968	0.00525176513230795	0.00798367640312112	0.999999999773851	0.652833060085905
Tigger12c:TcMar-Tigger:DNA	0.994136408915351	0.571474689208707	0.689735802153222	0.182475241695561	0.999347690094672	2.77342002611074e-05
Tigger13a:TcMar-Tigger:DNA	0.768297522185804	0.0408194182129673	0.0712157293161977	0.00255022744360317	0.987528136971195	0.875527633084196
Tigger14a:TcMar-Tigger:DNA	0.999905859257007	0.995674280126041	0.49815405363104	0.426927554612822	0.887441397665729	1.20060745748392e-05
Tigger15a:TcMar-Tigger:DNA	0.039800521937782	0.046893238899926	0.000264415412196763	0.174624718817248	0.999454335337516	0.910768539602488
Tigger16a:TcMar-Tigger:DNA	0.999265303057289	0.357287682200213	0.0246189931583924	0.0771154758181631	0.973964683923186	0.113106496856548
Tigger16b:TcMar-Tigger:DNA	0.999722389590318	0.978571261518064	0.0107332465291768	0.038314180072293	0.99993915217868	6.72971283101858e-05
Tigger17a:TcMar-Tigger:DNA	6.89408975958796e-05	0.00058151321806466	0.861563934466145	0.919570679268425	0.999869088635755	0.0909230024387922
Tigger17c:TcMar-Tigger:DNA	0.674223332954254	0.272293453468948	0.999937442437255	0.8726576163825	0.00312591390776828	0.356826178056934
Tigger18a:TcMar-Tigger:DNA	0.99879724984267	0.532627820848419	0.742936034493935	0.474522233261363	0.883057816595638	0.0010761462708577
Tigger19a:TcMar-Tigger:DNA	0.999998394784765	0.999085848696359	0.884623911502523	0.130504985887233	0.699548644234454	7.00814892191491e-06
Tigger19b:TcMar-Tigger:DNA	0.999814167522471	0.907648165466749	0.490771058534373	0.0449989438702441	0.409421166441144	0.12989425947042
Tigger1:TcMar-Tigger:DNA	0.993091331538944	0.654857778124004	0.923609831637236	0.25050525535177	0.693619870451341	0.010780181003209
Tigger20a:TcMar-Tigger:DNA	0.631210846804532	0.638630749654266	0.0818458139326332	0.105317597865966	0.999999608960344	0.000619541929062809
Tigger2:TcMar-Tigger:DNA	0.998009042765008	0.997990198710572	0.999859540072974	0.842241301947904	0.579556243914416	2.91021462026745e-09
Tigger2a:TcMar-Tigger:DNA	6.06522330595215e-06	0.00049833722570204	0.0225595700101757	0.0576150933531547	0.999978042796276	0.991495445004399
Tigger2b_Pri:TcMar-Tigger:DNA	0.97702237877114	0.966269548791613	0.999575266452638	0.8726576163825	0.819460034545951	2.7947573314092e-08
Tigger3a:TcMar-Tigger:DNA	0.999995150780333	0.99987518560985	0.999982020251244	0.821477199487038	0.0680942259813692	6.28862913645133e-09
Tigger3b:TcMar-Tigger:DNA	0.99913220050925	0.999650175240263	0.999953835621794	0.991333977903471	0.449374739415396	1.20369228617133e-12
Tigger3c:TcMar-Tigger:DNA	0.999827445790283	0.998860700566689	0.999849116881834	0.902672601531109	0.447137661340486	3.51593373900902e-10
Tigger4:TcMar-Tigger:DNA	1.02815688688757e-05	2.17177522610605e-05	0.00837340172536539	1.13443463682481e-05	0.909461555356329	0.999999999999851
Tigger4a:TcMar-Tigger:DNA	0.999955498777948	0.943904058243508	0.999955572571932	0.999572626998238	0.114735497979212	2.07007365488071e-10
Tigger4b:TcMar-Tigger:DNA	0.99966800978074	0.999907644886446	0.999826061760397	0.996484387501682	0.00636740641397245	1.13096778858642e-07
Tigger5:TcMar-Tigger:DNA	0.284967023614483	0.000559594306796703	0.00248740351685284	0.000363036150845901	0.999978042796276	0.978951908668969
Tigger5b:TcMar-Tigger:DNA	0.631210846804532	0.515239622567621	0.673223008639099	0.717408749525566	0.447137661340486	0.238700805406625
Tigger6a:TcMar-Tigger:DNA	0.372458069222596	0.998370137544975	0.696237686010819	0.0576150933531547	0.0726679630869244	0.823581265606478
Tigger7:TcMar-Tigger:DNA	0.322285499547836	0.609640627951313	0.918154186067367	0.729980193174668	0.976893675500813	0.00179435021143424
Tigger8:TcMar-Tigger:DNA	0.390970541963595	0.884036022538248	0.867603799746747	0.0550583199901111	0.968795380269894	0.0502753110693823
Tigger9a:TcMar-Tigger:DNA	0.983882458478662	0.705535803230346	0.979808669368013	0.997985003038084	0.176114430768805	0.000117829881861089
Tigger9b:TcMar-Tigger:DNA	0.89398165232943	0.705535803230346	0.977931967007001	0.834881929476767	0.872755968696071	8.29929413983416e-05
UCON132b:hAT-Tip100:DNA	0.856212780420679	0.742011499343339	0.000571241090023121	0.000805281971470411	0.959964453294653	0.937986604585236
UCON1:UCON1:Unknown	0.347036526896365	0.0652670428409567	0.00019334897441277	6.16063160045637e-09	0.0582880451790685	1
UCON39:TcMar-Tigger:DNA	2.03653078724969e-05	0.00049833722570204	0.000552915312875426	0.00016059901952509	0.302421854575724	1
UCON49:L2:LINE	0.166937470201257	0.361369250345733	7.63858767021566e-07	0.000219982986883903	0.0013003345985596	1
UCON5:UCON5:Unknown	0.432521193191342	0.0015733161382227	4.75220003050983e-06	3.05793735218393e-06	0.0320081228777968	1
X6A_LINE:CR1:LINE	0.999528354810287	0.357287682200213	0.505537681022923	0.691454168867178	0.431529090402868	0.0377412716457482
X7A_LINE:CR1:LINE	0.960199478062218	0.795095719547747	0.00459280992234138	1.63399700066133e-05	0.99999599194418	0.138905295124087
X7B_LINE:CR1:LINE	0.0135710908946956	0.030585400985852	0.000866448566121798	2.83516415652282e-05	0.939709904216317	0.99999990701805
X7C_LINE:CR1:LINE	0.00231990957473961	7.422623393909e-05	0.00107827967037024	0.000119972732110773	0.999999707855003	0.998698551007175
X9_LINE:L1:LINE	0.000785502367300207	0.000298048286866861	0.0421813558692038	5.48121349773523e-05	0.98891709326189	0.999999496165519
Zaphod3:hAT-Tip100:DNA	0.509685309556703	0.369579477459085	0.689735802153222	0.298038556751446	0.97750543967029	0.0553175873242149
Zaphod:hAT-Tip100:DNA	0.00254016716786694	0.224007402006641	0.0663147217073942	3.54125219859682e-05	0.831107393120703	0.999997820087658
hAT-N1_Mam:hAT-Tip100:DNA	0.0314542969434627	0.075560888388572	0.715367905231198	0.275014656076686	0.999899704615173	0.051362922131381
ACRO1:acro:Satellite	0.999999543192154	0.999801863785574	0.00137787959725477	2.46194154180544e-10	0.0022435394109682	0.999991535512472
AluYb9:Alu:SINE	0.981822012293633	0.945126885849652	0.999999498027381	0.854593823540682	0.0193688208604444	0.000282022944831804
AluYk3:Alu:SINE	0.99997158490604	0.999864107353871	0.999988029523368	0.978240893441987	0.31637439826318	2.76526304734584e-13
CER:Satellite:Satellite	0.997608671189787	0.666845781319654	0.457623090591437	0.593606029431561	0.962804796598136	0.000282022944831804
Charlie25:hAT-Charlie:DNA	0.924001256876757	0.833015702127982	0.0465133213518049	0.168879778981657	0.966754652075944	0.0979273198099097
Charlie9:hAT-Charlie:DNA	0.999974904519264	0.987565628292745	0.998445390301475	0.898734912959825	0.282984138340911	7.85330418357779e-08
HERVH48-int:ERV1:LTR	0.970552263649033	0.824693306390851	0.00121968639730489	3.2203748461717e-05	0.737678956929892	0.992732578611258
HSAT4:centr:Satellite	0.23766684288477	0.000984202205357253	0.000207394612749144	0.180492234793392	0.999175506086139	0.944682412675785
HUERS-P1-int:ERV1:LTR	0.999990155940238	0.984883213177861	0.70905531114486	0.194657108692508	0.999971348501019	8.94336163651716e-12
Helitron1Na_Mam:Helitron:RC	0.582700454037359	0.00959837311017018	0.00796034942392868	0.0124079938495817	0.928882054601919	0.995047054896114
Kanga11a:TcMar-Tc2:DNA	0.999977854263732	0.997079111409519	0.924929506702574	0.166992093818035	0.974304751424621	2.96251641753246e-08
Kanga1c:TcMar-Tc2:DNA	0.99879724984267	0.998730019671308	0.998028551426003	0.970680376075967	0.856787884149865	1.68046800913958e-12
L1M3f:L1:LINE	0.999839832395934	0.983589489927824	0.378274053320775	0.567166556024639	0.230257499011684	0.0141204268143383
L1MEg1:L1:LINE	0.997136779493306	0.843708970408417	0.844550823048382	0.000488900857414588	0.956430597445001	0.0352448220352452
L1PB2:L1:LINE	0.999997970289802	0.999825089939042	0.996409754533245	0.418099750571415	0.528177588461102	1.11708479037572e-08
L2-1_AMi:L2:LINE	0.999990575683567	0.821861710338859	0.656363755511893	0.765936443783611	0.328546419462805	0.00119416961997067
LTR106_Mam:LTR:LTR	0.999439702703664	0.892341155125082	0.82621289547244	0.0147556161462556	0.985373726215445	0.000404870903188497
LTR108a_Mam:ERVL:LTR	0.0146164644490575	0.00264123942791485	0.000813375088170024	0.00921083414225711	0.974304751424621	0.999981462782761
LTR16D2:ERVL:LTR	0.708402820149238	0.0231665860104817	0.0374202681679371	0.000116490021115769	0.96187689509861	0.995194330813986
LTR19A:ERV1:LTR	0.931990783501839	0.86608454371927	0.0257064869858099	0.0268976887798872	0.02535890716649	0.998235326364914
LTR1:ERV1:LTR	0.159752867292686	0.554271974263539	0.49815405363104	6.43801342060231e-09	0.750413730404324	0.999928315176482
LTR1E:ERV1:LTR	0.478700354732209	0.136286908192194	0.00525176513230795	0.0464424833815407	0.111481286076456	0.999991128700701
LTR1F1:ERV1:LTR	0.578905713473999	0.0905578393239808	0.0121167680537033	0.0057038415051789	0.828241807532345	0.996465838990998
LTR1F:ERV1:LTR	0.463244362286091	0.164267738110609	7.83023567121384e-05	4.35067326586357e-06	0.652852815839712	0.999999961539049
LTR2752:ERV1:LTR	0.225822456072617	0.294464196769654	0.0639642366393284	4.05620225187046e-06	0.0525941331501551	0.999999999512101
LTR28:ERV1:LTR	0.268713557869281	0.00932120947206479	0.000571241090023121	1.71994007311263e-06	0.76629168150927	0.999999997431266
LTR29:ERV1:LTR	0.994752774775949	0.938796627956644	0.989780394193931	0.412237100799706	1.18366256719717e-06	0.864522491642913
LTR33C:ERVL:LTR	0.995693951255733	0.224007402006641	0.0107332465291768	2.26387390051e-05	0.575129163744774	0.998205649788566
LTR35B:ERV1:LTR	0.259190138792595	0.00803790325293463	0.0274129170665096	0.295437435593419	0.887441397665729	0.967494801327249
LTR37-int:ERV1:LTR	0.998398612324788	0.996438420476457	0.998780313602695	0.878821924689171	1.63557382738658e-05	0.0620133954147644
LTR45B:ERV1:LTR	0.985020012848133	0.214332063073387	0.0397428766042179	6.82492940155823e-06	0.0582880451790685	0.999998505128589
LTR45C:ERV1:LTR	0.979541193825978	0.0389427207069522	0.297321943338408	5.3146803289384e-05	0.296527865293862	0.999391641991125
LTR62:ERVL:LTR	0.642144860727303	0.0638898506290071	0.0225595700101757	2.38141331970853e-06	0.860587841321443	0.999939458222396
LTR70:ERV1:LTR	0.999970388836488	0.998251454826177	0.999283905909081	0.999916049892578	1.50740186321948e-17	0.438982804401029
LTR80B:ERVL:LTR	0.66719522574494	0.369579477459085	0.663147186261434	0.102603103665681	4.92665309342246e-07	0.999999819000113
LTR81C:Gypsy:LTR	0.995569468700577	0.922872742984593	0.848928168116533	0.155953046858976	0.732121072443733	0.00592404563497036
LTR86B2:ERVL:LTR	0.998977237887107	0.00344672825582723	0.181004875044333	0.939735669417332	0.993530525282391	0.000690729942983004
LTR86C:ERVL:LTR	0.967852234860512	0.0887898451248939	0.0286022207216737	0.0147556161462556	0.191134542489773	0.9988464274002
Looper:PiggyBac:DNA	0.999905859257007	0.999119128559705	0.999696753929778	0.999991036998214	0.00018951384820101	1.66677655601935e-07
MER105:hAT-Charlie:DNA	0.997817164367377	0.987209645040971	0.745911150310051	0.0550583199901111	0.980091995806124	9.4000888070686e-05
MER107:hAT-Charlie:DNA	0.999690852919224	0.851426207070592	0.0262651389260435	0.108083671262621	0.465075417461201	0.386336715828453
MER129:LTR:LTR?	0.860569506175794	0.0192841123826659	2.36726807512009e-06	0.000202022670843838	0.99439913166944	0.999064599019765
MER41C:ERV1:LTR	0.89398165232943	0.972312785930564	0.124629237078679	8.14607059242925e-05	0.962343179028957	0.521792510366227
MER41E:ERV1:LTR	0.986762720280908	0.666845781319654	0.421144643636915	0.000689292893886702	0.993733234078385	0.08839452150945
MER4E:ERV1:LTR	0.99999755519167	0.999481969688709	0.977931967007001	0.248119573548978	0.213437437840867	4.29698047341848e-05
MER51-int:ERV1:LTR	0.999957257898581	0.821861710338859	0.260057098332527	0.0897911823966295	0.594968413051674	0.0721431590290109
MER52D:ERV1:LTR	0.999807175768062	0.85888440875958	0.0359343573912112	2.8894404711517e-09	0.750413730404324	0.97841998237072
MER57B2:ERV1:LTR	0.999814167522471	0.211161776182294	0.0115458261238493	0.000109807326586619	0.999995306275761	0.039930263849962
MER58D:hAT-Charlie:DNA	0.999943421713221	0.597016297619022	0.997969860310601	0.224943477848801	0.543904646594124	0.000382637525018322
MER61D:ERV1:LTR	0.278409630963006	0.153689797583676	3.95795887514397e-05	3.6547713583239e-05	0.989242554241334	0.999877269877419
MER65C:ERV1:LTR	0.995441781296776	0.313552795183771	0.673223008639099	0.821477199487038	0.744996495750233	0.00406331736114125
MER83:ERV1:LTR	0.989729005720737	0.428525310791293	0.748868104323118	0.456594336494513	0.993427012221251	9.79654536108129e-05
MER83C:ERV1:LTR	0.00193048496915396	0.000100711411414488	0.00349196328241659	0.0804293207315746	0.999506372714569	0.997384907796733
MER85:PiggyBac:DNA	0.99998205271293	0.835732261889391	0.968235734706681	0.756615199117291	0.113643334262961	0.00103924689329667
MER91B:hAT-Tip100:DNA	0.999856861021893	0.962863108647252	0.310264197846778	1.63399700066133e-05	0.997947618205142	0.0117013808584931
MER94B:hAT-Blackjack:DNA	0.997535267991171	0.626292726302904	0.307005669217336	0.000123552952331883	0.99825485148079	0.0652587828240648
MLT1-int:ERVL-MaLR:LTR	0.973659858806735	0.00136456958681348	0.000255459506268647	0.0114731079426901	0.108293664748153	0.999999803493604
MLT1J1-int:ERVL-MaLR:LTR	0.968545703056537	0.0117480749673264	0.557028911189749	0.000515733164074059	0.550625260584604	0.985113759142986
MSTA1:ERVL-MaLR:LTR	0.674223332954254	0.605444631860267	0.36776464027241	0.218237692052109	0.99859941659498	0.00874834419585706
MSTC-int:ERVL-MaLR:LTR	0.982671671985787	0.810249305665269	0.395987931980008	0.203046721218867	1.19519318652118e-12	0.999999991480718
MamGypLTR1a:Gypsy:LTR	0.996681083878	0.996320145105784	0.736931900595393	0.00351561249831795	0.116942183404362	0.455448035598034
MamRep4096:hAT:DNA	0.0746196731694937	0.0127903549590288	7.54421334022752e-05	0.18447180189484	0.952088119396137	0.998942450994291
MamRep564:MamRep564:Unknown	0.964951028522522	0.158921096342188	8.24257716527397e-06	0.000239425078594223	0.956430597445001	0.997342527777017
Mam_R4:Dong-R4:LINE	0.856212780420679	0.195727567617653	0.0531700599797547	0.0110290527587831	0.679589479147644	0.972448118725248
PRIMA4_LTR:ERV1:LTR	0.899220133708666	0.029106349013614	0.00511361396804463	7.06276817652633e-06	0.110411369010323	0.999999996902872
PrimLTR79:ERV1:LTR	0.660107873628736	0.0408194182129673	0.214402806419153	0.00101325037693721	0.999698051256789	0.519718813232522
Ricksha:MULE-MuDR:DNA	0.126903080129414	0.0345569842136204	0.000313750722090362	0.000109807326586619	0.999950612489949	0.991615088720905
SVA_B:SVA:Retroposon	0.999998062985961	0.999907644886446	0.999349699061726	0.999973406614752	1.741512477831e-06	2.3490930977223e-06
SVA_E:SVA:Retroposon	0.999990978344547	0.999817646809523	0.999735584587803	0.999987460480308	0.000301948743210728	6.28862913645133e-09
THE1A-int:ERVL-MaLR:LTR	0.99999884863029	0.999940512548445	0.99978523049666	2.19178350786217e-05	1.83937155054066e-06	0.77557489490317
Tigger10:TcMar-Tigger:DNA	0.999988292087044	0.960127904730844	0.976429631517753	0.987592006150418	0.62318695399212	7.44026890458225e-10
UCON105:UCON105:Unknown	0.952103258016548	0.0960184858981508	0.424767473985335	0.00490315865813062	0.999890337808243	0.0390425924693929
UCON28a:UCON28a:Unknown	0.691520562315273	0.0263262178321253	0.0712157293161977	1.80292568771232e-05	0.997795935614964	0.958707541204367
UCON35:UCON35:Unknown	0.0759987431232434	0.00670498846303983	0.000214769503339672	0.0293196239240333	0.931905774018631	0.99994784841035
X6B_LINE:CR1:LINE	0.998009042765008	0.720409160488269	0.392426625269836	2.83516415652282e-05	0.126069161904884	0.985691373630881
ALR/Alpha:centr:Satellite	0.998872466265278	0.998730019671308	0.846749851482437	0.933183646482043	0.720830229066614	9.29819501868164e-08
AluYk2:Alu:SINE	0.999978762171427	0.999987752631388	0.999929985775762	0.97975797177241	0.00013983167586898	5.26324028782727e-06
Arthur1A:hAT-Tip100:DNA	0.92940301030968	0.80727502621689	0.942699640702097	2.46841981299871e-06	0.964161971839282	0.284355175060661
CR1-16_AMi:CR1:LINE	0.357855139272697	0.250985065769558	0.278385645584344	0.0162179565583316	0.999755224527299	0.193069883820462
Eulor8:TcMar:DNA	0.361487384810462	0.0819744405113725	0.0044702418946115	4.60004690495347e-08	0.990317029385511	0.999948953329299
HERV3-int:ERV1:LTR	0.999991735030704	0.999958499316713	0.989266753470823	0.849381864295951	6.75584640975542e-06	0.014886240857014
HERV9NC-int:ERV1:LTR	0.99998205271293	0.992430232050633	0.254088849689949	0.0298251267443876	0.489848714917321	0.0486783978411123
HERVE_a-int:ERV1:LTR	0.999656008628246	0.995086546754811	0.898394677285935	0.275014656076686	0.861839111515158	7.17616591565827e-06
HERVFH21-int:ERV1:LTR	0.973659858806735	0.853941018885945	0.0465133213518049	0.980482253653861	0.469572418483807	0.0262581385940855
HERVK-int:ERVK:LTR	0.999998062985961	0.999858228761995	0.999869285586908	0.999470345506758	0.748614805210096	3.5199732906046e-20
HERVK13-int:ERVK:LTR	0.999313064767569	0.827496195574017	0.166755111704859	0.182475241695561	0.967171365260824	0.0037611892945738
HERVK14C-int:ERVK:LTR	0.998717466169966	0.873028090387621	0.166755111704859	0.0255263872158292	0.129616567532414	0.784816423488778
HERVL32-int:ERVL:LTR	0.788502266579697	0.398763633948637	0.00101336335866581	0.161411033101842	0.115835109233158	0.999380458070937
HERVL66-int:ERVL:LTR	0.993972617660177	0.861313065104575	0.531348868123246	0.540422815543527	0.0296476328613969	0.410437685794637
HUERS-P2-int:ERV1:LTR	0.996961742911549	0.898282521464576	0.00155460969852495	2.12187421993406e-05	0.28875216769005	0.99840420002697
HUERS-P3-int:ERV1:LTR	0.999776676261425	0.998311745552173	0.718499488359448	0.135350020247217	0.946795882343213	8.07549225111926e-06
Kanga1b:TcMar-Tc2:DNA	0.975389270735984	0.480409312091342	0.300534337963647	0.906496775243227	0.906662785997042	0.00218761633245718
Kanga1d:TcMar-Tc2:DNA	0.997136779493306	0.976228377245414	0.0699651543039567	0.000963177314799683	0.941711954820932	0.190229955570575
L1M2b:L1:LINE	0.866934667604756	0.961968936874497	0.157668924009027	0.0922534886958307	0.997549310219342	0.00566662757907531
L1M2c:L1:LINE	0.999656008628246	0.999621260674046	0.97429351301419	0.9990368226852	0.084251054014095	3.63002036557278e-08
L1M3e:L1:LINE	0.999722389590318	0.989825618400817	0.748868104323118	0.78397170947012	0.950950049022224	3.63002036557278e-08
L1M:L1:LINE	0.999872181887685	0.994252452058515	0.969533597848969	0.878821924689171	0.0196368412291423	0.000919050266440699
L1P4d:L1:LINE	0.478700354732209	0.810249305665269	0.36776464027241	0.400571611493394	0.940383149921071	0.0743134496462902
L1PBb:L1:LINE	0.782837280090475	0.955207174644776	0.148914216759531	0.00766056713453275	0.703472134706138	0.712103986886268
L5:RTE-X:LINE	0.670716819810683	0.588542641739604	0.413919273155072	0.0728597322836817	0.99060626288675	0.0867382153329645
LTR103_Mam:ERV1:LTR	0.980015823382205	0.881890480652202	0.00248740351685284	6.58846209498673e-05	0.581766052595855	0.991495445004399
LTR107_Mam:LTR:LTR	0.656542664733681	0.80727502621689	0.00221585269065714	6.39034770859234e-05	0.999822350401817	0.637333425349622
LTR10A:ERV1:LTR	0.913799262453844	0.609640627951313	0.000501149150098361	0.561245624928066	0.999951751777801	0.00353416100900168
LTR10C:ERV1:LTR	0.999994927927164	0.999864107353871	0.986021206026584	0.688802198318557	0.726504491979747	2.52697758670922e-10
LTR10D:ERV1:LTR	0.999420219022361	0.989219683895061	0.985001056738623	0.724985343923314	0.422656075029087	9.51661553615021e-06
LTR12B:ERV1:LTR	0.997882910476049	0.999182370628908	0.962579731832063	4.41153069946773e-05	0.120308331574692	0.410437685794637
LTR13:ERVK:LTR	0.999890227012114	0.999461558548602	0.974842184214546	0.999456077217773	0.202101918987479	4.72229426219269e-10
LTR19B:ERV1:LTR	0.578905713473999	0.54563004399991	0.625239539777903	0.0973273984688913	0.000283609648856986	0.999909812503526
LTR22E:ERVK:LTR	0.991666985038791	0.268680586240717	0.0699651543039567	0.664505851708788	0.108293664748153	0.7580606573887
LTR24B:ERV1:LTR	0.925380326830506	0.98647115847306	0.996603895743766	0.656245078724769	0.0933372140029582	0.00826674776835114
LTR24C:ERV1:LTR	0.993091331538944	0.949808808233664	0.748868104323118	0.00255022744360317	0.340903157828653	0.441035790450807
LTR25-int:ERV1:LTR	0.999975926855589	0.99329501153696	0.769046928812905	0.352090978591778	0.140671115572008	0.00619178077940152
LTR25:ERV1:LTR	0.99593357663805	0.54563004399991	0.140490446252284	0.0313851819022047	0.0430496662251263	0.978149786951424
LTR26B:ERV1:LTR	0.64937058279966	0.337132057376821	0.00248740351685284	0.0330121051990449	0.779922082608864	0.984312501845639
LTR26E:ERV1:LTR	0.315350240092855	0.0870476827354047	0.0063153330483546	0.00162277450773531	0.19423021683774	0.999999873584518
LTR27:ERV1:LTR	0.571294543802319	0.120282985186325	0.00271043963797051	0.0178027250561169	0.999998439440535	0.213665086337211
LTR27B:ERV1:LTR	0.774177543927383	0.562888195227851	2.977664240244e-07	0.00078478008125882	0.825345356489243	0.999879743412466
LTR27E:ERV1:LTR	0.999701717859344	0.709288221784559	0.316825934303173	0.0479229616302189	0.00180955843031008	0.977876739998552
LTR28B:ERV1:LTR	0.799569080508995	0.943904058243508	0.0115458261238493	0.00501103845673767	0.447137661340486	0.976755583264779
LTR28C:ERV1:LTR	0.99940011082297	0.99976639690476	0.910927938035993	0.383241465290653	0.00968297061448859	0.0368935563218186
LTR31:ERV1:LTR	0.724841261188639	0.705535803230346	0.00816458078669477	0.000190820454619586	0.98599091218928	0.889860556164368
LTR35A:ERV1:LTR	0.631210846804532	0.80727502621689	0.0107332465291768	0.0395820916397093	0.886356665737039	0.793833158328968
LTR38:ERV1:LTR	0.455535659611154	0.528285303257711	0.153250148517563	0.0449989438702441	0.0243719380994875	0.999843616795118
LTR42:ERVL:LTR	0.991885084585735	0.922872742984593	0.0920918896682765	0.435792110560872	0.925756279066041	0.00769760682329668
LTR47B4:ERVL:LTR	0.969226757936958	0.690307352946963	0.00312255314566166	0.00293004203493783	0.956430597445001	0.74151640385994
LTR51:ERV1:LTR	0.882920383056087	0.974978399447004	0.00553806556482949	8.09555680193601e-06	0.975302718029248	0.85286848379871
LTR55:ERVL:LTR	0.818078487155222	0.424244455572831	0.00111214791498743	0.00013101606758279	0.985787725513231	0.96787143931573
LTR57-int:ERVL:LTR	0.99916047491207	0.907648165466749	0.0201913306319869	0.00016059901952509	0.0623455720778152	0.997074963498037
LTR57:ERVL:LTR	0.999010125840734	0.997175161485528	0.985688010183498	0.0259768336276342	0.0007337606665195	0.532151029920097
LTR5A:ERVK:LTR	0.999977854263732	0.999903551750234	0.999813335642205	0.00634479959242059	0.00606970131725887	0.0275518812747516
LTR5B:ERVK:LTR	0.999983510468573	0.999864107353871	0.996788550389254	0.971178743272981	0.889588630989677	1.19264406278018e-15
LTR60:ERV1:LTR	0.301675060861322	0.934732957159043	4.44274280682998e-05	0.143696140610625	0.98599091218928	0.688596589784173
LTR64:ERV1:LTR	0.998295076064423	0.96544301578638	0.924929506702574	0.525477766738637	0.0178251369833924	0.0900742812592616
LTR66:ERVL:LTR	0.999916183136352	0.999085848696359	0.912409927306168	0.952077038369781	6.55780239777369e-07	0.171076511522233
LTR71B:ERV1:LTR	0.708402820149238	0.398763633948637	0.00019334897441277	0.0935032247567731	0.999658016855499	0.35488673402859
LTR73:ERV1:LTR	0.862713846581148	0.976228377245414	0.886414383012591	4.93893651077777e-09	0.00396424271854273	0.999987713422208
LTR75:ERVL:LTR	0.999993371097606	0.998775030007012	0.99885301153471	0.997886915633354	0.000283609648856986	9.08162576961618e-06
LTR76:ERV1:LTR	0.980937101062575	0.841078903657812	0.0447395141740019	0.719945400519802	0.990887911004608	0.000703303347796363
LTR77:ERV1:LTR	0.128934699472024	0.230593139129103	0.000167883957003802	0.0449989438702441	0.427087971553232	0.999992651979853
LTR81:Gypsy:LTR	0.336341180530072	0.333154218680346	0.000650300938273513	0.0047973533484142	0.636002055459581	0.999904036068283
LTR86A1:ERVL:LTR	0.905907642130945	0.888243765079048	0.859509553747716	0.280054599480198	0.467323396633198	0.0811236419564451
LTR86B1:ERVL:LTR	0.989990997148449	0.994428681715434	0.718499488359448	0.498500291173394	0.893794649381274	4.58457281225554e-05
LTR87:ERVL:LTR	0.999912866398063	0.997990198710572	0.999160473921811	0.997328422542795	0.21016147655234	1.29500713845144e-10
LTR9A1:ERV1:LTR	0.999845708799372	0.877515523982805	0.00121968639730489	1.02580909312558e-05	0.420443756085584	0.991001761238293
MER106B:hAT-Charlie:DNA	0.999993934776694	0.999322639081859	0.985688010183498	0.970174873255612	0.0204598703319587	3.23883064287718e-06
MER11A:ERVK:LTR	0.999994695312785	0.999968471153543	0.999799743220792	0.513494836655046	0.0250262616620898	4.03493887079786e-06
MER11C:ERVK:LTR	0.999988292087044	0.998189211044439	0.998028551426003	0.823433043482504	0.0175783394057477	3.6908108898505e-05
MER126:DNA:DNA	0.718320872880374	0.788838223817706	0.0184517448692959	0.00232235876176299	0.970352367138603	0.764513867390428
MER130:DNA:DNA	0.907527166414058	0.305853374456947	0.0846814195296217	0.0464424833815407	0.999432134652878	0.0652587828240648
MER21-int:ERVL:LTR	0.999981278728745	0.997771527297729	0.9990773099546	0.00162277450773531	0.413822131550941	0.0010950429366211
MER34C2:ERV1:LTR	0.999741720520311	0.976228377245414	0.928784270683802	0.128916958514488	0.633876295836173	0.000826337288717392
MER34D:ERV1:LTR	0.954937049530017	0.727706546531052	0.000839526078188548	0.0268976887798872	0.893794649381274	0.780223543868103
MER41D:ERV1:LTR	0.96714619369404	0.843708970408417	0.52766707912429	0.0250825000343049	0.956950333774874	0.0431670569655829
MER44C:TcMar-Tigger:DNA	0.999994199166071	0.999880401560027	0.999761610290391	0.969142167781353	0.00109831831835268	3.00862757086894e-06
MER44D:TcMar-Tigger:DNA	0.999963658608926	0.999880401560027	0.998248221491306	0.962307246307188	7.47831445608885e-05	0.000586547555508279
MER47C:TcMar-Tigger:DNA	0.999999177830922	0.997446456601412	0.000894162938879805	1.02970879831202e-10	0.999999970279744	0.00326771737669467
MER54B:ERVL:LTR	0.949128565377194	0.91966615771904	0.520296718567351	0.272511549319515	0.983144625084317	0.000986069764088839
MER57E1:ERV1:LTR	0.924001256876757	0.302035319559937	0.974842184214546	0.599428388506606	0.881943264502186	0.00204860107153742
MER5C1:hAT-Charlie:DNA	0.999010125840734	0.998426683861777	0.932485222959962	0.170781118131367	0.610234660261028	0.000241529079545535
MER65D:ERV1:LTR	0.999732217542891	0.900208924324394	0.439319445423028	0.459577184456473	0.420443756085584	0.0174014767482894
MER66A:ERV1:LTR	0.930706202355345	0.148573792929408	0.0474211577024554	0.00030779516656918	0.893794649381274	0.970056314072829
MER67A:ERV1:LTR	0.997946855449659	0.816112592528116	0.00241683182940935	0.450636138454066	0.349237884679244	0.530080841151935
MER68B:ERVL:LTR	0.999902160250798	0.997446456601412	0.999799743220792	0.519488503071609	0.00212699713340115	0.00337204744859961
MER6B:TcMar-Tigger:DNA	0.986762720280908	0.888243765079048	0.877261704073973	0.516492135716457	0.959964453294653	2.59481554505846e-05
MER70-int:ERVL:LTR	0.985383535550942	0.912952317264595	0.809083869836795	0.739831773805825	0.788204248961552	0.000256032866378073
MER70C:ERVL:LTR	0.926740215239716	0.994600095243323	0.560680554576972	0.000116490021115769	0.16605792047668	0.915702598480784
MER83B-int:ERV1:LTR	0.969895558619346	0.254474159014588	9.41997597510627e-05	0.00101325037693721	0.164652172759521	0.999995865853671
MER83B:ERV1:LTR	0.115181386703289	0.321334315231953	0.718499488359448	0.155953046858976	0.999998481777905	0.00117371039476549
MER84:ERV1:LTR	0.97702237877114	0.502177607879634	0.520296718567351	0.739831773805825	0.784913482161312	0.0120232727189826
MER99:hAT:DNA	0.490314690443297	0.220755025536583	0.326776991360901	0.29026677169956	0.633876295836173	0.762909524814829
MLT1A1-int:ERVL-MaLR:LTR	0.997136779493306	0.992199253692077	0.98069510821779	0.32190290222028	9.16841640878162e-05	0.492732615411282
MLT1C-int:ERVL-MaLR:LTR	0.999690852919224	0.386176108487907	0.516608775898319	0.21602829052988	0.910380494303533	0.00826674776835114
MLT1D-int:ERVL-MaLR:LTR	0.998872466265278	0.998901444958669	0.984285950619595	0.000363036150845901	0.00109831831835268	0.806930116179538
MLT1F1-int:ERVL-MaLR:LTR	0.85400033276021	0.779244974463417	0.000952051204781077	0.00117814668555072	0.786562562159133	0.98624958084913
MLT1I-int:ERVL-MaLR:LTR	0.99916047491207	0.978004645856061	0.47233292087571	0.000219982986883903	1.7612703748028e-05	0.999869559874558
MLT1K-int:ERVL-MaLR:LTR	0.959358834661462	0.523939420377831	0.000501149150098361	8.37540537689025e-06	0.829678460810259	0.998676065343827
MLT1L-int:ERVL-MaLR:LTR	0.96263691515079	0.290711778215441	1.65856960330269e-05	9.53993583095383e-07	0.064455292442279	0.999999999894251
MSR1:Satellite:Satellite	0.999992757653524	0.999825089939042	0.260057098332527	0.172696101778251	0.0415204499661441	0.0803444735727142
MSTD-int:ERVL-MaLR:LTR	0.999010125840734	0.999119128559705	0.950720602202278	0.11967035154343	0.0774733442392865	0.0262581385940855
MamGyp-int:Gypsy:LTR	0.989729005720737	0.658871810129833	0.36776464027241	0.00306754670038904	0.48308443716004	0.759682898169186
MamRep488:hAT-Tip100:DNA	0.981822012293633	0.877515523982805	0.0211120451054704	5.94778892662788e-06	0.0961993891791156	0.999897913260573
PABL_B:ERV1:LTR	0.964193089451683	0.943904058243508	0.586080726844928	0.000190820454619586	0.0196368412291423	0.994248691757392
SATR1:Satellite:Satellite	0.997608671189787	0.88615374682629	0.0030358781293562	0.383241465290653	0.968795380269894	0.0207863156315078
SATR2:Satellite:Satellite	0.999759790797026	0.489113258094488	9.07957177580932e-05	1.1730146869492e-05	0.999814520822401	0.465779650467462
SVA_C:SVA:Retroposon	0.999999355372975	0.999928972039905	0.999886905087343	0.999708806980349	7.34208349688208e-08	3.02973096236814e-05
THE1C-int:ERVL-MaLR:LTR	0.999991735030704	0.999605985363218	0.982369079225734	0.000100454815821264	0.897883690518519	0.000120256587534414
Tigger3:TcMar-Tigger:DNA	0.999992430987616	0.999937805765458	0.998954640583567	0.98918731392059	0.755769211805337	2.95315378518238e-16
Tigger3d:TcMar-Tigger:DNA	0.711726887846056	0.990948926393767	0.350470404230191	0.360498728053455	0.873930838095116	0.0226779990633567
UCON15:UCON15:Unknown	0.00619521623702461	0.365466658338237	1.10242742368206e-05	0.00402159850693723	0.999810486151799	0.993240406762128
UCON27:UCON27:Unknown	0.871065300527976	0.208019138606303	0.000922690045399843	2.16071962898167e-08	0.858062234123659	0.999993316696655
UCON55:TcMar-Tigger:DNA	0.998069515030846	0.991468699968659	0.564327041600835	0.231764524091511	0.97464109283351	2.53774308905017e-05
UCON97:DNA:DNA	0.256054884859024	0.373707273697096	7.57984437137106e-06	1.02771516583827e-06	0.383272883151607	0.999999999963438
Zaphod2:hAT-Tip100:DNA	0.847226360934248	0.682566530164838	0.553372417304267	0.308545831132822	0.759304818730377	0.127706197048475
AluYa8:Alu:SINE	0.997535267991171	0.91966615771904	0.228146143863578	0.0308578322186469	0.999999305873461	5.03834481375259e-07
AluYi6:Alu:SINE	0.999862149556007	0.973000440947555	0.9987034212741	0.786168098435865	0.743177176107912	6.09969721898777e-09
ERV24_Prim-int:ERV1:LTR	0.910704178807771	0.970893650986386	0.931268454465433	0.116694708236861	0.330593355132453	0.112111207101411
FordPrefect_a:hAT-Tip100:DNA	0.0973940111970097	0.5369664586512	0.875370762921321	0.109486157966806	0.999999707855003	9.59639317165482e-05
HERVK11-int:ERVK:LTR	0.999996131757588	0.999296499870061	0.995991328236221	0.0771154758181631	9.63630886758645e-09	0.77713061281819
HERVL74-int:ERVL:LTR	0.284967023614483	0.45436995600009	0.254088849689949	0.00015602038727938	0.98473328623171	0.894680825220483
LTR06:ERV1:LTR	0.513558154637943	0.136286908192194	0.060560619406748	6.39932083316062e-08	0.0726679630869244	0.999999999916615
LTR22B:ERVK:LTR	0.989990997148449	0.999746520384506	0.974842184214546	0.0017876011562285	0.999933291553015	2.02434727334785e-08
LTR34:ERV1:LTR	0.96714619369404	0.996553271744173	0.970787218154071	0.854593823540682	0.0246972819707521	0.0123528149738214
LTR47A2:ERVL:LTR	0.892192511503418	0.936110149370993	0.0999719081778569	0.000226293682791274	0.992660513166406	0.318800335864242
LTR72:ERV1:LTR	0.996961742911549	0.959180581787033	0.924929506702574	0.0999398291045131	0.9998661762394	1.33667680001562e-08
LTR75B:ERVL:LTR	0.791302001856524	0.769406860870897	0.823827580745888	0.0308578322186469	0.000925451231027343	0.997917417763328
LTR80A:ERVL:LTR	0.895749239188251	0.936110149370993	0.596863631200662	0.0550583199901111	0.191134542489773	0.650908898420813
LTR86A2:ERVL:LTR	0.999988292087044	0.658871810129833	0.964790270990345	0.0973273984688913	0.77486488648007	0.000555183526278017
MER135:DNA:DNA	0.999750908401691	0.988905104774778	0.748868104323118	0.0168367403816903	0.0446240646757376	0.388329854196695
MER57E3:ERV1:LTR	0.99998777615721	0.999932040197989	0.999935044293865	0.996715284961816	3.31297626374821e-11	0.0183168295384037
MER61E:ERV1:LTR	0.99997158490604	0.990678790527935	0.926231724074259	0.0429015744348613	0.312360030918605	0.00737293180310016
MER72B:ERV1:LTR	0.998185480580776	0.892341155125082	0.360812419007832	0.00766056713453275	0.0887075200572575	0.838020541149175
MER75:PiggyBac:DNA	0.999357948173545	0.962863108647252	0.699465662036353	0.136992088235185	0.51691556283996	0.0163124680171913
MLT1F2-int:ERVL-MaLR:LTR	0.997459832832133	0.881890480652202	0.692994330782664	0.0347078998759975	0.92654738948763	0.00792098750437677
MamRep1151:LTR:LTR?	0.986762720280908	0.979667531812324	0.910927938035993	0.00384612103780146	0.993930298682741	0.000375481989279547
UCON29:PiggyBac:DNA	0.670716819810683	0.0638898506290071	0.00599353048956132	0.00849080655985653	0.999850680848431	0.595623226960486
Charlie14a:hAT-Charlie:DNA	0.996161195601449	0.999372249935391	0.999428758909977	0.976210512464551	6.28078592542432e-09	0.18049389456624
L1P4b:L1:LINE	0.999544446357225	0.98171794532707	0.171422434262903	0.0910161592153574	9.37054153021958e-12	0.999999468830191
LTR14C:ERVK:LTR	0.999902160250798	0.999538986119123	0.999716788403933	0.0255263872158292	7.82637341576395e-05	0.251796344640507
LTR3:ERVK:LTR	0.999912866398063	0.999621260674046	0.903237232073168	0.605228738634004	1.5730655123163e-09	0.824926615660601
LTR61:ERV1:LTR	0.999656008628246	0.999960345970939	0.998398091976416	0.999012077325168	3.00754426731507e-09	0.016525475772769
MER30B:hAT-Charlie:DNA	0.993804783762975	0.960127904730844	0.976429631517753	0.982197274943883	0.000271965690006518	0.0607510599059777
MER76-int:ERVL:LTR	0.999974904519264	0.991468699968659	0.875370762921321	0.936056157898862	4.64756183422449e-11	0.832861513957712
MER9a1:ERVK:LTR	0.999867254542757	0.999852112542191	0.982369079225734	0.998879367303414	0.167471399493826	6.12701789089362e-10
UCON80_AMi:UCON80_AMi:Unknown	0.997050431253463	0.985294515474744	0.898394677285935	0.887669762378801	3.44227056982484e-09	0.899346595444506
AluYd8:Alu:SINE	0.862713846581148	0.995533559249413	0.999837972707741	0.98316325961831	0.90760272419809	3.29458426219275e-11
AluYe6:Alu:SINE	0.999265303057289	0.999980237242802	0.996409754533245	0.886228090232937	0.460582872543703	1.76197574313492e-09
HSAT5:Satellite:Satellite	0.998588687222109	0.999372249935391	0.961818168663362	0.999497848874477	0.90760272419809	1.29242102989951e-14
LTR81AB:Gypsy:LTR	0.99768009042526	0.967873834927566	0.52766707912429	0.438754375071934	0.999974601141625	7.44026890458225e-10
LTR90A:LTR:LTR	0.998717466169966	0.938796627956644	0.992994857683915	0.573072445387178	0.314364470411847	0.000335093593770142
MER61C:ERV1:LTR	0.999881526415796	0.995943889916433	0.730856908545269	0.412237100799706	0.955905808684578	3.20195215613064e-07
MERX:TcMar-Tigger:DNA	0.985020012848133	0.954166636398012	0.933685278292606	0.988299097961366	0.855505828703958	4.57171019539771e-08
UCON6:UCON6:Unknown	0.999701717859344	0.971610596527264	0.98666757958285	0.985522830099691	0.78983852344766	2.28741704633395e-10
